# Supplementary material for: Cellular pathways during spawning induction in the starlet sea anemone Nematostella vectensis
Source: Sci Rep. 2021 Jul 29;11:15451. doi: 10.1038/s41598-021-95033-3 (PMC8322078; doi:10.1038/s41598-021-95033-3)
Supplement: Supplementary file 2 — Supplementary Table S1. [file 41598_2021_95033_MOESM2_ESM.xlsx]

## Sheet: Deseq
JGI ID	UniProt	blast2GO.Annotation	blast2GO.terms	Deseq.1.0.padj	Deseq.1.0.FC	Deseq.2.0.padj	Deseq.2.0.FC	Deseq.5.0.padj	Deseq.5.0.FC	Deseq.8.0.padj	Deseq.8.0.FC	Deseq.FPKM.X0.2	Deseq.FPKM.X0.4	Deseq.FPKM.X0.5	Deseq.FPKM.X0.6	Deseq.FPKM.X0.7	Deseq.FPKM.X1.1	Deseq.FPKM.X1.2	Deseq.FPKM.X1.3	Deseq.FPKM.X1.4	Deseq.FPKM.X1.5	Deseq.FPKM.X2.1	Deseq.FPKM.X2.2	Deseq.FPKM.X2.3	Deseq.FPKM.X2.4	Deseq.FPKM.X2.5	Deseq.FPKM.X5.1	Deseq.FPKM.X5.2	Deseq.FPKM.X5.3	Deseq.FPKM.X5.4	Deseq.FPKM.X5.5	Deseq.FPKM.X8.1	Deseq.FPKM.X8.2	Deseq.FPKM.X8.3	Deseq.FPKM.X8.4	Deseq.FPKM.X8.5
v1g236679	A7RVI5	dynein light chain cytoplasmic	F:cytoskeletal protein binding; C:cytosol; P:activation of pro-apoptotic gene products; C:dynein complex; C:microtubule; C:myosin complex; P:induction of apoptosis by intracellular signals; F:motor activity; P:microtubule-based process; P:synaptic target recognition; P:intracellular transport; C:flagellum; P:metabolic process; C:plasma membrane	0.917803	1.0437	0.0971498	1.29396	8.61972e-22	2.504	2.03538e-34	3.09858	134.723	112.14	121.11	141.179	114.938	119.877	150.3	137.818	123.79	121.536	147.321	177.908	112.31	178.044	201.216	289.394	401.029	315.729	305.473	321.848	428.48	433.184	422.083	415.315	342.598
v1g206542	A7S471	phosphoserine aminotransferase	F:pyridoxal phosphate binding; P:cellular nitrogen compound metabolic process; F:O-phospho-L-serine:2-oxoglutarate aminotransferase activity; C:cytosol; P:L-serine biosynthetic process; P:pyridoxine biosynthetic process	0.214723	-1.22636	0.331708	-1.182	1.44792e-08	-1.79051	7.09254e-18	-2.30582	30.9338	24.3312	30.4213	24.5227	27.2051	22.0415	19.3295	21.7569	25.7118	21.7914	21.8001	27.5401	19.6926	23.079	23.0021	18.0512	12.4678	13.8819	14.9777	15.5373	11.7784	10.1668	10.2471	11.5283	13.3314
v1g101069	A7S1M2	transcription elongation factor spt5 isoform 1	P:7-methylguanosine mRNA capping; P:negative regulation of transcription from RNA polymerase II promoter; F:histone acetyltransferase activity; P:negative regulation of DNA-dependent transcription, elongation; P:positive regulation of transcription elongation from RNA polymerase II promoter; P:positive regulation of macroautophagy; P:response to organic substance; F:translation elongation factor …	0.836251	-1.08765	9.82957e-06	-1.87999	1.77563e-12	-2.43521	3.37619e-15	-2.63186	29.0074	22.2578	28.3898	23.7745	25.5217	18.8675	28.2483	29.6041	23.3135	18.0962	11.1635	10.8592	17.6247	13.348	12.6563	11.1136	8.34812	7.6651	10.3405	12.1233	9.71766	7.62004	10.5787	8.93963	8.76561
v1g170326	A7SGC0	heterogeneous nuclear ribonucleoprotein k-like	F:RNA binding; C:nucleus	0.741582	1.08519	0.0625922	1.26659	3.76025e-09	1.68545	5.1116e-14	1.86931	46.9607	43.3794	42.7789	41.7393	41.6106	47.3499	48.89	57.3109	40.3542	41.992	49.4602	62.4738	61.6793	47.923	55.1893	64.018	67.2486	71.6171	87.082	81.5588	92.0218	82.1925	85.9813	77.7346	75.5383
v1g160110	A7RLF0	circadian locomoter output cycles protein kaput	F:transcription regulator activity; F:signal transducer activity; C:nucleolus; P:positive regulation of transcription from RNA polymerase II promoter; C:transcription factor complex; P:circadian rhythm; F:DNA binding; F:protein binding; F:sequence-specific DNA binding transcription factor activity; P:signal transduction; C:cytoplasm	0.0268612	1.72537	2.14498e-11	3.27637	5.47717e-09	2.8403	1.19075e-11	3.21576	3.90379	2.23712	3.12473	5.20322	5.29989	5.96057	9.11406	4.38269	7.44319	11.0902	15.9313	16.9638	12.1109	23.186	12.2499	18.0541	12.8344	13.2654	10.5714	13.5577	12.5318	17.0376	13.5279	18.2762	17.3047
v1g241447	A7RXX4	protein	C:integral to membrane; P:G-protein coupled receptor signaling pathway; P:lipid biosynthetic process; P:methylation; F:methyltransferase activity	0.154609	-1.58207	0.0315201	-1.80995	0.399392	-1.36076	7.34405e-11	-3.65147	14.2926	10.6056	18.5671	13.3819	13.6039	6.91745	11.909	3.99178	8.55364	8.60805	7.38128	12.0877	5.19177	3.40105	5.74358	8.17609	8.53633	5.95638	13.8814	11.7829	2.17775	3.07187	1.73587	2.48945	3.67336
v1g235477	A7SH58	epsin-3	C:perinuclear region of cytoplasm; F:lipid binding; C:cytoplasm; C:cytoplasmic vesicle; C:clathrin-coated vesicle; C:nucleus	0.22171	1.15502	0.00192934	1.30509	4.82033e-05	1.36483	8.3144e-11	1.54781	33.3739	32.8227	29.8245	31.8452	26.0684	37.4154	38.1425	35.9283	31.3727	36.0478	40.3075	41.8019	38.5328	41.6834	39.9736	42.3055	42.3151	46.109	41.3804	39.6286	53.0767	47.4549	53.8168	46.8783	40.2223
v1g50036	A7RU77	aldehyde oxidase	F:flavin adenine dinucleotide binding; F:metal ion binding; F:oxidoreductase activity; F:electron carrier activity; F:iron-sulfur cluster binding; P:oxidation-reduction process	0.178329	-1.18746	0.00267412	-1.3458	8.9721e-08	-1.55405	1.00499e-10	-1.66011	13.4383	12.9122	15.8799	12.5366	12.1766	12.3228	10.735	11.631	10.8197	10.7576	9.46468	8.40277	10.8779	11.2567	9.36548	7.76754	8.26338	9.26635	8.52612	8.8296	7.13116	8.38393	7.81212	7.51846	8.81413
v1g185184	A7S3C7	transcription factor protein	P:cellular macromolecule metabolic process; P:nucleic acid metabolic process	0.863784	-1.0553	0.632406	-1.09567	9.34392e-05	-1.50609	1.01563e-10	-1.80274	397.964	329.228	301.188	313.484	295.452	309.61	354.608	355.39	256.573	272.765	291.464	328.469	269.621	274.922	324.749	198.325	238.557	172.999	232.862	227.636	200.097	189.245	173.425	160.676	164.697
v1g244685	A7SEF8	predicted protein	F:sequence-specific DNA binding transcription factor activity; P:regulation of transcription, DNA-dependent	0.108632	1.1854	0.00239529	1.29647	1.52642e-05	1.37988	1.40199e-10	1.53194	41.7986	43.4194	39.9967	41.2381	43.3113	56.5087	49.0186	53.4385	43.7766	47.0383	57.4685	58.4975	48.4666	53.4968	55.247	56.3891	57.0165	62.8526	56.3288	58.6866	72.5431	63.1167	72.7969	60.2754	56.067
v1g245026	A7SG11	predicted protein	-	0.751074	1.15383	0.0666892	1.52005	0.0898226	-1.47219	1.98865e-10	-2.68046	72.5164	61.9076	85.6633	61.478	92.8215	81.4051	89.6647	83.898	86.8834	97.503	119.499	131.495	134.843	115.474	97.3531	42.3235	50.1238	44.1104	59.4915	45.613	34.0003	20.6429	39.0987	14.6268	14.088
v1g172894	A7SPL2	trans- -dihydrobenzene- -diol dehydrogenase	F:oxidoreductase activity; F:nucleotide binding; P:oxidation-reduction process	0.0161846	-1.3515	0.0297884	-1.31787	5.86115e-06	-1.57772	2.88302e-10	-1.77803	66.8861	75.26	80.5494	69.4428	67.9899	54.7006	46.2432	47.0643	56.0756	59.0706	66.5479	49.2028	49.5931	54.4193	50.9195	49.5898	50.0562	44.6056	37.7882	42.1413	31.0676	45.0728	39.3784	37.0553	44.8463
v1g39846	A7RFQ5	par-domain protein isoform f	F:RNA polymerase II core promoter proximal region sequence-specific DNA binding transcription factor activity involved in positive regulation of transcription; P:regulation of transcription, DNA-dependent; P:growth; P:response to nutrient; P:circadian rhythm; F:sequence-specific DNA binding; P:mitosis; P:DNA endoreduplication; F:protein homodimerization activity; C:nucleus	0.114235	-1.58307	0.000891345	-2.17805	3.76025e-09	-3.25749	3.7061e-10	-3.36465	29.3096	30.3339	50.5414	47.9754	38.1563	17.3119	18.5371	15.7765	36.2207	25.4695	14.5598	11.4448	16.6313	17.4425	17.4172	10.0497	9.23824	6.73962	9.24303	10.1357	7.58282	6.91362	6.27144	6.52689	15.6706
v1g185753	A7S514	aquaporin 2 (collecting duct)	P:transmembrane transport; P:carbon dioxide transport; F:porin activity; P:protein homooligomerization; F:water channel activity; P:hyperosmotic salinity response; P:multicellular organismal process; P:water transport; P:water homeostasis; C:integral to plasma membrane	0.0329273	1.35172	0.157148	1.25363	0.013099	1.38564	4.27442e-10	1.85318	20.6327	20.5541	17.8247	19.4133	19.3466	27.4926	23.6468	33.2689	21.529	28.1798	20.9324	28.7158	27.8582	23.2823	23.2772	24.3691	25.2725	30.0037	25.5968	32.4882	36.19	45.1491	36.7059	37.4435	30.7639
v1g91203	A7RRL6	coiled-coil domain-containing protein 148	F:transcription regulator activity; F:molecular_function; P:biological_process; C:cellular_component	0.0464529	1.3334	5.90375e-05	1.58817	1.92095e-06	1.66658	1.60035e-09	1.81043	8.83699	9.68735	7.66533	7.63775	7.33739	11.1556	12.0406	12.4348	9.22958	11.2843	12.6096	15.3151	12.7532	11.7412	14.7843	11.577	15.4183	12.4304	16.6012	14.6301	16.3201	13.5656	15.0873	16.2192	15.8721
v1g190252	A7SIW0	glycogen synthase kinase-3 beta	P:negative regulation of transcription, DNA-dependent; P:hippocampus development; C:dendritic shaft; P:positive regulation of peptidyl-serine phosphorylation; P:canonical Wnt receptor signaling pathway involved in positive regulation of apoptotic process; F:protein serine/threonine kinase activity; P:establishment of cell polarity; C:growth cone; P:axon guidance; F:ubiquitin protein ligase bindin…	0.00231285	1.21464	0.00194086	1.2109	4.82033e-05	1.25006	9.06025e-09	1.32572	50.3034	44.6274	44.6053	44.3544	42.7187	61.0792	53.8409	53.7128	51.563	55.8844	55.2074	57.8614	51.2603	54.7929	55.7156	54.6387	54.5957	59.0607	58.8798	57.0334	61.9407	59.5515	64.2057	59.6213	56.7186
v1g241468	A7RY20	integral membrane protein gpr155-like	C:integral to membrane; C:intracellular; P:transmembrane transport; P:intracellular signal transduction	0.140169	-1.30993	0.052105	-1.38454	0.00414019	-1.51658	9.06025e-09	-1.99285	7.06297	5.69609	5.64618	5.561	5.81951	4.10893	4.51227	4.86051	4.27213	4.6252	4.44422	5.41698	2.61628	4.54911	3.90013	3.58431	4.24511	3.03805	3.70118	4.64071	2.07181	3.17214	2.8472	2.92305	3.05492
v1g246249	A7SMU2	transcription factor	P:regulation of transcription, DNA-dependent; F:DNA binding; C:nucleus	0.919733	1.07144	1.57994e-08	2.75606	5.67238e-11	3.04417	1.23705e-08	2.64519	21.7212	8.64544	16.403	23.5392	17.8296	9.97629	24.5293	15.777	17.6079	27.5895	46.876	73.6727	54.011	69.7286	43.3372	74.4047	61.0483	67.501	60.727	58.6924	45.9434	60.3385	50.1234	59.9272	57.8425
v1g246632	A7SPQ5	predicted protein	-	0.036252	1.52091	0.238558	1.3353	3.55538e-05	1.90456	1.23705e-08	2.20272	2.95396	3.32821	2.35038	2.55597	2.18262	4.52251	5.75625	3.95358	3.22296	4.33527	3.21508	3.45519	5.16444	3.47203	3.60567	5.6813	4.50799	6.356	4.52275	6.60953	6.39123	6.61949	7.35702	5.89606	6.04581
v1g246739	A7SQB7	pitrilysin metallepetidase 1-like	F:metalloendopeptidase activity; P:proteolysis; F:zinc ion binding	0.132593	-1.23957	0.0929951	-1.25573	0.000436657	-1.44922	1.23705e-08	-1.68331	17.6576	17.7155	20.6723	18.8371	20.0934	15.5105	16.6321	13.4553	15.9987	14.4345	16.468	12.5506	13.6948	15.8325	16.2731	14.5869	10.1907	11.6054	14.256	14.1647	10.0728	9.46136	11.3676	11.5187	12.8595
v1g191733	A7SNL1	ras-related protein rab-9a	F:protein binding; P:bone resorption; F:GTP binding; C:lysosome; P:protein transport; P:GTP catabolic process; P:positive regulation of exocytosis; C:late endosome; P:small GTPase mediated signal transduction; C:organelle membrane; C:intracellular organelle part; C:endomembrane system; F:GDP binding; F:GTPase activity	0.70332	1.07851	0.178509	1.1734	2.78785e-05	1.40191	2.52569e-08	1.50041	22.4468	19.8555	18.7311	20.869	18.8746	25.1713	22.2865	22.2634	21.2217	18.5238	25.3772	23.2058	20.5166	25.6051	23.6445	27.8088	30.9152	29.7246	27.1801	26.5959	31.5255	29.6307	33.9097	29.6104	28.6138
v1g242041	A7S0R3	ankyrin repeat domain-containing protein 6-like	-	0.467681	1.23281	0.0257666	1.51543	0.0133081	1.54671	3.3537e-08	2.10815	8.41748	8.27606	10.5752	9.14323	10.045	9.18411	9.5882	14.159	9.96886	15.249	12.5792	17.6725	11.884	14.6427	16.1099	15.555	12.1524	14.1314	11.6538	21.5466	20.3189	19.3866	19.0117	24.6876	20.8104
v1g187791	A7SB93	ras-related protein rap-1b-like	C:cell-cell junction; P:platelet activation; P:convergent extension; P:energy reserve metabolic process; P:cell proliferation; F:GTP binding; P:GTP catabolic process; P:regulation of insulin secretion; C:cytosol; F:Ras GTPase binding; P:small GTPase mediated signal transduction; C:guanyl-nucleotide exchange factor complex; F:GDP binding; C:lipid particle; F:GTPase activity; C:plasma membrane; P:r…	0.537577	1.10016	0.0193494	1.24209	0.000460732	1.3226	3.78477e-08	1.46168	98.8066	83.7619	83.8982	85.5947	88.6118	100.429	106.549	105.674	86.7237	86.8162	103.376	119.381	106.924	114.306	105.528	114.695	126.687	123.956	107.712	112.699	142.306	133.862	140.725	120.474	112.181
v1g133919	A7SVB7	wolframin	P:transport; P:positive regulation of cellular protein metabolic process; P:response to chemical stimulus; P:negative regulation of apoptotic process; P:regulation of gene expression; P:chemical homeostasis; P:response to endoplasmic reticulum stress; P:proteolysis; C:endoplasmic reticulum; F:enzyme binding; P:cell-type specific apoptotic process; P:system process	0.644488	1.14413	0.769741	-1.08309	0.000139283	-1.68189	4.32952e-08	-1.95158	19.3152	17.897	21.6083	19.0553	16.3246	20.7523	18.1066	30.1561	20.7454	19.1455	14.7626	21.1326	18.8461	15.3047	16.9193	10.5411	12.1124	12.2728	10.9068	7.9734	8.37962	8.46023	8.77072	8.94645	11.3937
v1g188665	A7SDY0	tubulin alpha-1a chain	P:microtubule cytoskeleton organization; C:cilium; P:cytoskeleton-dependent intracellular transport; F:GTP binding; P:cell division; P:GTP catabolic process; C:cytoplasmic microtubule; C:cytosol; F:protein heterodimerization activity; F:protein domain specific binding; P:protein polymerization; F:GTPase activity; C:microtubule basal body; P:microtubule-based movement; P:'de novo' posttranslationa…	0.434728	1.20595	0.0704292	1.36197	1.30749e-05	1.74029	1.84681e-07	1.8554	178.214	169.411	163.263	146.704	169.76	222.997	223.215	227.283	176.13	160.522	195.137	243.838	191.685	248.289	269.879	258.548	293.55	279.044	414.585	245.264	375.999	333.758	352.464	261.911	272.307
v1g244471	A7SDA7	protein pat1 homolog 1	F:poly(U) RNA binding; P:deadenylation-dependent decapping of nuclear-transcribed mRNA; C:intracellular membrane-bounded organelle; C:integral to membrane; C:CCR4-NOT complex; C:cytoplasmic mRNA processing body; F:G-protein coupled receptor activity; P:cytoplasmic mRNA processing body assembly; F:poly(G) RNA binding; F:protein binding; P:G-protein coupled receptor signaling pathway	7.17997e-05	-1.68202	0.00127831	-1.54203	0.0355709	-1.36523	2.92928e-07	-1.77763	38.1086	40.0394	43.5259	38.4336	47.6728	25.5625	23.4282	17.2818	28.6362	24.9937	35.7196	25.8337	24.2946	22.6236	23.2116	32.4123	26.592	32.8428	30.1107	27.6379	20.6506	25.4419	20.4933	19.8664	26.5991
v1g248588	A7T285	rna-binding protein 4b	P:primary metabolic process; F:zinc ion binding; F:nucleic acid binding; P:cellular macromolecule metabolic process; P:regulation of gene expression; P:circadian rhythm; F:nucleotide binding	0.598029	-1.09764	0.535718	1.09271	0.0573164	1.21283	2.92928e-07	1.45766	46.5514	42.4833	43.2166	45.1742	44.2863	35.5618	46.2576	36.1402	38.7208	44.5609	45.8148	47.5991	57.2201	45.0317	48.0881	56.9756	52.208	53.8875	50.2265	56.8595	61.3977	70.7702	68.5438	58.1934	66.6901
v1g187589	A7SAH5	lethal malignant brain tumor-like protein 4	F:sequence-specific DNA binding transcription factor activity; C:nucleus; F:zinc ion binding; P:regulation of transcription, DNA-dependent	0.76569	1.12226	0.245325	1.29269	9.68124e-06	1.85205	3.04896e-07	1.94342	6.3079	7.01703	5.56253	3.95651	6.10023	7.80139	6.82201	7.08173	5.34534	6.0174	7.14439	9.02553	7.91102	6.5838	7.76955	12.0122	12.9518	13.2983	8.14818	9.59176	12.7825	12.5198	10.8684	12.686	10.3192
v1g25425	A7SFB7	heme oxygenase 2	P:heme oxidation; P:response to oxidative stress; C:plasma membrane; F:electron carrier activity; F:heme oxygenase (decyclizing) activity; F:protein binding; P:heme catabolic process; P:response to hypoxia	0.00569424	-1.52123	0.0541637	-1.37068	0.0107454	-1.45569	3.04896e-07	-1.82181	118.186	129.97	172.237	146.498	150.12	93.7349	89.7248	63.9725	115.387	96.1273	117.873	85.7712	88.4616	116.246	104.303	95.4276	121.334	90.7231	83.0282	90.5716	74.1507	76.0694	82.026	64.9175	82.6235
v1g94651	A7RVA0	cytochrome p450 1a2-like	P:cellular biosynthetic process; P:oxidation-reduction process; P:heterocycle metabolic process; F:electron carrier activity; F:oxidoreductase activity, acting on paired donors, with incorporation or reduction of molecular oxygen, reduced flavin or flavoprotein as one donor, and incorporation of one atom of oxygen; P:toxin metabolic process; P:nitrogen compound metabolic process; F:heme binding; …	0.260265	-1.37841	0.00993547	-1.72835	0.000294569	-1.97949	3.55397e-07	-2.36223	24.7011	11.8815	14.7965	9.29844	13.3574	10.8649	8.44811	9.20482	14.0104	8.85375	7.65174	7.98826	8.34043	8.92435	6.82607	7.23672	8.12789	5.3498	7.65897	5.49316	6.27115	4.11594	5.53606	4.82363	7.01892
v1g159193	A7RIM1	casein kinase i isoform alpha	P:peptidyl-serine phosphorylation; C:microtubule organizing center; C:cytosol; F:peptide binding; P:Wnt receptor signaling pathway; F:protein serine/threonine kinase activity; C:soluble fraction; C:nucleolus; F:glycoprotein binding; P:cell morphogenesis; C:nuclear speck; P:heart development; P:cell division; F:ATP binding; F:magnesium ion binding; P:mitosis; F:phosphoprotein binding; C:condensed …	0.0917421	1.15774	0.0470447	1.17579	0.000359436	1.26428	3.55397e-07	1.34332	30.149	31.7707	32.1922	31.8557	27.3737	38.5856	34.6035	35.4942	33.8826	35.7096	35.4118	38.4747	34.4689	37.2838	35.2704	36.2223	36.706	43.7566	39.5403	38.6536	43.2657	41.3447	44.2614	42.2235	36.4096
v1g228652	A7RSS9	sialin	P:transmembrane transport; F:sialic acid transmembrane transporter activity; C:lysosomal membrane; P:anion transport; P:sialic acid transport; C:membrane fraction; F:sugar:hydrogen symporter activity; C:integral to plasma membrane	0.422504	-1.21281	0.345743	-1.22124	0.000727158	-1.62051	5.26961e-07	-1.88151	12.8567	12.5133	13.8785	14.2137	12.1616	12.4561	9.11406	7.76672	10.9732	12.8958	8.26436	11.7802	8.54742	11.987	12.1521	9.73393	8.78357	6.82485	7.35583	6.32038	7.79419	6.42531	6.64322	6.47503	6.23553
v1g79423	A7RFC2	piwi-like protein 1	F:mRNA binding; C:mRNA cap binding complex; P:regulation of translation; F:single-stranded RNA binding; C:chromatoid body; P:spermatid development; F:piRNA binding; P:gene silencing by RNA; F:protein binding; C:P granule; P:piRNA metabolic process; C:polysome	0.0165527	-1.47735	8.24972e-07	-1.90801	0.00258751	-1.55461	5.26961e-07	-1.85628	37.3137	36.9843	37.8641	34.704	40.3557	24.1518	29.2235	21.4051	27.3448	21.4452	20.8189	17.1005	16.8792	21.1069	17.8911	21.393	20.6718	20.3683	20.2967	34.495	13.1196	20.7772	23.4795	18.1864	21.0611
v1g238618	A7RIU7	protein salvador homolog 1	P:tissue development; P:organ development; P:signal transduction	0.511058	1.18754	0.0494569	1.39473	0.263339	1.24798	5.62165e-07	1.83138	11.6089	13.9889	8.73152	12.1904	10.3977	15.0878	13.7269	12.2475	10.9032	16.5263	15.6612	16.5366	21.5988	16.0748	11.7251	15.4982	11.2428	15.2383	15.2776	15.0722	21.2606	24.28	21.2696	21.3619	20.3696
v1g247341	A7STP5	gtpase kras	F:GTP binding; P:regulation of long-term neuronal synaptic plasticity; P:positive regulation of cell proliferation; P:positive regulation of Rac protein signal transduction; P:axon guidance; P:activation of MAPKK activity; P:response to glucocorticoid stimulus; F:GDP binding; P:positive regulation of MAP kinase activity; P:nerve growth factor receptor signaling pathway; P:blood coagulation; P:neg…	0.992684	-1.00316	0.535718	1.10434	0.00900583	1.31723	6.50431e-07	1.52085	71.4373	66.0565	62.1174	64.1523	63.0955	67.8208	66.8546	71.6436	58.5191	61.3273	61.4031	82.7938	68.1233	72.0538	77.506	71.5996	101.257	80.1918	89.9827	91.0923	105.249	93.336	112.704	106.402	86.1328
v1g94893	A7RVX0	rho guanine nucleotide exchange factor 17-like	F:Rho guanyl-nucleotide exchange factor activity; C:intracellular; P:regulation of Rho protein signal transduction	0.159508	1.20514	0.426675	1.12651	0.0660564	1.23592	7.69437e-07	1.50814	13.4216	13.9692	13.7332	13.0623	16.8256	18.0643	17.3774	19.849	15.0785	15.6521	14.6726	17.546	19.0012	15.408	13.73	17.4379	15.5421	19.3049	18.068	17.7561	22.4042	19.9496	21.2504	22.5622	21.9102
v1g108976	A7S8T7	serine arginine-rich splicing factor 4-like	F:nucleic acid binding; C:precatalytic spliceosome; P:regulation of alternative nuclear mRNA splicing, via spliceosome; P:compound eye morphogenesis; C:polytene chromosome; F:protein binding; P:mitosis; F:nucleotide binding; C:catalytic step 2 spliceosome; C:omega speckle; C:transcriptionally active chromatin	0.565038	1.18203	0.0693946	1.40014	3.50183e-07	1.91695	8.19708e-07	1.85382	19.4074	17.6338	14.2996	19.5886	15.6819	19.3123	19.7025	25.9359	17.6431	21.853	19.7913	28.9626	29.8908	20.3727	27.1329	37.2261	32.0621	33.4613	29.527	43.0915	31.0163	31.2426	36.276	32.6912	37.3906
v1g231809	A7RHG1	kelch-like protein 20-like	C:intracellular part	0.0250655	-1.33074	0.751921	1.06752	0.248249	-1.1907	8.84377e-07	-1.60273	53.6983	50.2308	54.597	50.9222	56.6755	35.9923	43.2007	38.3756	33.8674	46.0827	53.8324	62.2724	56.772	58.9759	52.6264	45.7624	52.1697	37.7019	43.9576	41.8603	28.5475	37.9577	37.0015	25.5557	33.7607
v1g208259	A7S846	vacuolar protein sorting-associated protein 11 homolog	P:neural retina development; C:intracellular; P:retinal pigment epithelium development; P:vesicle-mediated transport; P:melanocyte differentiation; P:intracellular protein transport; P:liver development; P:swim bladder development	0.201449	-1.28848	0.00468831	-1.54627	0.0259426	-1.42751	9.68264e-07	-1.85131	9.54025	11.0308	13.0465	10.9082	13.2892	7.23966	9.05674	8.01096	9.58905	9.94098	8.28413	8.02176	5.73053	6.30643	7.83393	9.08383	7.18253	6.48372	7.89895	9.02649	4.15363	6.48484	5.42999	5.79795	7.48887
v1g243027	A7S5L7	myb domain protein 4r1	F:DNA binding	0.944101	1.02481	0.783699	1.0524	0.000593266	1.36588	1.22717e-06	1.47199	11.2271	11.6195	11.0937	11.8079	12.2194	12.6798	11.88	13.2119	10.6352	11.107	9.75291	15.4844	13.1964	11.0105	11.7338	15.5122	15.4382	17.4315	15.6231	15.7689	18.5768	16.365	17.1548	17.6059	16.5179
v1g181680	A7RTB6	tctex1 domain-containing protein 1	-	0.115799	1.29841	0.00746357	1.4391	1.37424e-07	1.76893	1.45417e-06	1.67998	7.37951	8.64214	8.33185	8.62515	6.72484	9.64002	13.5972	9.5332	9.99776	10.1082	13.7238	11.761	11.7446	11.6247	9.9311	13.8886	17.6775	15.7622	13.2203	11.7446	13.5886	14.5155	14.6673	13.6878	12.4941
v1g237812	A7RFA6	udp-glucose 4-epimerase	P:galactose catabolic process; P:small molecule metabolic process; P:cellular metabolic process; F:UDP-glucose 4-epimerase activity; F:coenzyme binding; C:cytosol; F:protein homodimerization activity; F:nucleotide binding	0.266823	-1.18108	0.198929	-1.19643	0.0196087	-1.30403	1.47199e-06	-1.53907	22.0405	24.7242	30.9994	23.5633	24.3347	20.0782	22.5741	21.1245	22.7555	19.5173	21.7683	21.1588	19.7662	19.494	22.3367	20.7857	22.4366	17.0648	17.6286	17.3536	16.0652	17.6443	14.241	16.3831	15.8026
v1g239611	A7RNK9	acid sphingomyelinase-like phosphodiesterase 3b	F:hydrolase activity	0.440951	1.15997	0.00512614	1.39032	0.00198821	1.41096	1.50564e-06	1.57168	6.9915	8.47972	6.23414	6.68811	6.60053	9.81132	7.3112	8.33099	7.56281	8.06765	8.86565	11.0869	10.2749	9.51619	9.86056	9.68196	9.72554	9.74145	11.2797	9.88882	13.0423	9.88664	11.8613	11.7423	10.0546
v1g13173	A7SLZ3	4-hydroxyphenylpyruvate dioxygenase-like	F:4-hydroxyphenylpyruvate dioxygenase activity; P:aromatic amino acid family metabolic process	0.508844	-1.19798	0.646069	-1.12715	0.0103466	1.48387	1.70237e-06	1.78812	9.7909	10.6297	8.77428	11.2263	10.5919	8.40116	7.95409	7.57119	8.40721	9.41084	7.6358	10.0604	5.94693	11.2746	9.05887	14.5124	15.573	20.2166	15.1733	11.7789	17.0433	19.8802	16.8189	20.8986	19.23
v1g215784	A7SQE5	vesicular glutamate transporter 1	P:transmembrane transport; P:vestibular reflex; P:sodium-dependent phosphate transport; C:integral to membrane; C:synaptic vesicle; C:excitatory synapse; F:inorganic phosphate transmembrane transporter activity; P:equilibrioception; F:sodium-dependent phosphate transmembrane transporter activity; P:regulation of synapse structure and activity	0.671548	1.28685	0.299882	1.5135	0.0107454	2.12462	1.85537e-06	3.05997	0.914714	0.98928	1.08584	0.941286	0.893105	1.58869	1.23658	3.07727	0.1884	1.42635	1.72669	2.96903	2.11323	0.895051	1.87778	3.43797	2.34769	2.77525	4.60885	2.10354	4.01459	5.80768	7.43749	3.78225	3.69573
v1g38751	A7SCK5	protein tob2-like	P:negative regulation of BMP signaling pathway; P:negative regulation of osteoclast differentiation; P:SMAD protein import into nucleus; P:regulation of gene expression; P:positive regulation of ossification; P:negative regulation of osteoblast differentiation; F:SMAD binding; F:transcription corepressor activity; C:cytoplasm; F:vitamin D receptor binding	0.742081	-1.1442	0.734249	-1.11551	0.110756	-1.40868	2.05687e-06	-2.04861	163.138	180.658	161.043	123.306	129.104	167.481	123.814	87.8124	155.979	118.137	185.312	104.047	144.806	109.035	129.994	107.572	76.396	95.0329	118.796	122.422	55.4711	70.2287	63.9963	60.1078	91.188
v1g247905	A7SX97	predicted protein	-	0.0289744	1.31936	2.33794e-05	1.55064	0.00315824	1.39238	2.13041e-06	1.55693	16.4245	15.8507	13.8278	14.3843	15.6194	26.5187	16.3773	19.8134	20.4412	18.3777	25.8002	23.9101	21.529	23.7082	24.7498	21.3653	19.0345	23.0711	21.954	22.0425	26.9937	24.1018	24.152	22.2234	23.4512
v1g187390	A7S9Z3	probable protein brick1-like	C:cytoplasm; P:cell motility; C:cytoskeleton; P:in utero embryonic development; P:positive regulation of cell proliferation; P:actin cytoskeleton organization	0.625472	1.134	0.00671709	1.43051	0.000110065	1.56752	2.66723e-06	1.64517	20.2156	19.1016	17.8268	18.0111	16.5766	23.8515	16.0898	18.23	22.3868	23.7927	28.7444	25.9709	23.8572	28.4299	26.5438	24.4717	33.6917	35.4305	29.4597	23.6327	30.9729	30.1025	30.5974	34.9405	28.1249
v1g94840	A7RVH2	deleted in malignant brain tumors 1	C:membrane; F:scavenger receptor activity	0.992684	1.00554	0.670913	-1.10858	0.0380335	-1.39279	3.21059e-06	-1.78434	50.4457	49.6676	44.8917	41.6257	43.1691	44.1138	43.6627	42.534	54.9296	45.5598	39.9548	38.8221	57.5924	39.2743	32.9503	36.4176	33.5001	33.2221	34.9724	22.7149	30.2221	28.4584	20.5564	21.9817	22.8047
v1g245458	A7SI96	cell division control protein 42	C:membrane; C:intracellular; F:GTP binding; P:small GTPase mediated signal transduction	0.988877	-1.0082	0.077227	-1.30859	9.96329e-06	-1.65143	3.92612e-06	-1.64716	32.4517	25.4152	29.2243	25.5896	24.037	22.4254	34.2898	27.1052	25.2377	26.9952	18.1311	22.3121	17.6658	20.3178	24.4078	14.1598	18.4292	15.2102	16.7625	16.1755	15.9126	15.4636	15.9228	18.7235	14.8554
v1g195002	A7SZN4	ras-related protein rap-2b	P:negative regulation of cell migration; C:recycling endosome membrane; P:cellular protein localization; P:Rap protein signal transduction; F:GTP binding; P:GTP catabolic process; P:positive regulation of protein autophosphorylation; C:cytosol; F:protein domain specific binding; P:regulation of protein tyrosine kinase activity; P:actin cytoskeleton reorganization; F:GTPase activity; P:regulation …	0.54526	1.10845	0.0120636	1.27992	0.165394	1.17499	3.95825e-06	1.42732	27.0665	22.3682	24.9226	24.2561	26.0699	25.0196	29.5581	26.2834	28.8532	28.3832	34.8674	32.6767	32.5329	33.1655	27.1249	29.2359	30.7445	29.4744	25.8009	31.4824	38.1419	33.0585	41.0164	35.7347	32.0049
v1g208034	A7S7L1	homeobox protein nkx-	P:middle ear morphogenesis; P:intestinal epithelial cell development; P:regulation of transcription, DNA-dependent; P:pancreas development; P:spleen development; F:sequence-specific DNA binding; F:sequence-specific DNA binding transcription factor activity; P:determination of left/right symmetry; P:organ formation; P:negative regulation of chondrocyte differentiation; P:negative regulation of apo…	0.00344556	-1.85474	0.170537	-1.41796	0.390303	-1.28138	4.18683e-06	-2.18197	17.1092	14.1511	20.4358	11.9392	19.0587	5.27857	12.5053	6.07629	8.86429	8.28361	10.4326	11.1232	13.3114	11.9664	9.05229	15.7338	11.7703	9.24739	10.1843	15.7614	7.43167	6.8511	6.45375	4.88482	8.30742
v1g163801	A7RXC5	mitochondrial folate transporter carrier-like	C:integral to membrane; C:mitochondrion; P:transmembrane transport	0.442314	1.15583	0.476769	1.13087	0.05555	1.27447	5.2117e-06	1.53506	15.6701	20.7429	15.3896	17.6199	16.6185	21.2418	18.8303	20.9017	17.6332	21.6514	17.9886	22.6845	18.7191	20.7435	17.8104	20.9154	22.9541	21.0025	26.3981	19.5875	28.7713	23.3528	31.0763	26.5793	25.3425
v1g163545	A7RWK8	transcription factor sox-7	P:signal transduction involved in regulation of gene expression; P:negative regulation of Wnt receptor signaling pathway involved in heart development; P:midgut development; P:cardiogenic plate morphogenesis; F:transcription factor binding; P:positive regulation of cysteine-type endopeptidase activity involved in apoptotic process; P:spermatogenesis; P:heart looping; P:embryonic foregut morphogen…	0.613746	-1.13331	0.883905	-1.03991	0.280283	-1.20457	6.00334e-06	-1.63537	31.2048	27.8316	25.048	26.5895	18.2564	23.128	24.6638	20.3959	21.7298	23.6479	27.2318	23.7713	21.8849	26.9798	24.1175	27.3662	19.8636	18.5745	21.247	19.4047	14.3477	17.0654	13.8441	14.789	16.8103
v1g170391	A7SGI1	protein shroom2	C:cell-cell junction; F:protein binding; P:camera-type eye development; P:cell morphogenesis; P:localization; P:organelle organization; P:cellular pigmentation; C:cortical actin cytoskeleton; C:plasma membrane part	0.0246168	1.34831	0.0352825	1.32397	0.020153	1.34248	6.87037e-06	1.56579	50.4447	46.3537	47.7537	37.4998	45.6568	63.8431	69.5662	73.3558	59.4368	45.125	61.064	60.0986	73.2541	57.1779	53.8327	64.9246	56.5151	57.6827	63.4169	67.0257	78.6065	64.0564	79.8625	71.2682	69.7307
v1g178332	A7RIE4	myc proto-oncogene protein	P:canonical Wnt receptor signaling pathway; C:nucleoplasm; P:negative regulation of transcription from RNA polymerase II promoter; F:structural molecule activity; P:response to gamma radiation; P:response to DNA damage stimulus; P:cellular iron ion homeostasis; P:viral reproduction; P:negative regulation of monocyte differentiation; P:epidermis morphogenesis; C:nucleolus; P:cell cycle arrest; F:r…	0.00137302	1.83276	0.0188791	1.60804	0.000169059	1.87875	7.53733e-06	1.99421	2.96263	3.27499	2.12915	2.78319	3.02294	6.84644	5.19582	4.91337	5.73918	5.28809	5.84441	4.65343	3.82303	3.41257	6.4928	4.89543	5.00073	6.91882	5.40832	6.62891	4.49823	7.05757	5.31693	7.0837	6.28538
v1g215442	A7SPJ8	protein smg7 isoform 2	F:protein phosphatase 2A binding; P:mRNA metabolic process; C:intermediate filament cytoskeleton; C:cytoplasm; C:nucleus	0.695407	-1.10713	0.0871659	-1.2955	0.0499983	-1.31288	1.138e-05	-1.60808	11.2708	11.998	11.2669	10.4646	12.025	9.05741	8.96131	9.57906	11.4499	11.7529	10.2379	7.6494	7.70064	8.47641	9.30717	10.1073	8.33752	8.96803	7.75495	7.5725	6.30792	7.97577	6.08653	6.32358	7.59125
v1g81599	A7RHB0	protein lsm14 homolog a isoform 2	C:cytoplasmic stress granule; F:RNA binding; P:negative regulation of translation; C:protein complex; C:cytoplasmic mRNA processing body; P:cytoplasmic mRNA processing body assembly; F:DEAD/H-box RNA helicase binding	0.00930804	-1.8983	0.00116215	-2.12138	0.0279584	-1.72225	1.15417e-05	-2.39012	29.55	24.6374	24.6952	21.6238	36.1611	13.265	12.0732	6.99858	19.4762	11.2757	15.6187	8.03861	7.28196	9.25274	14.5589	15.9933	15.6742	12.0496	9.01387	19.4157	9.96036	11.0364	5.60629	8.6383	11.4616
v1g189527	A7SGA8	tumor necrosis factor alpha-induced protein 8	C:cytoplasm; P:negative regulation of cysteine-type endopeptidase activity involved in apoptotic process; F:iron ion binding; F:cysteine-type endopeptidase inhibitor activity involved in apoptotic process; P:negative regulation of anti-apoptosis	0.139879	1.29378	0.00468831	1.47948	0.000315045	1.57164	1.21338e-05	1.65213	25.7575	22.7126	18.3606	17.7989	18.3493	30.7961	27.4296	30.8174	25.2799	21.235	28.8043	33.7776	32.8511	29.3468	31.1754	32.3794	32.1207	34.4534	34.9231	32.2087	44.4963	31.7248	42.0049	28.4989	29.0283
v1g204844	A7S0D6	predicted protein	-	0.96813	1.02786	0.0623843	1.42091	0.023815	1.47005	1.21338e-05	1.78335	10.0853	12.3828	10.7457	10.3502	12.8092	8.1502	14.7796	12.4461	10.7408	12.0938	16.0971	14.5998	19.7006	14.3348	18.179	16.0253	19.782	17.6728	15.2749	16.1623	19.3464	25.1724	21.3342	21.0047	17.2646
v1g6023	A7RVH3	c-type lectin domain family 4 member g-like	F:binding	0.852776	-1.10994	0.675364	-1.16069	0.162884	-1.44324	1.21338e-05	-2.2344	26.004	34.1792	25.3451	18.4656	32.5166	24.8677	18.5022	23.9425	30.7262	22.597	19.8072	22.0004	37.9428	20.237	16.5065	23.3196	18.149	19.5995	16.4012	11.2407	8.64979	15.3347	8.80988	8.68616	10.4274
v1g25682	A7S253	gata zinc finger domain-containing protein 1	F:sequence-specific DNA binding transcription factor activity; F:sequence-specific DNA binding; F:zinc ion binding; P:regulation of transcription, DNA-dependent	0.406649	-1.15225	0.356557	-1.15298	0.000139283	-1.46404	1.22904e-05	-1.49982	47.3644	46.5687	43.2166	47.1475	44.1297	39.7047	41.5713	40.4918	39.0219	37.3119	39.153	35.8866	39.6932	41.6006	40.7519	34.2078	38.3367	28.8535	29.0881	21.9675	32.2822	30.5234	28.3175	32.3287	26.8021
v1g246553	A7SPD0	predicted protein	-	0.847088	-1.06767	0.948577	-1.01963	0.000145801	-1.57549	1.22904e-05	-1.62532	18.5005	16.3438	16.7904	18.1731	15.7796	15.2928	13.4703	14.2261	16.8937	19.5946	15.2538	17.0163	15.019	19.2621	17.0251	9.2256	12.709	9.55604	11.3185	10.1797	13.4395	8.98587	10.8683	8.76365	10.0996
v1g80243	A7RFN4	hepatic leukemia factor-like isoform 2	P:regulation of transcription, DNA-dependent; P:growth; P:response to nutrient; P:circadian rhythm; F:sequence-specific DNA binding; P:mitosis; F:sequence-specific DNA binding transcription factor activity; P:DNA endoreduplication; F:protein homodimerization activity; C:nucleus	0.0942101	1.8624	8.01021e-07	3.69744	0.000727158	2.62532	1.22904e-05	3.04863	7.25474	0.518753	1.25265	7.23926	0.858589	3.52451	23.7758	12.07	8.15035	24.682	52.2887	37.5135	22.3472	83.7514	20.3086	25.1188	26.5193	34.5772	21.5549	20.8002	17.599	33.992	32.1752	42.6182	35.326
v1g195566	A7T2D4	long-chain-fatty-acid-- ligase 4	P:positive regulation of cell growth; P:dendritic spine development; P:response to interleukin-15; P:embryonic process involved in female pregnancy; C:endoplasmic reticulum membrane; F:arachidonate-CoA ligase activity; C:mitochondrial membrane; C:peroxisome; P:triglyceride biosynthetic process; C:neuronal cell body; F:long-chain fatty acid-CoA ligase activity; P:long-chain fatty-acyl-CoA biosynth…	0.24667	-1.29277	0.155056	-1.32865	0.022155	-1.47402	1.22904e-05	-1.80006	60.8053	53.9743	77.1687	55.3658	49.2125	47.3349	48.2235	47.6176	47.0814	34.8575	53.8506	42.9738	50.1122	40.1115	31.633	45.3882	31.2978	40.6302	33.5138	44.5772	36.5881	24.7591	31.3228	26.1813	38.7497
v1g60630	A7RFE9	protein	P:transmembrane transport; C:integral to membrane; F:transmembrane transporter activity	0.159769	1.34625	0.477398	1.19449	0.0899217	1.37901	1.22904e-05	1.79763	3.73565	5.96566	7.84779	5.59152	5.15794	7.13845	9.11406	7.67755	6.80818	8.63906	7.40787	6.29891	7.14836	7.18762	6.50684	6.92098	7.55409	8.46271	7.27612	10.413	9.0622	10.9924	10.1248	12.5401	10.3496
v1g103056	A7S3F1	protein phosphatase 1h-like	P:metabolic process; F:hydrolase activity	0.472874	-1.25912	0.0557944	-1.52418	0.03198	-1.55905	1.23664e-05	-2.03336	11.9311	18.0215	12.8346	16.7082	19.6559	12.4135	10.0234	7.95662	14.092	16.348	11.1614	6.65843	10.4076	10.9284	10.1873	9.31256	11.6527	10.1485	8.16686	8.74114	4.00379	8.20224	7.72653	7.229	8.09313
v1g94204	A7RUS0	protein	F:nucleoside-triphosphatase activity; F:ATP binding	0.125976	-1.62758	0.112478	-1.62599	0.140923	-1.56847	1.29027e-05	-2.52734	37.4297	28.1927	34.6555	38.2614	36.2404	24.9743	25.4789	15.6054	13.3686	15.5588	25.2308	24.1668	7.331	24.2129	13.9167	21.2511	10.7975	21.3558	20.7419	25.3986	18.4343	9.80434	12.2166	5.60347	7.79242
v1g199227	A7RMB7	mrna export factor	P:cellular response to organic cyclic compound; C:cytoplasm; C:nucleus; F:microtubule binding	0.0270067	-1.36706	0.0842349	-1.30203	0.0169695	-1.38029	1.30924e-05	-1.6089	21.67	17.0447	26.2386	20.689	22.216	16.2128	19.6929	13.2681	15.1752	13.7151	18.0669	15.9097	15.6448	17.0812	14.8749	16.1537	15.0632	15.5163	13.5745	16.5519	12.1738	12.9493	14.4996	14.0657	11.6321
v1g96382	A7RWX9	bromodomain adjacent to zinc finger domain protein 1a	C:ACF complex; F:histone acetyltransferase activity; P:chromatin remodeling	0.553308	1.17416	0.0601994	1.38324	0.022155	1.43156	1.40124e-05	1.70219	4.84258	5.32213	3.2129	6.00721	6.39061	5.3176	5.8989	5.71313	6.5583	6.81496	7.93077	6.4801	5.92588	7.6739	8.03463	7.18065	7.32115	8.11505	7.01006	8.01989	7.826	10.8517	9.16947	8.21613	8.883
v1g162370	A7RT61	succinate-semialdehyde mitochondrial	P:glutamine metabolic process; P:gamma-aminobutyric acid catabolic process; F:NAD binding; P:protein homotetramerization; P:acetate metabolic process; P:central nervous system development; P:short-chain fatty acid metabolic process; P:neurotransmitter catabolic process; F:succinate-semialdehyde dehydrogenase (NAD+) activity; P:post-embryonic development; P:succinate metabolic process; F:carboxyli…	0.0701614	-1.25144	0.0229561	-1.29635	0.0338888	-1.27288	1.61538e-05	-1.46469	85.0944	80.3909	95.3927	72.5066	70.8022	61.391	69.6892	54.5662	70.4873	64.7504	67.6281	54.7834	57.98	69.9106	58.862	71.9384	61.8807	56.305	58.3428	67.0932	50.2725	58.7951	53.3965	50.1637	59.9636
v1g218627	A7SWM4	protein sym1-like	C:integral to membrane	0.819358	-1.11147	0.883844	-1.05827	0.16395	-1.37495	1.78226e-05	-1.97823	13.4942	21.4538	22.3581	16.6766	23.7344	17.0311	15.5255	13.4452	21.6434	18.8561	26.376	16.1533	18.3513	17.1061	13.9982	16.6902	12.0359	13.1013	11.7294	15.0916	9.47596	7.72058	7.39252	8.06174	12.727
v1g236781	A7RZM5	upf0767 protein c1orf212 homolog	C:integral to membrane; C:membrane; F:molecular_function; P:biological_process; C:cellular_component	0.891947	1.05742	0.103089	1.32455	0.0247109	1.40516	1.84237e-05	1.65998	11.551	10.2604	10.3077	9.5639	8.0373	12.9844	11.607	8.79034	8.20385	11.5452	10.9023	13.9137	14.7233	15.3301	12.3674	14.1722	15.2493	14.7918	15.4044	11.7769	20.1387	17.2563	17.5426	17.0826	13.7021
v1g207596	A7S6K3	tat-linked quality control	P:apoptotic DNA fragmentation; F:endodeoxyribonuclease activity, producing 5'-phosphomonoesters; P:apoptotic cell clearance	0.0231681	-1.88587	0.000933325	-2.25703	0.0497696	-1.72267	1.84237e-05	-2.48867	28.0285	16.9681	25.4215	25.9261	21.3192	10.9394	18.3543	8.98434	8.95128	6.58622	12.286	9.15122	3.39531	8.21754	9.05104	12.4679	14.4145	12.6889	8.74875	11.5876	2.6538	11.1738	5.76148	6.78353	10.3247
v1g241602	A7RYP1	2 -5 -oligoadenylate synthase 1	F:nucleotidyltransferase activity; F:RNA binding; F:zinc ion binding; P:cytokine-mediated signaling pathway; P:immune response; F:ATP binding; C:cytoplasm	0.566792	1.25738	0.823474	1.10076	0.0745947	1.55555	1.86247e-05	2.18015	16.4183	7.03484	9.4037	8.06414	6.8197	11.8125	10.5172	12.9295	13.5791	13.6417	8.52194	13.429	11.1184	12.7801	7.60647	15.6232	13.0079	18.9794	21.0183	11.5012	30.7748	20.5193	30.9933	21.1816	15.2213
v1g239703	A7RP42	predicted protein	-	0.0580617	1.39832	0.0386202	1.42954	9.96329e-06	1.77418	1.9581e-05	1.71007	4.33665	3.27984	4.11838	3.28022	3.9085	6.32862	5.91273	3.95033	5.77146	5.07937	5.77233	5.25922	5.0094	5.73044	5.73529	6.93768	5.92194	7.69203	7.45007	6.79468	6.9105	6.7278	6.21589	7.57042	5.85331
v1g212030	A7SGP8	mms19 nucleotide excision repair protein homolog	P:cellular process; C:intracellular part	0.956534	-1.04669	0.555133	-1.22374	0.00928504	-1.78906	2.2223e-05	-2.18858	28.0238	17.1795	13.5714	17.4754	23.8158	15.4906	25.4544	24.6041	15.2805	14.1308	18.6218	12.1564	18.1856	10.7989	19.4017	13.6628	6.76335	7.82286	9.05402	13.3852	9.46586	6.05648	8.99628	6.78326	8.61107
v1g244361	A7SCT1	carnitine o-palmitoyltransferase liver isoform-like isoform 2		0.668303	-1.15925	0.822648	1.07693	0.00415165	-1.61798	2.52333e-05	-1.83328	14.2941	8.99451	13.2889	12.6162	14.6257	11.4716	8.19663	12.9044	10.702	10.9307	13.5071	15.0702	16.9944	9.64082	14.0541	5.98197	6.95123	7.59631	7.64954	9.62256	9.22761	5.95671	5.50537	5.71032	6.62346
v1g80332	A7RG36	tnf receptor-associated factor 3 isoform 1	F:zinc ion binding; P:regulation of apoptotic process; F:thioesterase binding; P:positive regulation of biological process; P:regulation of proteolysis; P:negative regulation of NF-kappaB transcription factor activity; P:tumor necrosis factor-mediated signaling pathway; P:regulation of type I interferon production; F:ubiquitin-protein ligase activity; F:ubiquitin protein ligase binding; P:protein…	0.967314	-1.04298	0.875661	-1.08545	0.023815	1.81158	2.52333e-05	2.39573	3.50712	2.89312	3.00567	3.91219	3.22939	3.93129	3.49487	3.59138	2.11419	2.63631	2.15295	3.17313	3.1619	4.31524	1.93161	6.51577	8.56225	7.80659	5.59131	6.18238	15.9781	7.79515	14.7218	5.39595	5.29272
v1g117040	A7SG26	protein	F:L-ascorbic acid binding; F:iron ion binding; F:oxidoreductase activity, acting on paired donors, with incorporation or reduction of molecular oxygen, 2-oxoglutarate as one donor, and incorporation of one atom each of oxygen into both donors; P:oxidation-reduction process	0.159769	-1.61503	0.189321	-1.56849	0.0941749	-1.6777	2.52333e-05	-2.64987	2.8171	3.74984	7.20277	5.35188	4.51373	2.31611	1.30201	1.633	3.03503	4.13441	3.27249	1.87568	3.00381	2.26178	3.11399	1.95473	2.41011	2.52468	2.83293	2.56288	0.608689	1.4568	1.46831	1.33363	1.00061
v1g170407	A7SGK5	graves disease carrier	F:binding; P:pantothenate metabolic process; C:mitochondrial inner membrane; P:coenzyme biosynthetic process; P:transmembrane transport; F:secondary active transmembrane transporter activity; C:integral to membrane	0.20363	-1.4183	0.626607	-1.17707	0.787833	-1.11974	2.52333e-05	-2.09235	15.7929	12.146	10.6653	17.1211	19.7983	9.5026	9.84038	6.67474	10.7945	13.4775	13.9859	10.5597	8.10796	16.1784	13.3285	16.2978	12.4104	16.0145	12.2348	9.07	5.09327	6.11681	5.8657	5.75965	9.07497
v1g244083	A7SB70	transient receptor potential cation channel subfamily v member 6-like	P:transport	0.419107	-1.18256	0.358328	-1.18387	0.247868	-1.21611	2.63222e-05	-1.59154	14.6015	22.0944	15.1724	14.6738	17.1335	15.1863	11.8811	13.0405	15.1045	14.9429	13.5137	12.2256	16.3373	14.9782	13.3073	14.8972	13.1643	12.6507	13.6246	14.0252	8.36838	9.68405	12.6888	9.57049	11.2472
v1g213328	A7SJR4	predicted protein	-	0.729083	1.0662	0.00267412	1.28039	0.00863251	1.24719	2.8558e-05	1.33409	8.09247	8.5145	8.1842	9.29289	9.03006	8.49953	9.51399	8.78729	10.3326	8.79177	10.5808	10.9162	11.4387	11.914	10.4998	10.358	9.95044	12.0744	10.6099	11.0026	11.7591	11.3045	11.5363	11.5345	11.6792
v1g20230	A7SAH2	translational activator gcn1	C:cytoplasm	0.266366	-1.29242	0.164493	-1.3361	0.0143472	-1.52382	2.95263e-05	-1.80041	8.18571	6.98418	8.08115	6.00697	10.9575	6.22807	6.50211	6.22333	7.50594	3.97054	6.40197	6.40474	4.62985	5.87281	5.8862	6.30388	4.23352	4.66964	4.68556	5.53033	4.74146	4.11082	4.38703	3.80675	4.18549
v1g216667	A7SS92	protein	P:cell adhesion	0.200784	1.67917	0.211624	1.64243	0.0198446	2.09521	2.9638e-05	2.84904	0.210681	0.0552376	0.200077	0.256949	0.182848	0.375295	0.506337	0.75602	0.462859	0.463796	0.176755	0.955205	0.648971	0.366492	0.360415	0.492705	0.720974	1.15909	0.841573	0.276854	1.38082	0.681938	1.5227	0.97244	0.972819
v1g172574	A7SNR1	u6 snrna-associated sm-like protein lsm2	C:cytosol; C:precatalytic spliceosome; P:neurogenesis; P:regulation of alternative nuclear mRNA splicing, via spliceosome; C:U6 snRNP; F:U6 snRNA binding; F:protein kinase binding; C:U4/U6 x U5 tri-snRNP complex; C:catalytic step 2 spliceosome; C:nucleoplasm; P:assembly of spliceosomal tri-snRNP; P:exonucleolytic nuclear-transcribed mRNA catabolic process involved in deadenylation-dependent decay	0.0355827	-1.32999	0.000295062	-1.53508	1.64695e-05	-1.59581	3.23453e-05	-1.542	41.4058	31.0793	39.0972	42.4193	36.3464	27.8174	30.991	27.7639	25.5359	29.5157	25.3093	22.5276	20.0427	27.5765	25.0144	22.5285	24.4931	21.3635	23.9719	24.5628	18.9411	28.631	25.6509	24.3902	22.2875
v1g218748	A7SWV7	protein	F:binding	0.963576	-1.05826	0.00613014	2.33859	0.931594	1.06773	3.23453e-05	2.94139	1.41914	1.33948	0.35939	0.60578	1.35482	0.808953	0.341067	1.12036	0.623561	1.18022	0.952491	1.28685	1.60286	19.5026	13.0127	0.663769	1.29506	2.29636	0.927623	1.11893	1.46161	11.7311	16.5391	13.1006	11.0962
v1g171954	A7SLQ6	ufm1-specific protease 2	F:small conjugating protein-specific protease activity; C:endoplasmic reticulum; P:metabolic process; C:nucleus; F:thiolester hydrolase activity	0.30036	1.35745	0.130196	1.45643	0.0851462	1.4936	3.41469e-05	2.02697	24.7478	16.0431	25.5684	26.3685	22.1275	17.7307	51.144	29.5697	29.7991	34.8235	36.791	37.1585	37.2783	32.8792	32.5201	27.9386	37.1101	33.2685	40.7375	42.7061	36.2849	36.0572	60.625	59.3111	64.1688
v1g210013	A7SC64	solute carrier organic anion transporter family member 4a1-like	P:transport; C:membrane; F:transporter activity	0.788819	-1.0924	0.934407	1.0267	0.0249353	-1.39737	3.48052e-05	-1.63963	17.596	13.6282	18.247	14.9853	14.4815	13.1864	14.6635	17.201	12.1084	14.8415	11.1143	17.0061	19.521	16.5361	17.0923	9.66265	13.0929	11.0619	12.1186	9.3023	9.37381	10.6256	9.22753	8.50561	8.9655
v1g129215	A7SRX7	protein	F:caffeine oxidase activity; F:testosterone 6-beta-hydroxylase activity; P:steroid catabolic process; P:oxidative demethylation; P:alkaloid catabolic process; P:exogenous drug catabolic process; P:heterocycle metabolic process; F:oxidoreductase activity, acting on paired donors, with incorporation or reduction of molecular oxygen; F:electron carrier activity; F:steroid binding; C:cell surface; F:…	0.38076	-1.27173	0.0451975	-1.4901	0.0354837	-1.49399	3.75348e-05	-1.85354	42.711	53.0084	52.5558	40.9202	42.2983	38.1275	24.3299	30.7226	43.2107	41.3171	29.3623	25.3931	28.2137	39.7489	26.6206	30.9223	42.8918	27.2393	29.7248	17.9908	26.269	20.8129	23.3872	23.5858	23.684
v1g83220	A7RJ92	bifunctional atp-dependent dihydroxyacetone kinase fad-amp lyase	P:glycerol metabolic process; F:glycerone kinase activity; F:lyase activity; F:nucleotide binding	0.522787	-1.20825	0.374396	-1.2404	0.149903	-1.34612	4.24774e-05	-1.83297	20.612	24.8452	17.7951	18.1194	21.9546	16.022	19.9437	13.8325	18.0842	16.5002	19.2018	12.2471	12.3686	19.5577	17.5849	20.1222	13.5119	12.215	13.1231	16.1813	10.5267	11.3973	10.52	8.649	12.1133
v1g21829	A7SCQ4	wd repeat domain phosphoinositide-interacting protein 2	C:cytosol; C:autophagic vacuole membrane; C:protein complex; C:nucleolus; C:pre-autophagosomal structure membrane; P:autophagic vacuole fusion; P:autophagic vacuole assembly; F:phosphatidylinositol-3-phosphate binding; F:protein binding; F:phosphatidylinositol-3,5-bisphosphate binding	0.346935	-1.18877	0.331708	-1.18157	0.0258988	-1.33855	4.40322e-05	-1.5357	32.6519	35.9962	30.1539	27.8681	25.4375	29.6776	23.7892	21.1737	23.088	29.5257	27.5018	25.5918	26.1348	26.9465	22.2993	22.5475	21.7759	20.9677	25.3483	22.1296	24.3733	18.4363	16.898	18.394	19.9444
v1g197322	A7RHT7	predicted protein	F:zinc ion binding; C:intracellular	0.670963	1.13204	0.907593	-1.03815	0.000145801	-1.69795	4.87002e-05	-1.69773	5.55131	6.09144	6.11801	6.83314	4.55026	6.66579	6.58848	6.78778	6.71913	6.68872	6.55483	4.83043	6.75555	5.42453	4.92423	2.95369	2.93167	3.26042	3.58383	4.05274	4.62017	2.66202	2.60051	3.53242	3.41776
v1g98096	A7RYU2	long-chain fatty acid transport protein 4	P:transmembrane transport; P:very long-chain fatty acid catabolic process; P:response to nutrient; C:brush border membrane; P:skin development; F:fatty acid transporter activity; F:long-chain fatty acid-CoA ligase activity; P:long-chain fatty acid metabolic process; P:medium-chain fatty acid transport; C:microvillus; C:endoplasmic reticulum membrane; P:long-chain fatty acid transport; F:very long…	0.549485	1.15748	0.301275	1.21568	0.000163139	1.57079	4.87002e-05	1.57772	5.16642	6.51305	6.25061	5.30842	5.89663	7.2617	6.03824	7.4666	6.23888	7.06297	7.74862	8.05111	8.28422	5.97103	6.24735	7.94458	8.90061	10.9252	8.24986	11.0673	9.24393	9.19845	10.454	9.80002	8.56201
v1g20426	A7S8S7	myotubularin-related protein 3	C:cytoplasm; F:protein tyrosine phosphatase activity; C:nucleolus; F:phosphatidylinositol-3-phosphatase activity; C:membrane fraction; F:protein serine/threonine phosphatase activity; P:phosphatidylinositol dephosphorylation; P:peptidyl-tyrosine dephosphorylation	0.929101	1.04915	0.516608	-1.17962	0.0266768	-1.48687	5.15317e-05	-1.78456	28.6587	31.9612	35.7655	23.7214	29.5676	28.4238	29.7737	32.0969	38.5122	28.7873	23.5934	30.0244	31.5463	20.8322	19.5825	20.5288	13.0717	16.919	21.594	25.5048	19.6029	14.1273	17.9076	12.8976	15.5594
v1g196629	A7RFZ8	solute carrier family 25 member 36-like	P:transmembrane transport; C:integral to membrane; C:mitochondrion	0.327256	1.247	0.00180731	1.59336	0.000280366	1.64855	5.35145e-05	1.67464	34.2799	35.323	28.2898	35.3271	31.5701	51.0382	32.9186	32.7138	38.1082	53.605	52.1822	54.9746	54.4111	59.8925	49.7828	51.7618	71.0776	51.3034	61.4811	45.2438	53.8209	64.2941	67.3492	55.9665	44.7906
v1g239018	A7RKY9	protein fam13a	C:intracellular; P:signal transduction	0.984418	1.01016	0.922023	1.02719	0.00776362	1.37894	5.35145e-05	1.50224	21.6068	23.4512	20.7485	23.6836	25.3785	22.3839	17.5512	27.6138	23.2209	25.0228	22.7859	25.2246	23.8897	19.4231	26.8241	29.2778	31.9619	31.7008	34.1248	33.3106	32.8038	30.5207	30.8346	38.8151	41.97
v1g207447	A7S692	protein	C:membrane	0.792924	1.1979	0.832336	-1.1292	0.109999	-1.72879	5.35145e-05	-2.73414	8.23242	5.57594	2.93178	4.81102	1.93506	6.72137	2.33576	4.55435	4.71	11.6625	2.59003	3.11042	6.868	3.87856	3.6382	3.43797	2.44552	1.33212	1.12107	2.10354	1.12409	0.768663	0.929686	0.967554	0.739147
v1g248044	A7SY80	predicted protein	-	0.0144578	1.43268	0.065727	1.33752	0.0425535	1.35068	5.45386e-05	1.59057	28.1219	30.0026	22.2554	24.9025	27.8471	44.4459	31.7561	31.3479	46.2962	40.4305	46.3712	31.9988	36.8619	32.1362	33.6761	32.1338	34.4677	38.0016	42.4241	35.7755	38.8656	49.9824	44.7991	47.065	36.1931
v1g243705	A7S981	predicted protein	-	0.298574	1.17804	0.00540373	1.3573	5.10509e-06	1.52342	6.40895e-05	1.43884	12.6911	11.0209	9.75334	12.0113	8.11761	13.4075	11.8125	13.0307	12.9941	12.6503	14.4941	14.8764	12.9934	14.484	16.8667	17.1315	14.9371	15.7403	17.5022	18.3161	15.4544	14.6306	16.602	15.4065	16.6658
v1g237983	A7RG09	rna-binding protein 15-like	F:nucleic acid binding; F:nucleotide binding	0.122782	1.27686	0.000332862	1.53517	0.000180878	1.53259	6.75175e-05	1.53461	15.8279	16.9081	11.9256	18.6658	17.8239	24.5133	15.8761	20.7007	21.3742	22.1733	25.2413	26.4727	25.7209	26.8889	22.691	24.5606	26.6721	29.21	25.6036	20.5701	23.9442	25.5998	29.7808	25.258	22.4692
v1g213276	A7SJM1	ectonucleotide pyrophosphatase phosphodiesterase family member 3	F:metal ion binding; F:nucleic acid binding; F:hydrolase activity; P:metabolic process	0.880366	-1.09204	0.603094	1.19407	0.0215152	1.666	6.75175e-05	2.03733	16.9536	12.2121	14.914	11.5899	13.4748	10.0456	15.6547	15.5616	8.72354	12.4843	10.3308	19.6394	21.3473	16.2464	17.4017	16.6344	22.9524	20.445	30.7179	33.926	48.8741	25.1052	30.4718	25.9012	26.6438
v1g139520	A7SZV0	reticulon-4	P:axon guidance; P:nerve growth factor receptor signaling pathway; F:protein binding; C:smooth endoplasmic reticulum; P:cerebral cortex radial glia guided migration; C:integral to endoplasmic reticulum membrane; P:regulation of cell migration; P:sprouting angiogenesis; P:endoplasmic reticulum tubular network organization; P:olfactory behavior; P:regulation of branching morphogenesis of a nerve; C…	0.00678379	-1.30578	0.107855	-1.19712	0.0121772	-1.27018	6.9064e-05	-1.36987	128.084	150.214	149.559	142.65	151.102	113.945	113.977	97.1545	106.156	117.627	126.119	110.644	120.096	110.071	133.569	104.033	127.953	101.271	102.773	129.344	114.899	100.257	102.897	96.1732	110.023
v1g231967	A7RLK5	adp-ribosylation factor-like protein 3-like	F:GTP binding	0.0135666	-1.47497	0.0229561	-1.4391	0.0225709	-1.42204	6.9064e-05	-1.64981	40.7168	42.0736	38.6675	40.5303	46.2508	25.1724	28.3016	27.9329	28.612	27.5348	36.1696	24.1863	22.7481	29.1651	28.2717	28.8066	34.1514	26.3541	23.4835	29.9002	17.9403	31.9048	24.884	20.8819	24.6994
v1g87802	A7RNQ3	sorting nexin-30	F:phosphatidylinositol binding; P:cell communication	0.146897	-1.24176	0.54347	-1.11689	0.0384074	-1.30169	6.9064e-05	-1.49383	38.3613	30.1734	42.8594	29.1266	38.5159	25.86	29.0746	27.2617	31.8111	28.4257	32.3417	30.0728	31.6655	31.5123	33.5847	29.4017	27.2421	24.0992	25.2661	29.9826	19.5434	27.0625	26.8422	21.5062	22.4601
v1g238127	A7RGQ9	tripartite motif-containing protein 71	C:intracellular; F:zinc ion binding	0.0138172	1.68906	0.0355407	1.58404	0.00146497	1.81557	7.1008e-05	1.94219	6.16516	5.25337	5.85486	4.99851	4.25623	7.73753	12.572	7.29069	11.6592	8.91097	5.52505	7.27682	10.7183	10.6434	10.5948	8.51977	9.07051	9.11451	9.36234	16.326	11.8729	13.7456	9.43076	10.8509	10.3519
v1g246299	A7SN29	heat repeat-containing protein 1	F:protein binding	0.13604	-1.26989	0.0648698	-1.31286	0.0590868	-1.30434	7.1008e-05	-1.5375	11.4081	9.07682	10.6552	10.6073	11.9351	8.12874	8.64152	8.91711	7.69271	8.41279	6.91771	9.59046	6.66868	7.0244	10.0865	7.24534	9.29293	7.87745	7.05498	9.15314	6.71555	7.9449	7.5003	6.08244	5.96312
v1g132258	A7SUH7	formin-binding protein 4	F:protein binding	0.242814	1.38731	0.374396	1.29532	0.0153371	1.66405	7.79058e-05	1.96425	39.7466	29.4507	28.4464	40.045	33.7458	40.6345	63.6831	65.1134	37.017	44.3835	34.0711	63.3931	59.4424	37.577	37.8409	49.6518	50.7602	50.3339	74.6782	82.5095	97.891	63.6812	72.5979	69.5726	67.0284
v1g83407	A7RJ95	protein smaug homolog 1 isoform 2	F:translation repressor activity; P:negative regulation of translation; C:synapse; P:positive regulation of translation	0.331863	-1.17935	0.278181	-1.18374	0.121325	-1.23432	8.22341e-05	-1.47183	40.9669	40.1125	37.7017	32.5473	44.81	34.3064	31.3388	29.0985	38.5354	31.5338	36.2745	29.506	37.4024	29.4792	32.2959	34.6046	28.1832	34.0334	27.0311	33.7158	27.7299	28.3924	26.0413	21.7682	27.3996
v1g164325	A7RYX2	transcription factor hes-4-b-like	F:binding; P:regulation of transcription, DNA-dependent; P:negative regulation of neurogenesis	0.541112	1.23829	0.00818485	1.68783	0.0374449	1.54738	8.3963e-05	1.90824	10.9042	5.31763	9.21632	7.38092	11.2145	9.32363	10.2206	9.15629	14.1941	12.5625	12.4875	13.2136	18.306	18.2099	16.5648	15.8471	13.3403	15.0332	10.2162	17.195	20.5214	13.4393	22.7565	19.4612	14.6016
v1g245843	A7SKC2	ubiquitin-like protein 5	F:DNA-directed RNA polymerase activity; C:polytene chromosome puff; C:microtubule associated complex; P:ubiquitin-dependent protein catabolic process; F:ubiquitin thiolesterase activity; P:neurogenesis; P:mitotic cell cycle G2/M transition DNA damage checkpoint; C:DNA-directed RNA polymerase II, core complex; F:DNA binding; P:protein deubiquitination; C:cytoplasm; P:transcription from RNA polymer…	0.728352	1.1078	0.0852231	1.3101	0.0282452	1.36412	8.71594e-05	1.55334	22.7377	21.4615	19.8838	25.0448	16.5271	24.8086	24.2493	27.5378	20.9183	20.8563	25.8722	31.6301	20.1366	28.3468	34.2301	29.6262	29.3413	31.5498	29.1059	27.1405	36.8571	34.7468	37.2326	32.2869	27.5603
v1g236104	A7SYP5	nadh dehydrogenase	P:positive regulation of fibroblast proliferation; P:regulation of protein phosphorylation; F:NADH dehydrogenase (ubiquinone) activity; C:mitochondrial respiratory chain complex I; P:brain development; P:reactive oxygen species metabolic process; P:mitochondrial electron transport, NADH to ubiquinone; P:cAMP-mediated signaling; P:mitochondrial respiratory chain complex I assembly; P:small molecul…	0.0311176	-1.35675	0.120954	-1.27415	0.0524478	-1.31383	8.74718e-05	-1.53827	53.6996	49.2234	66.0998	60.266	49.4734	33.5538	51.3752	33.3518	43.5606	41.0722	46.5253	38.0527	43.8983	48.5034	39.4313	44.0924	46.4717	38.0994	42.9761	37.7259	34.8085	35.0205	28.8287	39.2448	38.9104
v1g108621	A7S8D4	sun domain-containing protein 1	P:nuclear envelope organization; C:SUN-KASH complex; C:nuclear membrane; P:cytoskeletal anchoring at nuclear membrane; F:protein binding; P:nuclear matrix anchoring at nuclear membrane	0.0585663	-1.54766	0.0457954	-1.5735	0.059378	-1.51755	8.85514e-05	-1.96843	22.0777	16.8338	24.1756	17.7219	13.1976	7.70507	15.4307	12.8538	12.9921	9.09223	11.6238	14.4854	11.7971	9.40542	9.71194	11.7413	14.2624	11.3736	8.83538	12.7298	7.27715	10.0966	7.93761	6.23902	11.8588
v1g162356	A7RT51	histone-lysine n- h3 lysine-79 specific	P:histone lysine methylation; P:regulation of JAK-STAT cascade; F:histone-lysine N-methyltransferase activity; P:intestinal epithelial structure maintenance; P:canonical Wnt receptor signaling pathway; P:peptidyl-lysine methylation; F:transcription factor binding	0.942012	-1.04444	0.0245528	-1.53483	0.0225999	-1.52119	9.50762e-05	-1.79621	11.5507	16.5287	12.291	13.4934	23.5521	13.3867	13.5457	13.933	16.0514	16.135	12.0842	10.3248	8.35922	8.71512	8.71345	9.62421	11.6679	11.3495	8.79335	6.76642	8.79527	7.90028	7.92081	7.81521	8.09671
serinc v1g242820	A7S4N4	Probable serine incorporator	C:integral to membrane; P:positive regulation of transferase activity; P:L-serine transport; P:sphingolipid metabolic process; P:phosphatidylserine metabolic process; C:endoplasmic reticulum membrane; P:phospholipid biosynthetic process; F:L-serine transmembrane transporter activity; C:plasma membrane	0.129426	-1.40358	0.180495	-1.35326	0.0557806	-1.45708	9.50762e-05	-1.81077	78.4445	82.0519	73.8864	78.384	73.4561	58.5425	50.4948	32.3967	53.743	70.8261	52.3037	51.6189	61.469	57.7757	54.0553	60.7832	69.1525	47.8341	48.7767	28.574	34.5333	39.9543	37.1756	39.0309	50.1598
v1g113484	A7SCN6	eukaryotic translation initiation factor 3 subunit b	C:eukaryotic translation initiation factor 3 complex; P:regulation of translational initiation; F:protein complex scaffold; F:translation initiation factor activity; C:cytosol; F:nucleotide binding	0.00809198	-1.44028	0.0578682	-1.32689	0.0453787	-1.32902	9.92929e-05	-1.54181	84.9745	65.8984	89.2343	93.7222	78.7159	60.5727	63.2921	56.4747	51.1459	50.193	72.9113	52.5363	58.7319	59.3717	63.1448	62.5031	62.0038	60.1365	45.6744	76.0426	56.811	56.0763	57.4817	41.7609	50.1974
v1g218740	A7SWV2	protein	F:binding	0.780904	1.19843	0.141776	1.64653	0.991922	-1.00748	0.000100112	2.47763	0.739951	1.23678	1.18582	1.05756	1.38474	1.43345	1.66721	0.89616	1.67645	1.56107	1.16399	1.20089	0.997199	4.10292	3.51273	0.880689	0.870444	1.39191	1.41071	0.972366	1.68874	3.69628	5.01375	4.51829	3.92924
v1g196686	A7RG34	protein	P:G-protein coupled receptor signaling pathway; C:integral to membrane	0.0679238	1.53215	0.192628	1.39746	8.18196e-05	2.01016	0.000102189	1.929	10.8007	14.4988	14.2232	15.2803	10.4987	20.1633	20.7662	21.8595	16.8475	26.8414	14.4984	24.2176	22.18	23.5483	11.6775	21.7948	26.2425	35.0939	40.3199	21.0059	34.5855	25.8167	24.5896	28.8039	24.4707
v1g244490	A7SDD9	conserved insect protein	-	0.991479	-1.00476	0.746895	1.06104	0.0463275	1.24298	0.000109607	1.38631	18.3411	15.4708	15.6841	18.0673	13.2891	17.3856	16.0563	17.6007	14.2217	15.773	17.8594	18.6769	14.9551	16.6024	17.9741	20.7118	21.0165	19.2574	21.699	18.649	24.3605	20.3332	23.393	23.75	22.0731
v1g240237	A7RRS0	f-box lrr-repeat protein 20-like isoform 1	F:protein binding	0.408929	1.19859	0.0350257	1.37993	0.00139157	1.51883	0.000117797	1.57226	33.3668	28.5056	23.4564	25.5095	25.4899	34.9428	31.6234	37.5644	29.0807	31.9653	32.4961	44.4239	48.6241	31.7951	34.5253	38.5738	37.6903	38.9789	48.4347	48.3912	53.4215	37.6036	48.1385	41.9749	38.9844
v1g194920	A7SZ59	protein isoform 1	F:molecular_function; P:biological_process; C:cellular_component	0.0250655	1.63053	0.0118182	1.68676	0.003084	1.77079	0.000122658	1.90881	1.9649	2.41099	1.94064	2.58813	2.76261	3.10815	4.43897	5.8382	3.30237	3.80649	3.75856	4.85926	4.72101	4.64856	3.22693	3.30853	4.77412	4.57844	4.45245	5.2674	3.64267	5.69468	6.17757	4.89747	3.77433
v1g238285	A7RHE3	predicted protein	-	0.725844	1.12595	0.520168	1.16386	0.327614	1.23219	0.000127486	1.63658	9.00954	8.00362	8.05278	8.14417	9.24517	10.3092	11.2086	11.1825	7.33531	8.47795	8.13676	12.189	8.81552	11.0631	9.35647	11.3672	8.07066	9.36465	11.3163	13.2323	12.5046	13.7763	13.0712	15.9003	15.8575
v1g113937	A7SD33	splicing factor u2af 35 kda subunit isoform 2	F:RNA binding; C:Cajal body; P:termination of RNA polymerase II transcription; F:zinc ion binding; C:nucleolus; F:RS domain binding; C:nuclear speck; P:mRNA 3'-end processing; F:nucleotide binding; P:nuclear mRNA splicing, via spliceosome; P:mRNA export from nucleus; C:catalytic step 2 spliceosome	0.0447444	-1.24867	0.0427838	-1.25138	0.0209358	-1.27078	0.000130305	-1.38165	77.0788	79.6373	79.6095	73.8907	83.3366	69.583	58.8707	55.7877	57.9416	70.3017	69.8731	56.5395	62.7111	59.6558	63.9187	72.2346	64.2667	51.5808	58.5901	60.6589	51.3745	55.7859	60.1938	53.2655	61.5305
v1g234384	A7RRQ7	adenylate cyclase type 5	C:membrane raft; P:positive regulation of catalytic activity; F:nucleotide binding; F:calcium- and calmodulin-responsive adenylate cyclase activity; C:membrane fraction; C:integral to membrane; C:sarcolemma; P:regulation of adenylate cyclase activity; P:adenylate cyclase-modulating G-protein coupled receptor signaling pathway; C:endosome	0.130846	1.16813	0.290373	1.12609	0.0940295	1.1722	0.000146569	1.30503	31.764	34.3561	30.9584	30.8373	36.0602	42.5783	36.5975	41.7175	35.7562	35.4633	39.3079	36.1787	40.9042	32.8336	36.0039	39.3976	35.6776	41.7855	37.1519	38.6679	44.1808	41.5889	48.44	39.7051	41.2888
v1g99968	A7S0L1	v-type proton atpase subunit b-like	P:ATP metabolic process; F:hydrogen-exporting ATPase activity, phosphorylative mechanism; F:hydrogen ion transporting ATP synthase activity, rotational mechanism; C:vacuolar proton-transporting V-type ATPase, V1 domain; C:brush border; C:early endosome; F:ATP binding; P:vacuolar acidification; F:proton-transporting ATPase activity, rotational mechanism; C:perinuclear region of cytoplasm; P:ATP hy…	0.128659	-1.28815	0.0350257	-1.36665	0.000862909	-1.51797	0.000146617	-1.54505	52.444	43.7239	65.0006	63.4539	42.385	36.7753	40.2352	39.6302	43.3592	44.6601	38.9938	39.0003	32.9076	44.4886	36.7413	33.0953	43.1266	30.3526	32.0432	33.5466	34.1645	40.6246	30.0825	34.5098	29.4693
v1g111416	A7SAU9	phospholipase a2-like	P:phospholipid metabolic process; F:calcium ion binding; P:lipid catabolic process; C:extracellular region; F:phospholipase A2 activity	0.00137302	-2.11851	0.00996978	-1.84102	0.297703	-1.38254	0.000149288	-2.11807	71.4602	57.8855	80.0182	74.4711	61.5568	27.359	44.8583	19.5195	22.2606	27.6538	47.4255	34.7293	22.4503	20.409	42.3308	46.6794	38.3243	45.2175	36.7949	69.6115	19.4733	37.7099	33.2435	16.9569	33.4893
v1g238066	A7RGF5	predicted protein	-	0.00231285	-2.43021	0.00341932	-2.28407	0.0453787	-1.83825	0.000152042	-2.51201	2.32927	2.34103	3.68672	3.43264	3.53771	0.276616	0.777503	0.696541	1.27933	1.3294	1.79134	0.800051	0.797219	0.562765	1.06259	2.07516	1.88205	1.25636	0.563901	1.02029	0.908706	0.966597	0.70145	0.497742	1.19505
v1g60847	A7RVH4	deleted in malignant brain tumors 1 partial	P:response to other organism; C:phagocytic vesicle membrane; P:innate immune response; P:cell differentiation; F:protein binding; F:scavenger receptor activity	0.882732	-1.09449	0.786998	-1.11942	0.205912	-1.42879	0.000152042	-2.07075	19.6754	24.3057	18.4559	15.1266	19.9571	14.1915	15.2304	13.6444	24.464	20.0183	15.4944	12.6869	29.3741	16.5884	11.8943	14.3969	13.1152	14.0632	14.2022	8.24834	8.30691	11.8115	6.21599	5.2001	9.36383
v1g102575	A7S2Z3	splicing suppressor of white-apricot homolog	F:RNA binding; P:RNA processing	0.682345	1.12819	0.295011	1.22706	0.018949	1.41975	0.000157168	1.5825	53.6394	50.2204	49.9538	55.5537	59.9184	56.2207	67.3678	66.3136	59.5874	56.5019	68.3738	72.5309	83.1472	47.4071	63.9374	78.9077	59.9532	70.2207	78.0402	103.685	83.1103	72.2491	98.4831	87.7193	96.0361
v1g243271	A7S6U7	ef-hand domain-containing protein kiaa0494-like	F:molecular_function; P:biological_process; C:cellular_component	0.163801	-1.16314	0.435882	-1.10083	0.0230158	-1.22687	0.000163198	-1.3188	26.0392	22.5983	22.1727	22.2797	21.7233	19.0574	18.3539	17.2395	22.5615	20.7371	20.7454	21.8813	19.2753	21.0098	21.0643	17.6013	19.8021	18.3565	18.6186	18.8332	16.4427	17.9928	18.7834	16.8742	16.5908
v1g166662	A7S5H0	phospholipase ddhd1-like	F:metal ion binding	0.973391	-1.01784	0.530409	-1.12535	0.00866062	-1.39086	0.000176002	-1.49117	39.8342	36.9217	41.4406	42.196	35.3021	41.5757	36.5561	36.1721	41.1894	36.6869	27.4575	38.1559	37.3487	39.0389	31.0972	26.2416	30.7194	25.5408	32.9377	23.1829	31.8686	25.0051	28.3847	23.93	20.3796
v1g241754	A7RZF2	predicted protein	-	0.110302	1.34243	0.049927	1.39371	0.194646	1.2766	0.000176138	1.61481	21.8483	25.9231	22.6242	29.8079	16.7122	34.5657	33.5226	39.7325	27.8645	25.6337	27.9611	38.6158	33.8404	35.0003	31.9282	24.1248	33.7932	34.8742	29.9878	29.5218	42.9935	38.0796	45.1646	37.4134	32.6023
v1g93030	A7RTV2	scavenger receptor class b member 1	P:macromolecule localization; P:transport; P:cell adhesion; C:integral to membrane; P:regulation of biological process	0.728352	1.21665	0.23762	1.49156	0.000990753	2.168	0.000178387	2.23817	1.13295	2.22784	3.2278	1.55449	1.2291	2.22	3.06323	3.15081	1.63345	2.35554	3.68325	4.66973	2.03578	3.03839	2.51962	6.62392	6.05798	6.3248	2.98281	3.10169	3.84535	5.92391	6.39722	4.64834	5.4058
v1g247538	A7SUT7	protein	F:nucleic acid binding	0.410693	-1.24395	0.0942786	-1.40743	0.0530418	-1.43603	0.000189179	-1.74484	8.97138	9.92004	9.50765	10.5848	9.30956	7.36523	6.87461	5.59887	9.1051	8.87307	8.99934	4.82316	5.00635	7.57696	6.67283	6.25514	6.89663	7.44781	5.66586	6.32177	3.83474	6.11856	5.10973	6.20139	4.5628
v1g234494	A7RU31	cytoplasmic 2	P:axon guidance; P:adherens junction organization; P:growth; F:protein kinase binding; C:filamentous actin; P:receptor-mediated endocytosis; C:costamere; P:response to calcium ion; F:nitric-oxide synthase binding; P:muscle organ development; P:sarcomere organization; F:kinesin binding; C:striated muscle thin filament; C:cytosol; P:inductive cell migration; P:cell junction assembly; P:embryo devel…	0.370135	1.30227	0.00319103	1.74886	0.0449787	1.52016	0.000202107	1.84692	1406.94	2063.03	2320.51	1788.3	2458.54	2994	3349.57	1917.57	2342.12	2898.95	4887.11	2902.76	4582.44	2794.46	3611.93	2786.67	2468.62	3273.13	3646.35	3881.31	5079.96	3935.51	4833.44	2862.72	3246.2
v1g242883	A7S4Y1	synaptotagmin-7 isoform 1	P:transport; C:lysosome; C:synaptic vesicle; P:plasma membrane repair; F:transporter activity; C:membrane	0.115214	1.32343	0.111034	1.31851	0.0196087	1.42146	0.00020461	1.5777	15.3017	14.9712	12.9012	10.7194	11.1748	19.9446	17.3112	18.4014	17.7106	14.6244	14.278	15.0444	20.9232	13.9584	23.4443	18.703	17.9443	16.5229	20.2479	21.4811	22.2243	21.2427	19.8258	21.8201	20.6108
v1g99612	A7S016	transcription factor sp9	F:nucleic acid binding; C:intracellular; F:zinc ion binding	0.879338	1.09346	0.816628	1.1024	0.0934393	1.50587	0.000207257	1.94803	3.59592	7.31484	4.00372	5.89793	4.35845	6.49394	4.32111	6.80788	4.59706	6.00533	4.52531	3.6798	8.78498	7.76524	3.81824	9.32093	6.78934	9.1494	7.42969	8.14721	9.40399	12.0408	11.0904	11.7329	10.077
v1g239995	A7RQL2	predicted protein	-	0.184406	1.55008	0.0118121	1.92332	0.043068	1.73538	0.00021144	2.20487	1.20235	1.97741	0.934226	2.99945	1.42296	3.27111	2.7583	3.64778	3.87223	1.84479	5.63973	3.1086	4.04035	3.04227	4.26335	3.94389	1.77675	3.82038	3.92958	4.30908	4.60537	4.73547	6.22123	3.78387	4.34053
v1g248374	A7T0M8	leucine-rich repeat-containing protein 71	-	0.350523	1.15882	0.590199	1.09565	0.141181	1.20324	0.00021144	1.3915	10.1723	9.53468	10.7471	11.282	8.994	11.0082	11.3579	13.1411	10.9646	12.6586	10.7745	13.1548	11.0323	9.91679	11.0938	12.362	13.0541	11.9337	12.3287	11.7522	11.4887	14.7851	12.9235	15.6182	16.0875
v1g197283	A7RHQ1	predicted protein	-	0.00391041	2.13012	0.493463	1.29806	0.230299	1.48075	0.000211928	2.2288	3.4457	2.8037	8.2371	2.93445	3.86701	11.3024	12.9929	8.57006	13.7045	8.98044	5.23342	7.19907	6.22199	5.89067	5.36614	5.35892	7.82718	6.11395	8.15484	7.96299	5.84055	17.1291	6.76268	17.184	11.0825
v1g233916	A7RG53	dnaj homolog subfamily b member 4-like	P:protein folding; F:heat shock protein binding; F:unfolded protein binding	0.391728	1.19817	0.00118611	1.52721	6.3495e-05	1.6046	0.000225057	1.52778	15.5812	13.3255	14.2098	16.1752	11.269	19.8254	17.8319	15.5756	16.0969	16.6059	21.7869	28.5939	22.2837	19.8981	18.5316	22.4334	20.4185	22.091	24.2493	27.7877	24.6618	19.3052	25.472	20.7383	21.3555
v1g239975	A7RQI0	unhealthy ribosome biogenesis protein 2 homolog	F:molecular_function; P:biological_process; C:nucleolus; C:nucleus	0.0278899	-1.65372	0.0827821	-1.53246	0.00375687	-1.81483	0.000225345	-1.95436	3.52519	3.27691	3.71297	3.1659	5.50706	1.78112	2.23359	2.07	2.1122	2.49274	2.74244	2.93239	2.76407	1.33795	2.17102	1.606	1.80954	2.17798	2.02495	2.02143	0.990191	1.34053	1.99773	1.97227	2.42684
v1g182889	A7RWZ7	carbohydrate sulfotransferase 3	P:sulfur compound metabolic process; P:carbohydrate metabolic process; F:sulfotransferase activity	0.275931	1.51273	0.0142967	1.98297	0.00168312	2.20436	0.000228748	2.30761	0.984096	0.562945	0.594724	1.06383	0.815266	1.43429	1.29006	1.25204	1.99005	1.24732	1.91395	1.65935	3.03137	1.7119	2.11204	1.79333	1.07154	3.1269	3.02136	2.82152	4.14634	1.87112	2.18226	2.20233	2.23073
v1g246951	A7SRK6	Glucose-6-phosphate 1-dehydrogenase	P:negative regulation of protein glutathionylation; P:angiotensin mediated vasoconstriction involved in regulation of systemic arterial blood pressure; P:response to food; P:response to ethanol; P:erythrocyte maturation; C:microsome; F:NADP binding; F:glucose-6-phosphate dehydrogenase activity; P:glucose 6-phosphate metabolic process; F:glucose binding; C:cytosol; P:ribose phosphate biosynthetic …	0.223975	-1.4293	0.324529	-1.34324	0.684516	-1.17333	0.000229906	-1.98702	51.2134	49.8437	74.2515	41.7793	52.7191	34.5952	31.0301	25.0113	53.7485	33.7804	42.182	50.4298	34.5644	33.9088	30.6395	71.3714	40.5531	43.2974	39.7289	29.2071	24.649	22.3509	17.643	19.9755	36.4681
v1g242668	A7S3V8	predicted protein	-	0.192535	1.18407	0.159324	1.18925	0.0803384	1.21601	0.000237766	1.36165	27.1912	31.9979	25.3531	28.1668	26.9396	39.3283	33.863	28.36	33.2246	31.7176	35.9965	32.9238	29.4786	34.1549	34.2893	34.544	32.1451	34.4907	37.7785	32.0194	41.6604	33.4996	42.3038	39.8253	35.3512
v1g246345	A7SNC2	proline-serine-threonine phosphatase-interacting protein 1	C:cytoplasmic part; P:signal transduction	0.85987	-1.06091	0.973475	1.01041	0.38399	-1.17119	0.000237766	-1.50006	21.8556	22.228	22.2036	22.688	24.4823	17.601	18.3231	26.2642	20.686	23.4225	22.5151	20.1115	30.217	22.5462	19.8247	19.0524	18.1763	18.2584	21.7058	18.9687	13.1346	15.3382	15.1533	13.0595	17.2734
v1g227127	A7SER7	3-methyl-2-oxobutanoate dehydrogenase	P:two-component signal transduction system (phosphorelay); F:protein serine/threonine kinase activity; P:branched chain family amino acid catabolic process; P:peptidyl-histidine phosphorylation; F:ATP binding; F:protein binding; C:mitochondrial alpha-ketoglutarate dehydrogenase complex; F:two-component sensor activity	0.734542	-1.14129	0.7692	-1.09919	0.336029	-1.26497	0.000238308	-1.74773	48.6148	36.8416	47.9599	35.9403	34.9676	40.2156	26.1418	32.6202	47.1845	30.5426	42.0435	41.4478	35.5573	37.2642	28.1398	36.5996	19.9411	40.3026	28.6575	32.6715	25.2532	22.6337	18.1999	20.407	24.1904
v1g169205	A7SD80	zinc finger cchc-type and rna-binding motif-containing protein 1	P:RNA splicing; C:nucleoplasm; F:RNA binding; C:U12-type spliceosomal complex; P:mRNA processing; F:zinc ion binding; F:nucleotide binding	0.590275	1.15187	0.3414	1.20559	0.34463	1.20429	0.000243761	1.5546	42.0744	34.8682	34.8341	35.1666	35.4945	43.7116	51.5023	47.5119	37.6532	32.0259	44.1856	42.9303	46.6755	44.2729	44.2938	41.6785	40.0234	42.5632	43.5929	54.5164	76.4469	42.2702	63.6628	55.1524	54.1625
v1g203470	A7RX62	splicing regulatory glutamine lysine-rich protein 1-like	C:nucleolus; F:nucleic acid binding; C:mitochondrion; F:nucleotide binding	0.947615	1.04266	0.657987	1.13395	0.123042	1.37298	0.000251596	1.72552	49.3489	38.8159	44.2231	50.472	43.7206	42.5497	48.6349	62.3964	39.5654	44.1355	41.0966	63.3143	54.4795	43.9022	57.2484	46.2079	55.367	57.623	72.3078	89.135	111.451	64.1246	88.6887	72.1559	74.9979
v1g237299	A7SJ36	predicted protein	F:molecular_function; P:biological_process; C:cellular_component; P:regulation of transcription, DNA-dependent	0.609535	1.10136	0.0905265	1.21957	0.00753652	1.30075	0.000254005	1.35723	9.18942	11.0082	8.97768	9.46845	10.7256	11.0636	9.83684	12.2807	10.312	11.0062	12.0297	12.2118	12.0385	12.0811	12.1427	12.4392	13.1934	13.1777	15.0743	10.5489	13.9445	13.8861	13.2404	13.9761	12.437
v1g244736	A7SEP1	upf0485 protein c1orf144 homolog	F:molecular_function; P:biological_process; C:cellular_component	0.722856	1.10114	0.173114	1.23854	0.0127748	1.36948	0.000254005	1.46955	17.966	14.5421	18.2521	15.956	13.1902	18.7557	19.7065	19.4536	16.0064	15.1764	17.8772	23.3778	22.5228	17.3527	19.5131	20.5194	19.3918	23.2234	22.7588	25.668	26.9928	23.719	22.7898	24.9903	21.3183
v1g246044	A7SLK0	zeta-sarcoglycan	C:integral to membrane; P:somatic muscle development; C:sarcoglycan complex; P:cytoskeleton organization; P:swim bladder inflation; P:cellular membrane organization; P:muscle cell homeostasis; P:muscle cell development; P:heart contraction; P:determination of left/right symmetry; C:sarcolemma; P:cardiac muscle tissue development	0.24667	1.24702	0.133097	1.28924	0.0878329	1.31137	0.000254005	1.54318	26.6289	26.407	21.7192	16.4327	26.3731	33.0913	28.7074	29.1471	34.0626	23.3737	35.1147	26.8616	30.9071	30.9187	29.8176	30.9035	26.815	30.4924	32.6884	35.6626	42.141	35.6892	43.6835	33.4233	31.1222
v1g129286	A7SS01	t-lymphoma invasion and metastasis-inducing protein 2 isoform 1	P:nerve growth factor receptor signaling pathway; P:regulation of Rho protein signal transduction; P:cellular lipid metabolic process; C:cytosol; P:induction of apoptosis by extracellular signals; P:small molecule metabolic process; C:cell projection; F:Rho guanyl-nucleotide exchange factor activity	0.917803	1.06866	0.974959	-1.01585	0.00900583	-1.73411	0.000255254	-1.92496	56.8341	44.0781	39.2535	50.169	41.9097	53.311	60.1767	65.4627	37.3279	34.8515	53.5173	37.104	75.9041	31.8032	31.2079	24.0998	20.5714	26.0461	27.2778	25.5915	28.7466	20.7811	16.9658	20.7907	22.2058
v1g240936	A7RVA7	predicted protein	P:oxidation-reduction process; F:oxidoreductase activity, acting on paired donors, with incorporation or reduction of molecular oxygen, 2-oxoglutarate as one donor, and incorporation of one atom each of oxygen into both donors	0.842271	1.10259	0.204402	1.36044	0.0582113	1.47883	0.000279687	1.79332	6.4011	8.29269	6.33435	8.02009	7.77297	6.66908	11.1825	7.70175	9.48369	6.15763	9.74783	9.77746	14.4983	9.8719	8.22667	11.6991	8.97383	8.14703	11.6616	16.6819	14.3538	10.969	13.5585	15.6004	15.9956
v1g246358	A7SNE1	calcium channel flower-like isoform 2	C:integral to membrane; F:protein binding	0.458246	1.21324	0.259126	1.26786	0.00260611	1.57553	0.000284657	1.63014	37.2825	25.2579	28.2559	27.0498	23.3822	35.1941	39.1329	46.9719	27.8758	25.228	34.247	40.1557	44.149	30.2973	33.8918	44.0042	38.5704	48.3506	48.1269	51.2576	50.4504	38.9609	51.63	48.6388	49.2581
v1g233147	A7SFN3	nuclear pore glycoprotein p62	P:negative regulation of epidermal growth factor receptor signaling pathway; F:thyroid hormone receptor binding; P:mRNA transport; F:PTB domain binding; P:viral reproduction; P:nucleocytoplasmic transport; C:nuclear membrane; P:hormone-mediated signaling pathway; P:regulation of glucose transport; P:negative regulation of MAP kinase activity; P:protein transport; P:cell aging; P:negative regulati…	0.29343	-1.22135	0.122712	-1.28481	0.132729	-1.26921	0.000286256	-1.52108	26.0698	27.3164	26.7698	24.5204	30.4608	24.4176	26.3459	17.9498	24.9691	16.0883	23.5334	17.9974	20.5726	18.2682	23.4495	23.0822	19.5451	19.4079	19.1682	24.0897	16.1721	19.8172	16.4784	16.1575	17.9503
v1g246564	A7SPF2	jmjc domain-containing protein 7	F:phospholipase activity; P:phospholipid catabolic process; F:molecular_function; P:biological_process; C:cellular_component	0.863784	-1.11398	0.304755	1.38096	0.000111417	2.16278	0.000291675	2.00886	1.79746	1.48113	2.51984	1.95732	1.78285	1.18927	1.02855	1.75074	1.76293	2.38673	2.69288	2.85761	1.8456	3.64792	2.81137	3.60308	5.71174	5.15225	6.24754	2.69946	4.20739	3.70822	4.29171	5.26764	4.1894
v1g164307	A7RYV8	72 kda inositol polyphosphate 5-phosphatase	C:cilium axoneme; P:phosphatidylinositol metabolic process; C:mitochondrion; F:endopeptidase activity; F:phosphatidylinositol-4,5-bisphosphate 5-phosphatase activity; C:Golgi membrane; P:positive regulation of neuron projection development; F:inositol-polyphosphate 5-phosphatase activity; C:plasma membrane	0.34924	1.28786	0.0274835	1.53624	0.000989708	1.72294	0.000291675	1.73175	2.71084	4.56062	2.64591	3.37506	2.25468	4.98992	3.98143	4.62069	3.97043	3.53641	4.92768	5.02801	4.98702	4.91217	5.56499	4.0755	6.82877	5.1176	6.56277	6.23403	6.55692	5.56846	6.53088	5.73488	4.79831
v1g174406	A7SUB0	dnaj homolog subfamily c member 3	P:protein folding; C:endoplasmic reticulum part; F:heat shock protein binding; F:unfolded protein binding	0.877453	1.07253	0.792563	1.08614	0.00535127	1.5757	0.000291675	1.67161	14.8691	10.6919	16.2179	22.1745	11.5632	16.102	16.0397	18.2788	15.2823	15.8804	11.1779	17.9005	16.0232	17.7987	19.6443	20.5591	26.0717	27.3477	26.8909	22.6993	30.8075	26.9419	22.012	27.8603	24.1097
v1g205359	A7S1I4	clk4-associating serine arginine rich protein	P:RNA splicing; P:mRNA processing; C:nucleus	0.905044	1.05465	0.758162	1.08822	0.074049	1.35605	0.000291675	1.59765	21.7286	29.5058	25.891	24.3754	22.683	27.3864	24.2631	35.5288	21.0257	23.7664	25.1517	33.0778	31.8873	20.682	25.8798	30.5097	28.6733	32.8379	39.9737	40.5404	43.184	33.992	44.0296	40.3694	43.7295
v1g243872	A7SA07	predicted protein	-	0.207172	1.29581	0.169477	1.30469	0.480177	1.1837	0.000291675	1.6124	119.134	105.229	114.361	73.925	90.9598	123.202	154.961	165.688	114.862	106.677	126.018	129.992	121.25	154.03	137.816	122.148	116.66	99.4094	119.614	145.975	222.035	144.185	172.354	164.595	137.377
v1g194582	A7SXL5	protein	P:pyridoxal phosphate biosynthetic process; F:lyase activity	0.552869	-1.16118	0.961876	-1.01607	0.00424133	1.47439	0.000328316	1.53614	25.5047	22.1894	25.5059	24.5051	25.5407	22.1258	22.3561	20.7564	19.3961	20.6019	22.2206	29.5293	25.9447	22.0658	21.5263	36.0046	33.9165	38.9493	35.3028	41.4277	55.4878	36.9903	42.1722	28.9882	30.8633
v1g240326	A7RS57	predicted protein	-	0.12161	1.42698	0.306649	1.2956	0.192457	1.35213	0.00033308	1.76743	12.2797	8.97689	12.279	9.6466	11.5664	15.2091	17.3601	8.86487	22.0189	17.4917	10.6356	17.417	16.4653	11.8115	16.6821	15.3483	12.4832	14.9377	17.155	16.6112	21.9128	21.3664	17.1303	25.0612	17.0771
v1g129645	A7SSB3	exosome component 10 isoform 2	C:nuclear exosome (RNase complex); F:nucleic acid binding; F:3'-5' exonuclease activity; F:nucleotide binding; P:RNA processing	0.630461	-1.15297	0.353181	-1.22203	0.0831253	-1.35542	0.000335813	-1.61995	9.87494	11.1977	9.45607	9.10798	7.82046	8.8833	8.99869	9.12473	7.38984	6.88397	7.04206	6.20703	8.23829	8.73219	8.19322	8.49525	5.35059	5.91223	6.54443	8.43479	7.05	4.856	6.3565	4.93782	5.6997
v1g94894	A7RVR6	transcriptional regulator atrx	F:DNA helicase activity; P:DNA duplex unwinding; P:DNA recombination; P:regulation of transcription, DNA-dependent; F:DNA binding; F:ATP binding; C:nuclear heterochromatin; F:chromo shadow domain binding; P:DNA methylation	0.966185	-1.02254	0.796315	-1.06597	0.007366	1.40635	0.000338455	1.47698	8.48719	11.1554	9.33266	9.80631	10.1767	9.07119	8.58847	10.88	9.70641	9.58777	8.1511	11.185	7.56788	11.3644	7.27871	14.7744	13.9966	15.7212	13.4434	11.8867	14.194	16.8083	14.2255	14.4756	13.768
v1g127871	A7SQR5	ubiquitin-conjugating enzyme e2 e1	C:nucleoplasm; P:protein K11-linked ubiquitination; P:histone monoubiquitination; F:protein binding; P:protein K48-linked ubiquitination; P:protein K63-linked ubiquitination; P:positive regulation of ubiquitin-protein ligase activity involved in mitotic cell cycle; P:mitotic cell cycle spindle assembly checkpoint; F:ISG15 ligase activity; P:negative regulation of ubiquitin-protein ligase activity…	0.0135666	-1.54857	0.00273728	-1.63592	0.149644	-1.32919	0.000342522	-1.66943	26.4234	26.5568	37.8726	35.3595	35.3545	24.3191	22.6382	17.1202	19.7536	17.2352	22.1685	19.3618	17.3338	16.3857	19.588	23.7861	22.606	25.654	22.9224	23.7916	12.3701	26.3164	15.5831	16.1864	20.561
v1g124119	A7SMT4	t-complex protein 1 subunit beta	P:'de novo' posttranslational protein folding; C:nucleolus; C:microtubule; C:chaperonin-containing T-complex; F:ATP binding; F:unfolded protein binding; P:chaperone-mediated protein complex assembly	0.00470327	-1.3378	0.0250064	-1.27167	0.000871852	-1.36013	0.000349439	-1.35636	29.5609	33.1534	39.7628	34.7166	36.6625	25.7145	24.6528	25.6997	26.7358	25.9345	30.864	28.827	26.4269	24.8193	25.1735	25.796	22.6575	24.5355	28.4454	25.4887	26.0626	23.1257	26.7907	22.669	28.9358
v1g244592	A7SDY5	glucose-induced degradation protein 4 homolog	-	0.230079	1.32877	0.00474209	1.63146	0.0198446	1.52806	0.000349439	1.70606	21.3115	17.5507	19.7199	17.5778	19.6817	27.8397	29.4398	30.9824	21.9097	20.9181	30.831	37.3884	37.5927	27.8837	30.1947	31.0358	24.466	24.9352	34.1312	38.0585	49.757	27.6879	41.5927	26.7638	26.8303
v1g238950	A7RKL2	ap-5 complex subunit zeta-1	F:binding; P:DNA repair; C:cytoplasm; P:cell death; C:nucleus	0.918875	1.05282	0.626663	-1.13639	0.533577	-1.17442	0.000349439	-1.65171	14.5288	12.3731	12.0854	10.5735	10.4465	12.5059	10.1524	12.5583	15.5228	12.6327	9.07518	12.4138	12.4135	6.795	11.7924	9.70786	10.2523	8.85469	11.9384	9.75513	6.65271	6.39	9.67672	6.30903	6.03944
v1g171840	A7SLD4	protein	P:base-excision repair; F:alkylbase DNA N-glycosylase activity; F:DNA binding	0.0449938	1.43523	0.0916167	1.38117	0.121325	1.34371	0.000365135	1.63191	7.75802	7.84561	5.54958	7.83363	8.78802	10.2302	13.318	10.955	10.7079	10.5725	10.9043	8.97002	9.3107	12.2687	11.5827	9.49235	8.96455	13.597	7.46388	12.4456	9.90523	13.9229	12.2883	13.7965	13.3986
v1g240979	A7RVI9	predicted protein	-	0.00333453	1.60776	0.00474209	1.55406	0.0467677	1.40203	0.000367791	1.61203	7.22083	6.63506	6.72923	7.96301	8.25824	12.0454	13.1372	10.9701	13.5103	11.4392	12.654	11.1817	10.9135	11.3872	12.7453	11.8366	8.94892	7.7313	10.2927	14.2776	11.7525	13.3078	7.86488	14.2766	13.5862
v1g204823	A7S0B5	methylcrotonoyl- carboxylase beta mitochondrial-like	P:coenzyme A metabolic process; P:leucine catabolic process; F:ATP binding; C:mitochondrial matrix; F:methylcrotonoyl-CoA carboxylase activity	0.603793	-1.15648	0.407261	-1.19321	0.0403211	-1.39307	0.000371306	-1.58864	13.893	12.3173	16.3206	13.9569	15.0546	11.4157	14.4753	12.5357	13.1	9.90013	15.8668	9.83074	8.78172	12.2236	12.2819	10.5441	9.61864	8.8104	10.8485	10.4475	5.8649	8.69795	9.03272	9.82279	9.78953
v1g248360	A7T0K1	eukaryotic translation initiation factor 4e transporter	C:intracellular part	0.000834755	-1.34205	4.30068e-05	-1.38862	0.149644	-1.16472	0.000371306	-1.31039	23.8025	27.9119	29.3445	27.8968	29.2	19.6795	19.1087	20.5066	21.32	21.5443	18.7899	22.8503	15.5715	20.6447	20.6174	24.4941	23.772	23.5644	23.8156	22.5242	19.6063	21.9306	18.6459	21.6846	22.6308
v1g206550	A7S478	suppressor of hairless protein homolog	P:sebaceous gland development; P:negative regulation of transcription, DNA-dependent; F:RNA polymerase II core promoter sequence-specific DNA binding; F:protein N-terminus binding; P:somatic stem cell maintenance; P:negative regulation of neuron projection development; P:hair follicle maturation; P:regulation of timing of cell differentiation; P:negative regulation of smooth muscle cell apoptotic…	0.293266	1.20132	0.0807453	1.28521	0.0380335	1.31095	0.000400201	1.44489	12.9127	15.235	12.4606	13.2402	13.9634	16.3612	12.1382	17.4884	17.5876	18.1103	16.2501	15.7093	19.7275	18.4772	18.064	20.77	15.5909	19.7151	16.4498	17.5159	17.8428	20.613	17.781	21.229	21.4456
v1g244522	A7SDJ3	predicted protein	-	0.233524	1.30206	0.963627	1.01848	0.793269	1.09317	0.000401202	1.63623	5.19117	5.83309	6.27441	5.48843	5.44155	7.13362	8.02037	7.83841	6.72072	7.91545	6.10864	5.41862	4.67259	6.27435	6.15878	5.27053	5.82547	6.02184	8.37288	5.66997	7.19605	13.9997	8.588	9.17984	8.52967
v1g107058	A7S766	leucine--trna cytoplasmic isoform 2	F:aminoacyl-tRNA editing activity; F:leucine-tRNA ligase activity; P:regulation of translational fidelity; F:ATP binding; P:leucyl-tRNA aminoacylation; C:cytoplasm	0.537577	-1.22317	0.597125	-1.16983	0.888546	-1.0603	0.000401202	-1.77696	12.7935	8.98225	11.0895	7.77537	11.9603	8.44287	10.9369	7.94933	7.92275	6.93068	10.6973	7.53809	7.27337	5.97451	12.6028	9.98265	9.76988	8.00277	10.0088	11.5088	5.78829	4.23296	5.70149	5.41631	6.58139
v1g97743	A7RYB7	ga-binding protein alpha chain	; C:nucleolus; F:promoter binding; P:negative regulation of transcription from RNA polymerase II promoter; F:transcription activator activity; F:sequence-specific DNA binding transcription factor activity; F:protein heterodimerization activity; F:transcription coactivator activity; P:in utero embryonic development; F:RNA polymerase II transcription factor activity	0.733408	1.13706	0.672787	1.12747	0.113878	-1.38367	0.000409521	-1.71892	50.2146	36.4111	45.0794	47.3672	35.7499	56.6049	35.3563	48.9901	49.7733	55.5595	30.609	52.3895	62.2341	50.5001	49.9312	26.7371	31.8845	35.0409	34.6179	21.6519	28.0994	23.4427	26.0499	23.238	18.4768
v1g200085	A7RPD2	ankyrin repeat protein	F:helicase activity; F:nucleic acid binding; F:ATP binding; F:hydrolase activity; F:nucleotide binding; F:ATP-dependent helicase activity	0.618394	-1.26151	0.313375	-1.40711	0.375915	-1.36087	0.000419127	-2.16566	3.8435	5.32072	4.38006	3.79694	3.60259	2.6291	2.40168	1.98608	4.17981	4.39979	2.12822	2.85153	3.5518	2.40696	3.15607	3.85223	2.49905	2.98527	1.67487	3.63652	1.0796	1.72257	1.25005	1.06443	2.55562
v1g243529	A7S8B2	protein	F:chitin binding; P:chitin metabolic process; C:extracellular region	0.00751888	-2.03135	0.00179984	-2.16438	0.0842487	-1.64051	0.000421735	-2.15375	65.0448	50.0694	78.6366	71.1292	82.1088	31.3233	33.8996	27.0652	35.1634	16.1961	34.5819	36.7805	10.3557	23.1384	27.4558	39.7748	32.0131	32.8526	25.9559	57.5276	12.6251	35.2112	24.3639	23.3323	37.5262
v1g203929	A7RYA4	coiled-coil domain-containing protein 47 precursor	P:biological regulation; F:protein binding; P:multicellular organismal development; C:cell part	0.567965	-1.23173	0.247369	-1.36372	0.092414	-1.47752	0.000422397	-1.85626	22.9212	21.8106	24.316	21.989	23.8717	20.7938	12.4954	11.9165	22.845	22.3989	17.5886	15.2082	10.5047	20.8117	16.4116	15.0167	19.4185	14.2207	13.5208	11.4605	7.06647	13.7805	8.18215	14.3644	12.8039
v1g238595	A7RIR9	wd repeat-containing protein 26-like	C:nucleolus; C:cytoplasm	0.85987	-1.05015	0.0852024	-1.24026	0.250543	-1.17027	0.000429179	-1.38246	19.6714	21.6734	21.3401	17.3197	18.895	18.3476	18.6806	15.8629	23.5511	17.5166	17.1527	15.305	16.1132	14.0339	16.9396	17.3531	16.4513	15.8082	17.4975	17.2334	14.9002	13.2629	14.8765	14.2827	13.8801
v1g243917	A7SA90	beta-lactamase-like 1-like	P:G-protein coupled receptor signaling pathway; C:integral to membrane; F:G-protein coupled receptor activity	0.1104	1.3573	0.478095	1.17935	0.0836512	1.35984	0.000432371	1.60256	2.56573	3.04078	2.91403	2.1249	2.6631	4.65075	2.854	4.55374	3.72774	2.73507	3.20704	3.1297	4.08518	2.68398	2.88266	3.2492	3.11461	3.93851	3.73947	4.53345	4.9669	4.14378	4.29922	4.37431	4.32265
v1g160432	A7RM90	Malate synthase	P:tricarboxylic acid cycle; F:malate synthase activity; P:glyoxylate cycle	0.120847	-1.43723	0.130196	-1.41333	0.104358	-1.4261	0.000454745	-1.77258	36.2375	43.3494	42.6921	34.1353	34.4201	29.183	29.9538	30.5574	21.2485	16.9698	29.3747	30.7334	19.1958	23.686	26.9906	24.7668	21.264	21.0535	22.8391	39.0991	18.1113	22.6553	27.4338	15.1855	17.7639
v1g240700	A7RU25	tar dna-binding protein 43	F:mRNA 3'-UTR binding; F:double-stranded DNA binding; C:nucleolus; P:regulation of transcription, DNA-dependent; P:RNA splicing; P:3'-UTR-mediated mRNA stabilization; F:protein binding; F:sequence-specific DNA binding transcription factor activity; F:nucleotide binding; P:negative regulation by host of viral transcription; P:transcription from RNA polymerase II promoter	0.842495	-1.07614	0.312713	-1.2228	0.0113698	-1.45855	0.000472642	-1.5595	16.4925	19.9732	16.1596	17.9593	17.2105	19.1662	15.729	15.5002	16.2835	14.8877	15.1545	12.6244	13.1039	13.4341	16.6597	11.4135	11.3102	9.14986	12.6911	14.7925	15.9934	9.97272	11.3523	9.6666	8.94508
v1g183341	A7RY89	dual 3 -cyclic-amp and -gmp phosphodiesterase 11a	C:cytosol; F:3',5'-cyclic-GMP phosphodiesterase activity; P:platelet activation; C:soluble fraction; P:cGMP catabolic process; F:metal ion binding; F:3',5'-cyclic-AMP phosphodiesterase activity; F:cAMP binding; P:signal transduction; F:cGMP binding; P:cAMP catabolic process; C:perikaryon	0.149197	1.1901	0.274891	1.15221	0.167107	1.175	0.000479644	1.3312	13.6844	14.6622	13.6608	14.0943	16.4121	19.5782	14.243	18.5018	16.2454	17.7904	16.2042	15.5887	18.4211	16.7291	16.8111	17.8734	16.6854	19.0397	15.2603	16.3543	16.7978	20.1215	19.4937	20.3913	19.7524
v1g177453	A7RG66	swi snf-related matrix-associated actin-dependent regulator of chromatin subfamily e member 1	C:npBAF complex; F:protein N-terminus binding; C:nBAF complex; P:regulation of transcription from RNA polymerase II promoter; C:transcriptional repressor complex; C:nuclear chromosome; C:nucleolus; F:N-acetyltransferase activity; C:SWI/SNF complex; F:transcription coactivator activity; P:negative regulation of transcription, DNA-dependent; F:ligand-dependent nuclear receptor binding; F:chromatin …	0.0429593	-1.32229	0.00671709	-1.40629	0.0214008	-1.34772	0.000502504	-1.45433	17.1219	13.2887	18.4906	17.3248	14.3011	11.1744	14.7484	9.8687	12.0464	12.453	11.0596	11.6163	9.33481	12.586	11.509	10.175	12.5094	11.9159	12.2152	12.2455	9.3634	12.5065	10.7801	10.4907	11.0545
v1g242426	A7S2M0	protein dpy-19 homolog 3	C:integral to membrane	0.687174	1.16353	0.0852231	1.43954	0.022155	1.53581	0.000502504	1.70749	3.21478	2.36004	3.15474	2.30347	3.20859	3.09239	3.09048	4.67213	2.69269	3.26332	3.37138	5.43269	5.1989	3.4952	3.84971	3.9739	4.17135	4.10955	5.13663	5.42147	6.54675	4.12226	4.79219	5.19347	4.99757
v1g236736	A7RY50	gtp-binding protein rheb	F:protein binding; P:insulin receptor signaling pathway; P:regulation of neuronal synaptic plasticity; F:GTP binding; P:GTP catabolic process; F:sphingomyelin phosphodiesterase activity; C:cytosol; P:cell cycle arrest; C:spliceosomal complex; F:metal ion binding; C:dendrite; P:small GTPase mediated signal transduction; C:neuronal cell body; P:positive regulation of TOR signaling cascade; F:GDP bi…	0.28304	1.17166	0.262344	1.17088	0.0510288	1.24816	0.000507736	1.36476	18.9064	14.2141	17.5222	17.3634	15.8156	20.4508	19.7083	20.8439	17.1402	20.5597	20.2574	20.3737	18.0095	18.954	20.809	19.9387	21.8265	21.747	23.4095	18.0599	26.3398	23.4806	24.1806	22.4884	19.3534
v1g197748	A7RIT7	predicted protein	P:peptide cross-linking; F:nucleic acid binding; C:cytoplasm	0.00391041	-2.43758	3.13655e-05	-3.09533	0.156239	-1.65709	0.000507736	-2.45566	1.87382	1.40368	1.35581	1.22429	1.74243	0.858323	0.321673	0.192118	0.514591	0.196431	0.561456	0.110334	0.137429	0.15522	0.183176	1.16262	0.916061	0.866313	0.486042	0.351768	0.250637	0.399906	0.72552	0.205929	0.494421
v1g197412	A7RI07	major facilitator superfamily domain-containing protein 6	C:integral to membrane; P:transmembrane transport	0.405779	1.34978	0.815779	1.11282	0.392748	1.32875	0.00051286	1.95832	1.06593	1.28987	1.86883	1.57503	1.60115	2.10328	2.2662	3.08946	1.55371	1.74487	1.13505	1.92637	1.64172	1.85425	1.7674	2.95851	1.68357	1.59214	1.96519	2.26272	2.87893	2.38863	3.5557	3.84771	3.55894
v1g212177	A7SH20	chitobiosyldiphosphodolichol beta-mannosyltransferase	P:lipopolysaccharide biosynthetic process; P:protein N-linked glycosylation via asparagine; P:post-translational protein modification; F:chitobiosyldiphosphodolichol beta-mannosyltransferase activity; P:dolichol-linked oligosaccharide biosynthetic process; C:endoplasmic reticulum membrane	0.983636	1.01695	0.692072	-1.13969	0.0514297	-1.52526	0.000520187	-1.82437	21.7998	12.6458	14.6212	15.5785	17.5599	17.9117	15.7177	24.055	12.6843	13.4973	13.8885	13.6464	16.7877	11.0211	15.803	9.14939	11.5399	9.25969	8.01533	13.0702	13.2034	8.14179	6.83161	6.8129	6.92041
v1g39461	A7RM39	krueppel-like factor 10	P:positive regulation of osteoclast differentiation; P:induction of apoptosis; F:zinc ion binding; P:cell-cell signaling; P:somatic stem cell maintenance; P:skeletal system development; F:DNA binding; P:negative regulation of cell proliferation; P:negative regulation of transcription from RNA polymerase II promoter; P:bone mineralization; F:protein binding; F:sequence-specific DNA binding transcr…	0.293191	-1.35147	0.141624	-1.43844	0.205912	-1.37776	0.000521947	-1.8426	65.3159	54.3226	47.7925	49.4612	68.3033	42.3439	30.2372	25.9359	56.899	45.572	43.7936	30.4521	32.1584	41.4438	40.1155	49.9031	31.6041	50.9392	39.0778	26.0308	24.813	25.594	23.2166	28.83	38.5648
v1g242730	A7S464	lon protease homolog peroxisomal	F:serine-type peptidase activity; F:receptor binding; F:ATP-dependent peptidase activity; F:nucleotide binding; P:signal peptide processing; P:regulation of fatty acid beta-oxidation; C:peroxisome; F:protease binding	0.85111	-1.09399	0.794751	-1.09413	0.00348317	-1.70265	0.000539192	-1.75342	15.3901	11.0617	12.7256	9.95134	16.2356	9.21717	13.5515	11.5691	12.4608	12.0722	14.3589	11.8118	14.5082	8.88557	9.94116	6.9147	5.90232	5.92528	7.80501	9.76335	8.57133	4.856	8.09071	7.75684	6.00368
v1g161411	A7RPY7	carboxypeptidase d	F:metallocarboxypeptidase activity; C:membrane fraction; P:proteolysis; F:zinc ion binding	0.00137302	2.02434	0.205388	1.43203	0.00887426	1.78425	0.000554291	1.92377	4.99632	5.78864	4.68073	4.57019	5.62542	11.041	15.3343	9.01301	14.9633	8.32355	7.30726	7.51383	5.61543	8.98504	9.63303	7.84986	6.1807	11.6027	10.592	14.6396	9.10324	11.1962	7.22828	16.4651	10.9741
v1g129973	A7SSH2	protein	P:cell adhesion	0.0250655	-2.05957	0.0421098	-1.93952	0.274394	-1.52921	0.000554957	-2.41085	20.6379	25.1305	51.3351	23.5379	32.0382	10.3368	17.8477	11.2482	9.10612	4.8791	17.8217	7.04713	4.65486	7.66087	21.1834	12.0301	18.9861	9.8089	13.4524	29.2761	9.33823	13.0292	6.20202	2.98928	9.96816
v1g129799	A7SSE1	rna-binding protein musashi homolog rbp6-like	F:nucleic acid binding; C:cytoplasm; F:nucleotide binding	0.981975	-1.016	0.407018	-1.22077	0.000989708	-1.70166	0.000575097	-1.67028	16.2722	20.6086	18.3343	28.2551	18.6704	24.1718	18.2281	18.1115	19.9955	20.2384	18.7424	13.3002	15.7169	17.9914	16.7023	13.2685	10.618	12.0496	10.5162	10.8728	8.1343	10.5066	11.5863	13.5788	14.0086
v1g181859	A7RTU1	u3 small nucleolar ribonucleoprotein protein imp3-like	F:rRNA binding; C:ribonucleoprotein complex	0.95299	1.03841	0.164493	1.33115	0.104012	1.36068	0.000601299	1.61686	7.6927	6.05076	5.54849	8.01637	6.33837	7.80572	6.9038	7.12837	5.69594	7.57423	7.35259	8.4285	6.8989	11.9421	10.5947	8.88134	10.83	10.5885	8.59275	7.80563	9.84669	13.238	11.8764	11.4612	9.80202
v1g243879	A7SA30	mitogen-activated protein kinase 15	P:embryo development ending in birth or egg hatching; F:MAP kinase activity; P:nematode larval development; P:MAPK cascade; F:protein tyrosine kinase activity; P:protein phosphorylation; F:ATP binding; P:growth	0.122332	1.27835	0.00907173	1.40711	0.000115197	1.54907	0.000627344	1.46104	11.5145	9.84643	10.9911	11.9908	10.1471	12.5593	13.1271	13.4129	15.762	15.4256	14.6391	20.5902	14.5513	15.562	12.6674	14.4407	16.873	18.0588	18.3338	18.5454	19.9035	16.452	15.9241	14.7178	14.3964
v1g201883	A7RTF5	protein	P:transmembrane transport; C:integral to membrane	0.298822	1.476	0.28819	1.46292	0.0486809	1.74019	0.000628965	2.12311	0.900138	0.708012	0.759852	0.823366	0.781222	1.49656	1.20185	1.18438	1.64798	1.17427	1.25865	1.23671	1.38637	1.0439	1.7452	1.70412	1.96802	1.84496	1.41647	1.18287	1.82607	1.9424	2.98181	2.38515	1.38546
v1g182116	A7RUJ2	hepatocyte growth factor-regulated tyrosine kinase substrate	C:cytosol; F:zinc ion binding; P:endosome to lysosome transport; P:cellular membrane organization; C:early endosome; P:negative regulation of JAK-STAT cascade; F:protein domain specific binding; P:intracellular protein transport; C:secretory granule; C:endosome membrane	0.992684	-1.00648	0.324529	-1.29089	0.00415165	-1.70948	0.000637912	-1.76475	6.78084	9.24479	9.30158	9.37268	7.84671	6.92532	9.0537	8.43538	9.31083	8.62476	5.4993	3.54018	9.51537	6.68423	7.26941	4.83289	4.76989	4.82783	4.26816	4.75236	6.13728	3.48924	3.47144	4.6368	5.14885
v1g242549	A7S398	tight junction protein zo-1-like	P:chaeta development; P:nephrocyte diaphragm assembly; P:wing disc development; P:cell-cell adhesion; P:trachea morphogenesis; C:cell-cell adherens junction; P:branch fusion, open tracheal system; C:nephrocyte diaphragm; P:lateral inhibition; F:cell adhesion molecule binding; P:fusion cell fate specification; C:plasma membrane	0.0250655	1.24824	0.22315	1.15547	0.0497696	1.21427	0.000637912	1.30894	103.253	110.072	95.2246	97.7893	92.3653	128.324	123.584	143.383	123.77	106.808	120.889	108.841	127.286	119.023	102.322	129.975	103.918	112.451	137.136	124.966	137.747	134.403	131.526	132.55	120.651
v1g179027	A7RKJ2	cytoplasmic phosphatidylinositol transfer protein 1 isoform 2	C:cytoplasm; P:phosphatidylinositol metabolic process; F:phosphatidylinositol transporter activity; F:lipid binding; F:protein binding; P:lipid transport; P:signal transduction; C:nucleus	0.222852	1.34095	0.0144034	1.57401	0.28984	1.2889	0.000637912	1.69232	12.2751	13.4332	11.6573	12.3999	12.5063	20.4212	19.8813	16.0874	16.1809	13.7855	22.8358	21.5138	24.8243	14.2047	19.7211	15.4055	11.7802	13.4722	17.3265	24.9675	28.3333	17.5408	22.4208	21.5959	21.5879
v1g84908	A7RKL9	actin-related protein 8	C:chromosome; P:cell cycle; P:cell division; P:mitosis; C:nucleus	0.754437	-1.16163	0.141776	-1.46179	0.655841	-1.18174	0.0006474	-1.87529	23.9511	19.2035	23.4059	13.2863	14.182	17.4239	16.3403	15.0547	20.0507	10.4886	14.0011	11.4642	16.0645	7.05606	12.53	19.4367	11.4352	15.0024	18.0966	13.8079	8.57228	8.31043	13.5065	7.78613	7.56321
v1g200285	A7RPS6	secreted frizzled-related protein 2	P:apoptotic process; P:Wnt receptor signaling pathway; P:brain development; P:embryo development; P:cardiovascular system development; P:anatomical structure morphogenesis; P:regulation of developmental process; P:cell differentiation; P:negative regulation of cellular process; P:positive regulation of cellular process	0.81865	-1.11275	0.491071	-1.21085	0.0249937	-1.55616	0.000648434	-1.74442	116.582	147.097	109.034	126.054	106.762	104.839	83.2826	77.0339	129.035	143.367	88.0276	67.2062	120.86	135.667	78.2348	81.0672	86.8073	79.9334	67.7951	54.7291	61.8798	82.1573	58.4005	56.161	67.4194
v1g202466	A7RUT1	tubulin alpha-3 chain	P:'de novo' posttranslational protein folding; C:microtubule; P:protein polymerization; P:GTP catabolic process; C:cilium; P:microtubule-based movement; F:protein binding; F:GTPase activity; F:structural molecule activity; C:microtubule basal body; F:GTP binding	0.007106	1.89606	0.0148451	1.77125	0.0215174	1.71914	0.000680816	1.94432	11.2512	11.7733	8.77688	14.3347	17.6551	20.1854	36.6977	26.0632	35.7536	17.5444	16.9404	26.334	28.9329	33.028	20.4162	21.3453	13.751	21.5546	34.583	30.3623	27.2298	30.9154	33.3531	25.0387	23.7497
v1g238168	A7RGX4	creb3 regulatory factor	F:sequence-specific DNA binding transcription factor activity; F:sequence-specific DNA binding; F:protein binding; P:regulation of transcription, DNA-dependent	0.933518	1.04122	0.828506	-1.06443	0.0467677	-1.37488	0.000680816	-1.54973	18.9759	18.6156	14.8672	16.0556	16.6062	20.676	16.0253	14.47	18.8471	18.7595	15.5885	17.0766	17.5357	17.1009	12.498	11.9397	7.66627	15.3016	13.7818	12.1217	10.8083	11.3394	11.429	10.5835	9.29759
v1g191325	A7SMF8	solute carrier family facilitated glucose transporter member 3	F:glucose transmembrane transporter activity; P:carbohydrate metabolic process; C:plasma membrane; P:small molecule metabolic process; P:transmembrane transport; C:integral to membrane; P:glucose transport	0.325802	1.46162	0.423103	1.35064	0.0806602	1.68087	0.000701363	2.16537	18.1677	22.1932	17.0314	16.6717	16.5788	28.5961	26.6051	65.6555	14.3421	14.3175	28.671	36.9116	26.452	23.6267	19.1876	21.5464	30.1865	26.0895	41.3666	59.8005	56.9386	43.6354	39.9781	51.995	54.326
v1g206998	A7S579	predicted protein	-	0.988187	1.01381	0.776247	1.11277	0.553775	1.21439	0.000701363	1.78859	9.40051	8.06624	9.73895	9.38045	7.78777	11.8741	6.16162	8.51001	9.50491	8.93623	8.33486	11.8881	8.22639	11.7071	9.64898	9.20773	12.7948	13.8976	10.4739	8.70336	9.90191	23.4593	17.9506	18.0792	14.7978
v1g176237	A7T1G2	Small nuclear ribonucleoprotein-associated protein	C:cytoplasm; F:identical protein binding; F:histone pre-mRNA DCP binding; C:U7 snRNP; C:U12-type spliceosomal complex; C:histone pre-mRNA 3'end processing complex; C:catalytic step 2 spliceosome; P:RNA processing	0.110302	-1.32249	0.183156	-1.27273	0.0282452	-1.39611	0.000710569	-1.52776	46.5525	45.5756	42.3282	49.9811	40.1876	33.8762	28.9622	30.2115	36.9929	36.8255	33.0315	28.9856	31.5273	41.2084	38.8025	30.9401	38.2735	29.1697	30.2134	29.0687	22.0254	39.212	22.3709	28.0655	30.3378
v1g242499	A7S315	sortilin-related receptor	C:integral to membrane	0.527403	-1.23007	0.272004	-1.32099	0.0850572	-1.44781	0.00073442	-1.75209	7.03401	6.68731	6.21529	4.86753	8.04235	4.90305	3.38102	3.35819	6.70213	7.36089	5.15725	4.31103	4.05083	5.16045	5.27369	3.86217	5.12822	4.21629	4.13136	4.34036	3.35024	4.06625	3.89577	3.15259	3.05026
v1g206710	A7S4J8	vesicular inhibitory amino acid transporter	C:neuron projection; C:integral to membrane; C:synapse; C:cytoplasmic membrane-bounded vesicle; P:amino acid transport	0.413269	1.49924	NA	1.42858	NA	1.32008	0.000737053	2.49807	0.300046	0	0.474908	0.0914852	0	0.748281	0.721113	0.430682	0.329596	0.293567	0.25173	0.989367	0.462124	0.260975	0.307977	0.300728	0.256698	0.29131	0.544794	0.525719	1.2642	0.373538	1.62644	1.23105	1.2931
v1g211081	A7SEM2	methyltransferase nsun6	F:RNA binding; F:methyltransferase activity; P:methylation	0.0970001	-1.28854	0.173114	-1.2455	0.00159582	-1.47159	0.00074533	-1.45933	12.9491	12.0041	14.9326	13.4522	12.0412	10.7756	12.0039	10.9531	8.15366	8.8913	10.3596	10.8652	8.40496	10.7802	11.2977	8.99229	9.1001	8.71067	8.96807	7.77893	7.79419	9.87978	9.90216	9.03658	7.34597
v1g129300	A7SS00	t-lymphoma invasion and metastasis-inducing protein 2	F:protein binding; C:membrane; P:regulation of small GTPase mediated signal transduction; P:cellular metabolic process; F:phospholipid binding; P:apoptotic process; C:cytoplasm; F:GTPase activator activity; P:primary metabolic process; P:small molecule metabolic process; C:cell projection; F:guanyl-nucleotide exchange factor activity	0.367861	-1.37585	0.335321	-1.36761	0.0864043	-1.58134	0.000750937	-2.00127	11.7602	22.3209	14.5674	25.2561	29.2885	11.2032	9.52368	14.3117	15.1651	19.6983	20.5909	10.7483	16.5378	13.5643	9.97176	13.3244	9.18634	15.3892	10.8622	10.7507	6.8221	8.59348	6.23621	10.6204	11.5689
v1g121841	A7SKM5	phd finger protein 10	F:zinc ion binding	0.166728	-1.25186	0.0967181	-1.29098	0.43139	-1.15961	0.000750937	-1.46403	15.7414	16.4337	12.6388	13.2208	17.8846	13.1538	11.8655	12.1705	11.9077	10.9211	12.9665	12.7404	10.359	10.3309	11.604	12.7652	13.3448	11.6707	13.7192	13.3517	9.84813	10.6893	9.69641	9.57762	10.7047
v1g102934	A7S370	ap-2 complex subunit mu isoform 2	P:axon guidance; C:clathrin coat of coated pit; P:negative regulation of epidermal growth factor receptor signaling pathway; C:transport vesicle; P:nerve growth factor receptor signaling pathway; F:protein binding; C:clathrin adaptor complex; C:endocytic vesicle membrane; P:viral reproduction; P:cellular membrane organization; P:intracellular protein transport; C:cytosol; P:regulation of defense …	0.0382938	-1.31727	0.00950234	-1.37448	0.293859	-1.18331	0.000752835	-1.42145	54.2909	48.0305	62.9153	46.6596	48.083	37.8926	37.2617	33.6095	48.2159	37.9752	43.2844	31.5375	37.3264	38.3845	36.2816	46.0347	46.9907	42.538	40.4681	42.1385	29.8753	43.5572	33.4161	35.0893	37.6277
v1g160841	A7RN73	f-box only protein 8	F:ARF guanyl-nucleotide exchange factor activity; P:regulation of ARF protein signal transduction; C:intracellular part	0.467069	1.1577	0.0214171	1.34451	0.0239663	1.33084	0.000765179	1.42224	29.7617	25.606	23.1112	26.8585	22.3329	32.4919	36.3391	28.9474	26.0316	25.5866	30.425	40.9448	36.6215	30.189	36.0356	35.8272	30.5818	30.2121	40.7679	34.9157	38.6612	36.5349	37.7368	37.9337	33.6746
v1g204234	A7RYZ5	steroid 17-alpha-hydroxylase lyase-like	F:electron carrier activity; F:monooxygenase activity; F:heme binding; F:oxidoreductase activity, acting on paired donors, with incorporation or reduction of molecular oxygen; P:oxidation-reduction process	0.998693	-1.00091	0.554296	1.15149	0.186722	-1.28853	0.000770861	-1.57536	42.4203	48.9045	53.1832	38.4796	42.8246	53.257	38.6818	36.8375	48.245	48.472	53.606	64.4491	49.9858	50.6271	44.0847	40.3069	36.5936	26.0297	40.4489	28.7413	37.5299	26.2845	28.6833	23.8135	23.049
v1g79028	A7RF36	usp6 n-terminal-like	F:Rab GTPase activator activity; C:intracellular; P:positive regulation of Rab GTPase activity	0.973905	-1.04285	0.112478	1.74804	0.000989708	2.45209	0.000772705	2.35192	5.22716	3.86962	3.21204	1.40628	2.80202	3.94364	3.69489	2.3171	2.78654	2.70756	11.2215	11.0259	1.42072	6.95345	8.83699	17.8743	6.83951	9.25433	17.4187	12.1217	4.3184	9.64637	12.9172	15.1385	17.3214
v1g85463	A7RKW3	zinc finger protein 28	F:nucleic acid binding; C:intracellular; F:zinc ion binding	0.975373	1.01866	0.426379	1.17795	0.0453787	1.35512	0.000789566	1.49972	5.47178	8.10564	6.66869	5.75586	7.59826	6.92048	5.91775	7.46141	6.08581	7.76277	9.75516	8.11916	7.86568	6.90092	7.58215	8.68334	10.1428	9.91659	9.23967	8.14917	11.143	8.92375	10.5048	11.1548	10.0222
v1g82479	A7RIQ9	general transcription factor iif subunit 1-like	P:response to virus; C:cell junction; P:transcription initiation from RNA polymerase II promoter; P:positive regulation of viral transcription; F:phosphatase activator activity; F:general RNA polymerase II transcription factor activity; F:DNA binding; P:transcription elongation from RNA polymerase II promoter; P:7-methylguanosine mRNA capping; F:transcription activator activity; C:transcription f…	0.475895	-1.29038	0.0470447	-1.64702	0.0557806	-1.5884	0.000789566	-1.9276	10.027	8.49348	6.83652	9.17177	9.70642	4.67147	7.41483	7.47306	8.04904	5.47122	4.52971	4.45075	7.91964	4.69607	3.69456	5.66909	6.37879	2.74577	5.32175	5.74355	4.69413	4.03295	3.48413	4.54904	3.56151
v1g106211	A7S6B4	cryptochrome-1	P:DNA repair; C:mitochondrion; C:transcription factor complex; P:response to temperature stimulus; F:transcription repressor activity; P:entrainment of circadian clock; F:DNA binding; P:detection of visible light; F:DNA photolyase activity; F:protein binding; F:G-protein coupled photoreceptor activity; P:response to hydrogen peroxide	0.45954	1.23395	0.146516	1.35787	0.0681071	1.41811	0.000789566	1.65036	47.4454	33.9062	41.1127	38.8394	30.0419	45.5799	70.3243	48.4932	38.3281	38.5411	50.8795	65.0589	56.2985	48.2521	46.9941	51.1614	38.4588	52.158	60.6379	78.238	68.3201	65.0881	68.2989	63.2698	65.5534
v1g216486	A7SRW4	lysine-specific demethylase no66-like	-	0.147767	-1.61058	0.043891	-1.79034	0.412817	-1.36704	0.000789566	-2.13929	73.1891	46.5192	82.4938	61.3116	55.1791	35.2935	57.5963	27.7227	39.5895	14.0143	46.3627	32.7566	15.9408	21.2195	35.2853	42.7289	29.7265	32.5383	38.2561	71.7282	27.1685	26.0462	26.048	14.0284	26.854
v1g237587	A7SXS9	coiled-coil domain-containing protein 74b-like	F:molecular_function; P:biological_process; C:cellular_component	0.837101	1.06348	0.0809535	1.26742	0.0307103	1.30318	0.00082892	1.39423	11.4619	10.5659	9.77573	10.3508	11.1199	11.6264	9.56245	12.4178	11.0069	11.9466	12.5868	14.534	13.9428	13.7158	13.2636	12.2929	16.1143	16.4442	10.8962	14.0067	14.3546	15.9235	16.3242	14.2091	14.2933
v1g133491	A7SV02	melanotransferrin	P:cellular iron ion homeostasis; F:ferric iron binding; C:extracellular region; P:iron ion transport	0.163385	1.44022	0.796315	1.10879	0.00311408	1.78337	0.000830146	1.80016	4.00293	7.29136	9.20353	5.20322	4.93689	9.45744	10.8862	11.3403	8.33147	7.57533	5.83291	7.5548	7.46316	5.49738	8.64997	10.558	10.0936	14.3182	11.2465	13.8427	12.1315	8.97011	12.8477	14.5866	12.063
v1g157748	A7REX7	actin-like protein 6b	P:regulation of growth; P:histone H4 acetylation; C:npBAF complex; C:nBAF complex; P:histone H2A acetylation; P:regulation of transcription, DNA-dependent; P:chromatin assembly or disassembly; C:NuA4 histone acetyltransferase complex; F:ATP binding; P:nervous system development; F:protein binding; P:signal transduction; F:structural constituent of cytoskeleton; C:SWI/SNF complex; F:chromatin bind…	0.0754886	-1.36923	0.0971498	-1.3454	0.0759328	-1.35214	0.000835593	-1.55584	15.0901	12.4976	16.1851	15.8329	12.2491	7.96934	14.5066	10.8938	10.3114	8.20719	9.94194	11.5248	11.7574	8.33829	11.2067	10.765	10.1761	8.87661	11.4109	11.0814	9.97331	10.0782	8.66095	8.46744	7.78761
v1g236688	A7RVT6	myosin-2 essential light chain-like isoform 2	C:unconventional myosin complex; F:myosin heavy chain binding; F:calcium ion binding; F:ATPase activity, coupled	0.182239	1.29487	0.504656	1.1621	0.28984	1.2356	0.000837836	1.53703	13.2424	16.4108	13.1188	15.0759	13.5187	19.6522	20.2634	14.6663	21.7415	17.8268	16.1855	13.0761	17.7545	19.6387	17.1128	17.4739	15.0786	18.7766	20.0312	18.4034	20.3378	29.2478	16.9128	25.578	20.0598
v1g245650	A7SJE7	protein fam32a	P:cell cycle; C:nucleolus; P:apoptotic process	0.757616	1.08174	0.481726	1.12396	0.0988223	1.23441	0.000848262	1.37494	28.236	22.5424	27.6193	25.5695	19.6659	28.9717	26.1263	27.8134	24.5421	27.2464	28.0716	26.3603	24.571	30.085	30.1416	27.0266	32.7324	30.9776	32.4527	30.9825	33.1128	30.3713	40.5601	36.3835	32.595
v1g188039	A7SC12	glutathione s-transferase	F:transferase activity	0.474498	1.28781	0.14871	1.45724	0.20534	1.40158	0.000876959	1.83495	5.14152	5.00193	6.42467	9.90107	5.81271	7.23067	12.1942	7.1373	5.68505	11.2194	12.0894	9.20178	7.29369	10.2385	10.9715	9.08592	7.98716	10.2464	9.28634	11.3793	14.8221	13.8461	10.8181	15.9253	9.37145
v1g163153	A7RVC0	clathrin heavy chain 1	P:axon guidance; C:clathrin-coated endocytic vesicle membrane; C:clathrin coat of coated pit; P:negative regulation of epidermal growth factor receptor signaling pathway; F:ankyrin binding; P:transferrin transport; F:structural molecule activity; P:nerve growth factor receptor signaling pathway; F:protein C-terminus binding; C:membrane fraction; C:clathrin coat of trans-Golgi network vesicle; C:m…	0.0947478	-1.27851	0.0789929	-1.28431	0.0842191	-1.2713	0.00088061	-1.42577	77.683	62.4139	77.066	60.5744	71.6701	58.0774	51.1434	47.4989	63.8695	49.8763	65.0183	44.2809	45.6977	58.1516	55.9648	57.6452	45.99	48.5933	56.8618	63.1279	53.4172	47.627	48.1349	42.7384	49.6439
v1g203582	A7RXF1	trafficking kinesin-binding protein 1	C:mitochondrion; P:endosome to lysosome transport; C:early endosome; F:protein binding	0.102546	1.22394	0.413259	1.12907	0.00372422	1.33265	0.000895805	1.34196	12.3708	10.1474	10.6153	10.8308	10.1805	12.561	11.7332	12.8421	14.8874	14.3624	11.5649	12.7291	13.8817	11.5669	11.8362	13.6831	14.8171	16.5146	14.5841	13.0052	17.6224	14.9169	13.651	13.5953	13.7502
v1g141095	A7T0Z4	protein	F:binding	0.992684	-1.00958	0.129492	1.77073	0.889126	1.10357	0.000902439	2.45955	3.00873	3.254	4.6431	3.44014	9.30257	4.82363	1.80775	0.404877	5.88711	9.65922	4.25964	5.11548	4.63397	47.7591	28.9524	4.90029	7.07865	10.2239	6.14582	2.96531	3.69741	34.8348	43.831	43.6875	38.5526
v1g242842	A7S4Q9	protein	F:nucleotide binding	0.411117	1.50054	0.170753	1.70798	0.0434998	1.97542	0.000906519	2.46982	0.366992	0.288661	0.697042	0.503537	1.91105	0.784488	5.07153	2.37049	1.20941	2.28906	3.92567	4.53792	4.23924	0.319203	2.4485	0.919564	3.4537	3.38491	8.39598	4.09923	12.1124	2.46716	7.95731	3.9525	3.89755
v1g124731	A7SND3	alkylglycerol monooxygenase	P:fatty acid biosynthetic process; P:membrane lipid metabolic process; F:iron ion binding; P:ether lipid metabolic process; C:integral to membrane; F:glyceryl-ether monooxygenase activity; C:endoplasmic reticulum; P:oxidation-reduction process	0.756008	-1.11139	0.643584	-1.1199	0.368064	-1.21079	0.000906519	-1.55789	16.9328	20.5726	22.2544	15.3504	20.4692	17.29	14.7157	16.9268	18.3099	17.8615	22.0703	13.2731	16.7654	16.4374	16.2941	16.6683	13.3225	16.8801	16.9646	14.1058	8.49333	12.987	10.244	11.6305	15.2186
v1g239885	A7RQ05	retinoblastoma-like protein 1	C:nucleolus; P:regulation of cell cycle; P:regulation of transcription, DNA-dependent; P:G1 phase of mitotic cell cycle; F:protein binding; C:nucleoplasm; P:regulation of lipid kinase activity; C:cytoplasm	0.431954	1.1593	0.370078	1.15933	0.0200938	1.32589	0.000920941	1.39762	15.9839	12.8481	11.5164	10.8519	12.2873	16.2718	13.2029	17.6792	14.1316	12.8012	15.3713	15.3563	15.482	13.1401	14.7568	18.3925	16.1747	15.7455	16.3309	18.4701	21.1354	16.8068	19.2848	16.7921	16.0565
v1g177046	A7RF39	transmembrane protein 19	C:integral to membrane	0.570623	1.14597	0.11907	1.28347	0.0516773	1.3213	0.000920941	1.45642	8.62318	8.94349	7.97176	6.56146	7.7489	10.8478	8.34479	9.69395	8.55035	8.73564	10.9479	11.2289	8.34484	10.4871	10.6527	9.86653	8.87898	11.0393	12.304	11.6325	13.2898	10.8303	14.0643	10.4495	11.2053
v1g84034	A7RJV2	chromosome transmission fidelity protein 18 homolog	F:ATP binding; F:nucleoside-triphosphatase activity	0.590275	-1.16557	0.176534	-1.30219	0.0166012	-1.47179	0.000936563	-1.5695	10.3391	10.0318	15.0506	12.0114	13.4598	9.1953	10.7011	10.8054	11.4402	9.46974	8.07268	7.65201	10.926	9.32094	9.91519	9.75745	7.23126	6.8874	6.82393	9.61965	6.14745	8.62483	5.42034	8.59231	8.15425
v1g240307	A7RS30	zinc finger protein 608	F:zinc ion binding; C:intracellular	0.792924	1.06683	0.737347	1.06362	0.0770382	1.23052	0.000940308	1.3489	19.8183	17.9865	17.2866	16.3173	18.8392	20.8415	17.2529	22.5109	17.3774	18.4832	17.0088	19.9478	20.6412	17.9698	20.599	22.8964	20.5175	21.9584	23.4744	22.8737	30.1986	24.1683	25.9627	21.6173	21.0759
v1g107726	A7S7H2	dis3-like exonuclease 1	P:rRNA catabolic process; F:RNA binding; F:ribonuclease activity	0.956534	1.02795	0.430713	-1.16844	0.00568164	-1.46365	0.000969474	-1.49322	6.11677	7.09737	5.8089	4.99985	6.60762	5.1003	7.03755	5.6042	6.32604	7.35353	5.51394	4.45227	4.61023	5.54664	5.74411	3.56535	4.41657	3.74852	4.91509	3.81948	4.38674	3.98571	3.40973	3.73773	4.52708
v1g200314	A7RPV2	protein	F:nucleic acid binding; F:hydrolase activity; P:glutamine metabolic process; F:catalytic activity; F:omega peptidase activity	0.594672	1.34732	0.0739932	1.85975	0.0023764	2.38666	0.000973346	2.36331	4.90843	1.96311	5.53046	3.42442	1.29966	4.17916	8.3976	8.95614	2.81016	4.33441	4.60661	20.0598	11.532	5.20995	6.06288	13.4246	6.33456	7.83483	15.9514	25.0353	10.2821	10.3157	17.813	13.2479	15.8269
v1g204073	A7RYM8	mech2 protein	P:regulation of transcription, DNA-dependent; C:nucleus	0.190786	-1.21697	0.788044	-1.05922	0.796087	-1.06194	0.000976677	-1.39674	36.5952	37.8819	32.0523	34.3412	43.6915	25.3324	26.6586	33.8848	31.3992	32.141	36.7473	31.4176	33.8763	32.9843	38.1464	31.1671	36.6615	35.1615	37.5953	31.8936	29.0268	28.0434	25.6955	21.734	26.091
v1g167853	A7S8V5	ef-hand calcium-binding domain-containing protein 5	F:calcium ion binding	0.78428	1.09266	0.997043	1.00154	0.171968	1.25842	0.00101565	1.47815	3.23586	3.8687	3.62614	4.17343	5.18145	3.90812	4.4717	6.02651	3.54566	4.08413	3.78713	3.88117	3.98704	4.30617	3.98567	4.24861	5.2876	5.65495	5.53459	4.67745	6.08977	5.77678	6.13914	6.09878	6.03641
v1g244402	A7SD00	zinc finger protein xfin-like	F:nucleic acid binding; C:intracellular; F:zinc ion binding	0.427717	1.195	0.0394807	1.37381	0.0427678	1.35509	0.00101864	1.48548	3.308	3.69475	2.79594	3.72181	3.87582	4.38416	3.57761	3.70364	4.0335	5.14614	3.7883	4.99029	4.53446	5.61061	5.22896	3.9123	4.92436	5.01021	5.1174	4.99907	6.31845	4.6948	5.73806	4.98779	4.85735
v1g247056	A7SS45	predicted protein	-	0.911888	-1.05617	0.685475	1.11525	0.738623	-1.11022	0.00101864	-1.60902	26.1646	14.5432	17.559	18.4018	16.3498	19.8862	16.2097	17.7766	15.6162	18.1757	26.0489	20.4183	18.6267	19.2174	20.2913	19.4641	20.4943	15.9191	15.709	11.0025	10.7791	11.8132	10.8735	9.30362	12.6722
v1g168875	A7SC78	glutamate synthase	P:glutamate biosynthetic process; F:flavin adenine dinucleotide binding; F:iron-sulfur cluster binding; F:iron ion binding; F:FMN binding; F:glutamate synthase (NADPH) activity; P:oxidation-reduction process	0.770542	1.18251	0.698087	-1.17582	0.937627	1.04961	0.00103804	-2.04434	4.68965	3.70821	4.40649	3.13214	4.42543	3.97805	5.06889	7.37255	5.27417	3.31384	4.02816	3.98862	2.63693	3.34519	2.64876	2.71076	6.09251	2.81859	6.92013	3.03241	1.08031	1.40861	0.975139	2.65327	2.0165
v1g238795	A7RJS9	protein	P:transport; C:membrane; F:transporter activity	0.0754886	-1.71254	0.00267412	-2.14438	0.43305	-1.34978	0.00108371	-2.08808	23.6594	14.963	28.5412	18.1808	15.4003	9.11256	12.8707	8.71954	14.5752	5.94354	12.5401	7.77505	4.76013	4.40306	8.75125	17.144	14.6339	12.0543	8.24336	17.2259	4.41549	13.1749	7.58227	5.98495	8.31657
v1g235730	A7SNP0	isoform b	F:protein tyrosine phosphatase activity; F:metal ion binding; F:protein tyrosine/serine/threonine phosphatase activity; P:mitotic cell cycle; P:peptidyl-tyrosine dephosphorylation	0.785048	-1.08054	0.332657	-1.18187	0.0626753	-1.29063	0.00114738	-1.42862	8.10305	6.93827	8.37707	8.02179	7.81148	7.67396	6.10115	8.50241	8.15463	5.79553	6.71216	5.83418	7.10894	6.24496	7.10649	5.70558	5.87938	6.47294	6.48105	5.45887	4.53773	5.86113	5.21246	5.20778	5.9676
v1g234370	A7RRH1	multidrug resistance-associated protein 4-like	P:transmembrane transport; C:integral to membrane; F:ATPase activity, coupled to transmembrane movement of substances; P:ATP catabolic process; F:ATP binding	0.215507	1.46443	0.0531842	1.64954	0.00990648	1.82069	0.00115428	1.92012	5.57229	8.31103	3.29491	4.71235	3.76397	9.27068	7.95945	8.94158	7.01614	7.63789	6.21861	9.29532	16.7598	7.86441	7.06852	11.1172	11.4684	6.53287	10.2512	13.4707	13.9539	10.4057	8.33495	12.0917	11.4086
v1g207264	A7S5U7	thromboxane-a synthase-like	F:heme binding; F:oxidoreductase activity, acting on paired donors, with incorporation or reduction of molecular oxygen; F:monooxygenase activity; F:electron carrier activity; P:oxidation-reduction process	0.851216	-1.13661	0.750948	-1.16052	0.206146	-1.52948	0.00115466	-2.17811	5.05633	7.67013	8.91771	7.59835	7.52288	5.79027	3.03802	6.22096	7.73636	7.95078	7.27219	5.80566	4.45009	6.59686	6.30212	5.42981	5.25281	2.45455	6.2954	1.42382	2.02896	1.07911	3.42606	2.50056	3.66892
v1g170150	A7SFV8	d-3-phosphoglycerate dehydrogenase	F:NAD binding; F:phosphoglycerate dehydrogenase activity; P:L-serine biosynthetic process; P:oxidation-reduction process	0.398463	-1.35932	0.0194525	-1.78482	0.105897	-1.54853	0.0011621	-1.94683	22.3745	12.2334	24.4443	17.2216	16.5769	13.5124	16.2851	17.0372	11.1651	6.74095	13.2774	8.65985	7.28438	6.01233	11.2029	11.942	8.40384	8.47728	8.62053	17.9282	9.83594	8.49233	8.13491	6.64706	8.73554
v1g982	A7T535	carnitine o-palmitoyltransferase liver isoform	P:fatty acid beta-oxidation; P:response to chemical stimulus; C:mitochondrial outer membrane; P:regulation of fatty acid oxidation; F:carnitine O-palmitoyltransferase activity; P:carnitine shuttle	0.897414	-1.06941	0.679987	-1.13348	0.124876	-1.39658	0.0011621	-1.70117	20.1281	33.0406	34.9057	27.4837	31.1404	25.2545	24.5379	29.2056	34.127	23.1184	31.9382	20.921	20.6672	23.8502	30.2416	21.3433	23.709	24.0735	15.2542	16.4835	10.2424	18.7392	14.6267	19.2992	16.9719
v1g120850	A7SJR1	serine threonine-protein kinase lats1	P:convergent extension involved in gastrulation; P:sister chromatid segregation; P:positive regulation of peptidyl-serine phosphorylation; P:negative regulation of canonical Wnt receptor signaling pathway; F:protein kinase binding; P:hormone-mediated signaling pathway; P:cytoplasmic sequestering of protein; P:regulation of actin filament polymerization; P:negative regulation of cyclin-dependent p…	0.49456	1.22398	0.8782	1.05638	0.0885321	1.40202	0.00116893	1.63597	17.7978	26.4054	17.7117	19.4968	23.5861	26.7681	18.8258	25.6997	27.3943	31.9856	23.3366	22.9298	25.7704	20.5785	19.1434	33.3266	27.9914	42.3195	26.7038	21.2873	27.5407	44.1816	40.7276	32.7123	34.2505
v1g50857	A7SRZ4	alpha-taxilin	C:extracellular region; C:cytoplasm; F:cytokine activity; F:high molecular weight B cell growth factor receptor binding; P:cell proliferation	0.389284	1.24831	0.00367501	1.60553	0.0358836	1.4482	0.00117361	1.59205	8.40129	11.1512	8.64332	11.367	10.0257	12.1596	11.1472	14.5086	11.5359	13.8711	14.3171	20.5603	19.1396	16.5936	12.935	11.0518	13.4767	15.1238	14.8729	20.4702	19.6653	15.9501	16.366	15.4842	15.3556
v1g2207	A7SVH2	zinc finger lsd1 subclass family protein	P:cellular process; P:fin development	0.642702	-1.23398	0.401745	-1.31683	0.113744	-1.53423	0.00117361	-1.94197	10.4173	15.9563	10.2401	14.5439	16.6546	8.20405	8.12579	8.46013	13.5512	14.0815	10.3497	5.64962	10.9778	11.6041	10.3174	9.15871	10.7886	9.04932	6.57035	4.80325	3.33679	8.32735	5.44868	4.92078	7.93257
v1g46129	A7TA65	protein	P:cell adhesion	0.0511727	-1.99349	0.129694	-1.77208	0.23781	-1.60605	0.00117361	-2.42682	10.2336	6.67925	14.0609	8.16582	16.4405	5.58526	7.06449	1.17201	1.79386	1.27821	6.02827	1.88465	1.34141	1.32568	10.2806	4.80109	3.91189	3.38235	4.98135	8.29768	1.2232	3.5781	1.18027	1.17251	3.41836
v1g244093	A7SB97	predicted protein	-	0.909345	1.05648	0.943579	1.0268	0.887143	1.05317	0.00117361	1.57593	22.4338	14.4313	24.6311	21.2833	18.2396	17.2032	30.0647	18.3152	18.6885	23.0102	23.824	23.4087	19.5238	21.1809	16.0075	23.2371	21.6187	20.9709	16.9898	24.0006	38.7691	28.8423	33.7918	32.7838	30.7299
v1g67598	A7RQM1	ets-related transcription factor elf-1 isoform 2	C:nucleolus; P:positive regulation of transcription from RNA polymerase II promoter; F:sequence-specific DNA binding; F:transcription activator activity; F:protein binding; F:sequence-specific DNA binding transcription factor activity; C:cytoplasm	0.999871	1.0001	0.612337	-1.19235	0.254767	-1.37994	0.00117401	-1.87089	28.3031	44.0877	42.1625	40.6105	39.7359	40.9273	27.3422	43.0157	37.9488	45.2031	33.523	28.1351	33.3349	34.2715	30.1905	17.243	32.2856	33.4059	34.4616	16.044	35.0738	16.5815	16.5454	12.8077	14.8628
v1g217492	A7SU13	predicted protein	-	0.23287	1.61644	0.114487	1.75317	0.0123988	2.11765	0.00118792	2.29805	0.250727	0.591636	0.357162	0.344014	1.63203	1.20591	0.753228	1.48455	1.34267	1.93184	1.26212	2.63525	1.15849	0.654234	2.05883	1.75908	2.35955	1.46056	2.45833	1.97688	1.23247	2.9029	2.37842	2.70033	1.7366
v1g99714	A7S0E2	transcription factor	P:regulation of transcription, DNA-dependent; F:sequence-specific DNA binding; F:sequence-specific DNA binding transcription factor activity; P:regulation of cell proliferation; P:regulation of cellular pH; P:regulation of epidermal cell differentiation; C:nucleoplasm; P:in utero embryonic development; P:adult behavior; P:blood coagulation	0.635596	1.207	0.853911	1.07948	0.131591	1.43154	0.00119521	1.75132	13.002	15.9794	12.7335	12.6364	13.2238	16.9365	12.6946	17.4965	20.4195	16.1003	14.8285	12.0579	22.5286	10.2487	15.848	21.5835	15.6426	18.5406	19.4764	27.7645	34.2387	24.28	28.6321	19.0668	23.2643
v1g174242	A7STR6	solute carrier family 25 member 44	C:integral to membrane; P:transmembrane transport	0.880366	1.08819	0.377768	1.29218	0.0295073	1.59647	0.0011956	1.76806	5.35376	4.91289	5.44747	7.92871	5.47621	7.49329	3.98262	7.68472	5.35594	7.48309	7.86039	7.25051	4.3192	10.4219	8.63543	11.3707	12.2141	8.78689	9.58197	7.37037	8.95131	11.4259	9.32811	13.1402	12.2428
v1g38704	A7RFQ7	ras gtpase-activating protein-binding protein 1-like	F:nucleic acid binding; C:intracellular; P:transport; F:nucleotide binding	0.0769623	-1.22142	0.0388622	-1.2495	0.203914	-1.16613	0.0011956	-1.31651	102.725	91.064	106.135	97.3308	94.5269	81.8983	88.0579	76.7271	85.7345	69.4875	81.6919	76.9578	69.5735	77.125	84.8333	90.2147	80.7279	71.1459	81.655	98.0552	69.0817	77.9816	76.1795	71.0453	76.0172
v1g203764	A7RXV5	n-acetylmuramoyl-l-alanine amidase-like	F:zinc ion binding; C:intracellular	0.966376	-1.05282	0.564718	-1.31472	0.927354	-1.0695	0.0011956	-2.38835	1.71476	4.15002	3.13164	3.61963	3.94951	2.81961	3.0116	1.136	4.56419	3.6781	4.48188	2.28343	1.21894	0.688368	2.16625	1.32204	3.15975	2.56127	6.17907	1.73335	1.11152	0.591165	0	0.608832	0.852697
v1g214361	A7SM14	protein	F:zinc ion binding; P:anatomical structure development; F:metalloendopeptidase activity; P:proteolysis; C:extracellular matrix; P:multicellular organismal development	0.0165527	-2.03064	0.33909	-1.44161	0.132729	-1.63376	0.00121839	-2.18325	28.1648	29.7428	58.5715	34.4695	48.5484	13.9365	19.5861	7.01863	20.3035	16.0747	42.172	13.0599	21.0869	17.3522	29.4446	20.9102	29.6736	22.2809	20.7396	10.1095	6.59268	18.7005	11.8391	9.22843	22.8794
v1g83628	A7RJI0	sodium-coupled neutral amino acid transporter 10	C:integral to membrane	0.632659	-1.18675	0.45512	-1.22301	0.0363809	-1.5209	0.00122227	-1.70544	8.23943	10.9675	9.14892	10.7833	11.5515	9.48379	5.48367	8.32422	10.2345	8.18554	8.61421	6.26967	5.46654	8.82031	10.9293	6.73357	6.72374	7.99952	4.83334	5.33041	6.23101	5.58643	4.46629	4.97326	6.67261
v1g236873	A7S2K9	inosine-uridine preferring nucleoside hydrolase-like	F:hydrolase activity, hydrolyzing N-glycosyl compounds; F:hydrolase activity	0.0168324	1.44432	0.059081	1.36434	0.00490742	1.48792	0.00125288	1.50124	10.6297	10.5186	10.4669	10.0816	9.50178	17.0155	17.9534	12.5507	11.9053	16.3552	14.2401	14.1736	12.8257	14.4861	15.4359	15.5144	11.4828	13.792	16.7567	20.8561	19.1255	15.7336	14.936	15.9401	13.2546
v1g230412	A7SKS1	protein memo1-like isoform 1	P:regulation of microtubule-based process; C:cytosol; F:peptide binding; C:nucleus	0.993912	1.0036	0.588317	1.17313	0.296229	1.29817	0.00126224	1.68533	32.7896	26.8756	31.4302	28.3111	37.1015	35.8646	34.0627	31.3404	26.0043	29.7954	37.6005	39.0292	27.1388	36.1161	46.238	28.5641	55.1873	53.7026	33.3847	37.4508	76.3935	40.6302	63.5379	53.6316	44.9973
v1g96464	A7RXA3	polypyrimidine tract-binding protein 2	F:mRNA binding; C:spliceosomal complex; P:mRNA splice site selection; P:negative regulation of RNA splicing; F:protein binding; F:nucleotide binding	0.141339	-1.30303	0.130196	-1.30143	0.104012	-1.31033	0.00126624	-1.50168	44.0577	48.9412	48.8136	40.742	46.6646	38.7247	33.4376	25.8992	39.4816	35.5202	47.5414	30.1064	33.9284	29.917	32.2308	44.2547	27.2776	31.3307	31.3667	38.2165	29.0387	28.2184	32.3403	27.6495	31.9432
v1g245931	A7SKU6	predicted protein	-	0.00612411	1.30834	0.272004	1.15221	0.0404799	1.23147	0.00128144	1.30267	12.8851	14.4302	12.3531	13.8067	12.9402	18.5591	15.9261	17.5704	18.8553	16.6591	16.8331	16.0844	14.1753	16.0104	13.7925	16.2967	16.6404	17.0374	15.04	17.4161	18.5274	15.4453	20.2053	17.5118	16.2626
v1g245289	A7SHE9	lobe protein	-	0.292911	-1.18196	0.407049	-1.14062	0.19412	-1.19746	0.00128144	-1.36986	77.2394	65.3889	74.2079	62.7874	61.8302	55.5796	56.6562	53.7423	68.0904	53.1681	60.7297	57.099	70.2668	55.6026	54.8704	62.057	60.0302	56.7477	56.6514	47.7432	60.4716	46.9742	52.9935	42.2441	44.7578
v1g246076	A7SLR0	predicted protein	-	0.866773	1.07338	0.407349	1.20581	0.0274298	1.44664	0.0012965	1.56186	62.2808	41.1727	48.9244	46.7869	42.9948	51.1292	68.0975	57.2431	46.6877	38.6138	55.2232	61.5409	63.9018	57.2113	58.3558	67.9546	53.2831	68.6845	79.5759	90.9097	102.975	74.6266	79.1642	68.0105	66.6069
v1g229971	A7SDT3	aldose 1-epimerase	F:carbohydrate binding; P:hexose metabolic process; F:isomerase activity	0.54943	-1.15074	0.340792	-1.19387	0.013245	-1.40713	0.00131226	-1.46179	17.3611	22.2419	17.6114	18.5271	15.0675	15.3225	18.6496	13.7342	15.0617	16.3106	15.8895	15.7752	15.3952	17.0451	11.88	14.6322	12.94	12.6417	10.3165	13.3082	11.4525	11.3962	14.6152	11.7367	12.5106
v1g164989	A7S0N4	transcription factor lbx1-like	F:sequence-specific DNA binding transcription factor activity; F:transcription regulatory region sequence-specific DNA binding; P:muscle cell development; C:nucleus; P:regulation of transcription, DNA-dependent	0.756393	1.15625	0.87551	1.0695	0.0899217	1.48222	0.00131226	1.76288	6.91405	5.83382	5.61099	4.94449	6.3825	6.58364	7.55309	10.5559	5.28197	5.35031	5.22061	8.54935	6.00208	6.12305	6.06453	10.7096	6.88311	9.15372	7.94316	11.894	14.6539	9.95345	13.7989	10.541	7.89434
v1g216254	A7SRE1	autophagy-related protein 2 homolog b	-	0.882732	-1.08167	0.220404	-1.36504	0.483826	-1.23487	0.00133369	-1.7327	13.0087	19.4373	14.2579	12.9227	17.5421	14.1529	8.01216	10.9926	23.8932	13.4463	12.0874	10.1471	11.5618	11.3552	9.33239	13.7392	10.5708	12.6299	12.4957	11.5189	9.75711	8.14972	7.20316	6.67158	9.86055
v1g211035	A7SEI7	testicular haploid expressed gene	F:molecular_function; P:biological_process; C:cellular_component	0.660415	1.31535	0.187462	1.67628	0.177514	1.66873	0.00134166	2.36805	1.49203	2.05375	1.0627	2.04717	0	1.19602	3.58586	4.01558	2.76577	1.09486	0.938828	4.61232	2.87249	6.81315	3.06294	3.3647	5.42503	3.25932	1.62545	4.90168	3.14323	6.96557	9.09873	7.46069	4.47816
v1g241874	A7RZZ8	bardet-biedl syndrome 12 protein	P:cellular protein metabolic process; F:ATP binding	0.558815	1.22359	0.218922	1.35984	0.144101	1.39767	0.00134397	1.70883	8.00496	5.26606	5.11412	5.59152	5.30531	6.42979	8.33674	10.1845	6.31522	5.58928	7.57068	8.27857	11.7313	5.99203	7.96756	7.43965	7.88613	7.20665	9.1436	11.0293	14.7175	8.29868	10.322	9.81563	10.3048
v1g242737	A7S470	guanine nucleotide-binding protein g subunit alpha	F:signal transducer activity; F:GTP binding; P:regulation of melanocyte differentiation; C:caveola; P:protein ADP-ribosylation; P:skeletal system development; P:heart development; P:negative regulation of potassium ion transport; P:positive regulation of apoptotic process; P:regulation of catenin import into nucleus; P:adenylate cyclase-activating G-protein coupled receptor signaling pathway; C:h…	0.503237	1.06859	0.229638	1.09539	0.539431	1.05842	0.00134724	1.17534	112.882	109.387	103.014	102.72	104.562	121.274	112.858	113.687	115.144	106.807	121.801	113.044	110.369	120.961	117.338	106.483	118.479	111.504	111.576	116.018	136.603	117.292	131.233	127.132	115.677
v1g134107	A7SVH1	furin	C:membrane raft; P:Notch signaling pathway; C:trans-Golgi network; P:nerve growth factor receptor signaling pathway; P:negative regulation of low-density lipoprotein particle receptor catabolic process; F:serine-type endopeptidase activity; P:negative regulation of endopeptidase activity; P:peptidyl-glutamic acid carboxylation; P:signal peptide processing; P:aging; P:cell proliferation; P:positiv…	0.34924	-1.40201	0.25232	-1.4449	0.298918	-1.40174	0.00140118	-1.9817	5.43214	9.51281	5.84008	8.5314	12.4089	4.82001	2.46326	4.6342	7.51521	7.89706	4.51441	5.4496	5.99859	4.63563	6.10173	5.85539	6.75183	6.46808	4.0197	4.44463	2.73499	5.3591	2.36121	3.46925	3.69145
v1g172190	A7SMQ0	h(+) cl(-) exchange transporter 7	P:transmembrane transport; F:voltage-gated chloride channel activity; C:integral to membrane; C:cytoplasmic vesicle; P:chloride transport; F:protein binding; P:response to pH	0.696171	-1.11546	0.370078	-1.18798	9.66574e-06	-1.70071	0.00143265	-1.46725	10.698	10.6617	9.58231	10.4528	9.49571	10.0698	6.7199	8.04868	10.6165	9.7236	8.03187	9.09444	6.36604	9.25205	9.48338	5.97037	6.18831	6.6686	5.16512	4.95231	6.40261	7.17373	5.27181	7.2946	7.57811
v1g188080	A7SC73	adenylate kinase domain-containing protein 1	F:ATP binding; P:nucleobase-containing compound metabolic process; F:nucleobase-containing compound kinase activity	0.482485	1.22281	0.0896366	1.40501	0.0118457	1.5462	0.00145199	1.60775	13.1148	10.9972	11.0831	12.6833	8.95033	13.585	17.4953	16.793	12.09	11.1499	15.4865	19.6458	20.911	13.4171	13.2835	17.1401	15.2732	13.8548	20.3928	25.054	20.2042	16.7874	21.7656	17.6447	19.2077
v1g239400	A7RMN0	transmembrane protein 151b-like	-	0.663636	1.20764	0.470104	1.25932	0.21363	1.39908	0.00145199	1.79382	3.41936	2.68953	2.88645	2.66436	3.6271	3.38393	3.50021	3.81741	4.59081	3.53139	4.94061	2.19235	5.07136	3.52485	4.28968	5.33109	6.06742	4.54935	2.62138	3.49483	6.22523	6.14883	6.69322	5.74804	4.9121
v1g170139	A7SFU6	bifunctional purine biosynthesis protein purh	F:phosphoribosylaminoimidazolecarboxamide formyltransferase activity; C:cytosol; P:purine nucleobase metabolic process; P:organ regeneration; C:mitochondrion; P:IMP biosynthetic process; F:IMP cyclohydrolase activity; F:protein homodimerization activity	0.529819	-1.26624	0.303664	-1.34904	0.300314	-1.34854	0.00145199	-1.82397	18.7863	13.6431	19.6147	11.8628	13.7569	13.7473	15.5844	14.4212	7.60678	8.02849	9.60446	11.0209	11.6723	9.74829	12.9831	13.8008	6.11842	10.8814	11.2215	13.115	10.7936	6.97646	7.66646	5.25528	8.18172
v1g208393	A7S8F7	transforming growth factor beta regulator 1	P:negative regulation of cellular process; P:macromolecule metabolic process; C:nucleus	0.0313171	-1.31036	0.0060432	-1.37551	0.0209942	-1.3197	0.00148842	-1.37866	14.6226	15.9371	19.8647	16.4944	20.2313	15.1381	11.8982	13.624	11.8849	13.1841	11.3877	11.7568	11.6141	12.9466	14.4706	12.1584	12.9027	12.2869	13.9299	14.0454	10.6828	13.3225	13.1513	11.1985	13.8067
v1g36194	A7RWY0	bromodomain adjacent to zinc finger domain protein 1a	F:zinc ion binding	0.852786	1.06937	0.476893	1.15733	0.181383	1.25285	0.00149142	1.45471	17.09	15.0053	15.2862	20.1767	15.5221	18.0535	17.6709	17.3284	16.3719	19.686	14.2546	19.9035	19.8942	19.3585	23.2529	21.9089	20.2314	19.6793	23.8139	19.8465	26.7929	28.4998	23.9675	22.6252	21.4717
v1g240395	A7RSH7	Eukaryotic translation initiation factor 3 subunit J	C:eukaryotic translation initiation factor 3 complex; P:translational initiation; F:translation initiation factor activity	0.906801	1.0391	0.272004	1.17681	0.0432297	1.27173	0.00149984	1.3585	43.0078	34.7355	40.2955	39.7165	35.6099	39.803	46.1368	44.0822	36.9938	34.7032	49.5613	48.0861	44.7943	40.8472	45.7514	42.5275	49.1298	50.6346	51.2518	54.5675	65.6095	50.711	56.8309	46.649	46.5657
v1g142804	A7T273	multifunctional protein ade2-like	C:cytosol; P:purine nucleobase metabolic process; P:pigmentation; F:phosphoribosylaminoimidazolesuccinocarboxamide synthase activity; F:phosphoribosylaminoimidazole carboxylase activity; F:identical protein binding; F:ATP binding; P:G1/S transition of mitotic cell cycle; P:retina development in camera-type eye; F:5-(carboxyamino)imidazole ribonucleotide mutase activity; P:'de novo' IMP biosynthet…	0.114886	-1.69081	0.0245528	-1.91922	0.414295	-1.38243	0.00150122	-2.12434	192.272	123.667	174.915	142.928	135.051	75.8388	145.523	52.705	74.1836	38.2994	105.173	56.2703	38.6983	45.4902	80.0265	92.1935	82.2013	68.5763	62.9689	198.957	62.8522	72.9781	59.0387	32.1873	56.6651
v1g221241	A7T272	nrps-like enzyme	P:metabolic process; F:oxidoreductase activity; F:binding	0.520991	-1.1962	0.440754	-1.19576	0.00841387	-1.54014	0.00152088	-1.57309	7.60599	7.90914	11.3245	10.7307	8.13957	6.47592	7.28092	8.81266	7.38149	7.80438	6.00265	9.48465	6.05583	7.17619	8.93176	4.97451	6.56229	6.63355	4.49417	6.01393	6.6085	6.16285	5.76511	5.10738	4.58355
v1g78932	A7RF34	usp6 n-terminal-like	F:Rab GTPase activator activity; C:intracellular; P:positive regulation of Rab GTPase activity	0.752577	1.19249	0.338486	1.38785	0.00153758	2.07428	0.00155177	1.97154	5.35376	4.91289	4.72114	8.16191	5.8081	5.72215	7.35252	6.31245	8.08642	8.60555	11.0687	8.03861	10.0127	7.53927	7.19619	17.5031	8.28817	11.2621	16.2477	18.0909	4.29663	11.5211	17.6198	15.5917	17.6579
v1g179073	A7RKR4	aconitate mitochondrial-like	P:citrate metabolic process; F:iron ion binding; P:tricarboxylic acid cycle; F:4 iron, 4 sulfur cluster binding; F:aconitate hydratase activity; C:nucleus; P:isocitrate metabolic process; C:mitochondrion; F:citrate hydro-lyase (cis-aconitate-forming) activity; F:3 iron, 4 sulfur cluster binding; F:isocitrate hydro-lyase (cis-aconitate-forming) activity	0.774121	-1.08557	0.176757	-1.23414	0.212294	-1.21564	0.00157748	-1.41236	37.7907	33.4149	33.2937	34.8034	27.5183	29.6458	37.6678	28.0842	32.0264	26.0664	25.0442	27.1576	23.0277	29.2374	29.37	27.2319	30.5668	24.9274	22.5789	30.9617	28.022	24.8008	20.0518	20.8223	22.9015
v1g242597	A7S3G2	protein	C:tubulin complex; P:mitotic spindle organization; P:mitotic cell cycle spindle assembly checkpoint; F:GTP binding; P:GTP catabolic process; C:astral microtubule; P:protein polymerization; C:centrosome; P:antimicrobial humoral response; F:GTPase activity; P:microtubule-based movement; F:structural constituent of cytoskeleton	0.0403691	-1.90048	0.0358978	-1.90665	0.516258	-1.33545	0.0015814	-2.1835	79.5477	58.2645	99.5807	74.4615	82.1849	27.1567	55.7804	37.3475	29.3062	14.1987	55.4648	28.7595	12.3421	21.7597	44.4362	48.2876	66.2997	31.2152	38.9655	82.4451	23.8813	45.8417	21.7188	13.3065	29.2405
v1g246084	A7SLS7	predicted protein	P:microtubule-based movement; F:ATP binding; F:microtubule motor activity; C:microtubule	0.023647	-2.07595	0.192628	-1.62614	0.0107454	-2.15388	0.00158451	-2.27499	0.806385	0.951404	1.45502	1.25394	1.67965	0.258561	0.387603	0.607674	0.465046	0.414211	1.11628	0.697977	0.49679	0.490965	0.41385	0.808217	0.275955	0.313162	0.175699	0.423867	0.453011	0.301169	0.218556	0.248136	0.595758
v1g162262	A7RSL2	histidine triad nucleotide-binding protein 1-like	F:kinase activity; F:nucleotidase activity; P:phosphorylation	0.771813	-1.13414	0.0557944	-1.51736	0.248799	-1.32706	0.00158451	-1.7062	18.9336	27.6946	28.7059	34.0298	33.297	28.7569	19.1595	26.8194	25.4505	23.6434	17.1388	19.7151	13.3015	18.2016	20.4569	17.9778	21.0293	15.8023	25.3309	24.444	16.7945	19.105	8.55266	19.6759	12.8838
v1g10046	A7SRE9	rapamycin-insensitive companion of mtor	P:nerve growth factor receptor signaling pathway; F:protein binding; P:T cell costimulation; C:TORC2 complex; P:epidermal growth factor receptor signaling pathway; C:cytosol; P:positive regulation of TOR signaling cascade; P:regulation of actin cytoskeleton organization; P:phosphatidylinositol-mediated signaling; P:embryo development; P:regulation of protein kinase B signaling cascade; P:fibrobla…	0.116879	-1.27102	0.130196	-1.25875	0.326717	-1.18241	0.00158451	-1.41674	9.58562	8.27808	8.9624	7.81895	11.1924	6.39005	6.70937	7.87245	7.93796	6.56263	7.89696	6.84285	7.22958	6.31751	7.65818	8.36933	6.67899	6.81198	7.64368	8.96034	6.03732	5.68378	5.82543	6.68988	7.34652
v1g199679	A7RNE7	post-gpi attachment to proteins factor 2	F:protein transporter activity; P:GPI anchor biosynthetic process; C:Golgi membrane; P:signal transduction in response to DNA damage; P:anti-apoptosis; F:protein binding; C:endoplasmic reticulum membrane; P:protein transport; C:nucleus	0.943133	-1.04558	0.777751	1.09697	0.212219	1.31764	0.00159742	1.61458	14.8704	12.6829	11.7399	10.8161	9.09631	10.9149	14.4246	11.9582	10.7751	9.0714	12.1752	15.286	16.5564	10.7524	11.7694	16.8794	14.1016	13.0459	16.0049	20.9537	24.4075	14.8548	23.5508	19.1578	19.3583
v1g231780	A7RGV6	predicted protein	-	0.0250655	1.53153	0.00127831	1.72734	0.0240226	1.51755	0.00159943	1.62168	8.61671	10.3781	8.18302	11.5764	6.66042	12.6632	14.5609	15.9435	17.3038	13.2388	13.2158	15.3162	15.3449	20.8445	18.2417	16.193	12.2096	15.6859	15.2542	13.8001	13.9926	13.6772	16.4208	15.9503	18.4018
v1g122269	A7SL29	mitochondrial import inner membrane translocase subunit tim50	P:release of cytochrome c from mitochondria; P:peptidyl-tyrosine dephosphorylation; F:ribonucleoprotein complex binding; C:mitochondrial inner membrane presequence translocase complex; P:mitochondrial membrane organization; C:nuclear speck; P:protein targeting to mitochondrion; F:protein serine/threonine phosphatase activity; F:protein tyrosine phosphatase activity; F:interleukin-2 receptor bindi…	0.314713	-1.25821	0.133103	-1.34021	0.0364217	-1.42997	0.00159943	-1.56194	17.7086	14.5767	18.5773	21.0954	16.084	12.9849	15.0939	13.3005	13.2323	14.3546	9.84708	13.7493	9.83147	13.6116	16.4858	13.6212	13.2124	10.1958	11.2164	11.6354	10.9894	12.151	11.4409	12.0389	7.79664
v1g80169	A7RFU2	major facilitator superfamily domain-containing protein 12	C:integral to membrane; P:transport	0.459171	-1.20067	0.900287	-1.04086	0.107745	-1.32298	0.00159943	-1.51604	62.0144	55.7087	73.6165	54.9909	64.1795	51.2609	37.1264	45.3879	72.0427	49.1896	58.5318	69.9241	62.0149	57.3345	49.9154	55.2244	41.7953	51.1125	45.5664	36.4959	44.018	37.4912	35.2179	37.7536	44.8069
v1g245927	A7SKT7	chromodomain y-like	P:chromatin assembly or disassembly; F:DNA binding; C:chromatin; P:metabolic process; F:catalytic activity; F:chromatin binding; C:nucleus	0.238312	1.19403	0.122712	1.22895	0.117561	1.2248	0.00159943	1.35615	13.4117	14.165	11.6152	13.811	12.738	18.076	12.8222	16.1181	15.914	16.0313	13.2158	16.8967	14.0308	17.8647	19.0909	15.7248	18.0771	16.1741	17.0002	14.0218	17.7106	17.8938	17.832	19.6939	16.9427
v1g238247	A7RH80	major vault protein	C:intracellular membrane-bounded organelle	0.454344	-1.20404	0.421636	-1.19005	0.171171	-1.28711	0.00159943	-1.52135	21.8712	24.1427	24.0337	24.4233	28.11	19.7531	15.3451	15.5468	25.8616	23.7501	26.1799	20.6707	14.6614	21.3254	18.8269	19.4077	20.2211	18.7999	20.134	14.9501	14.739	15.7473	18.3749	14.4318	15.095
v1g219293	A7SY06	trafficking protein particle complex subunit 11	P:retina development in camera-type eye; P:vesicle-mediated transport; C:Golgi apparatus	0.0659999	-1.45466	0.185169	-1.34348	0.258027	-1.29422	0.00159943	-1.63234	10.3908	9.36608	10.5881	8.25577	12.6384	7.70106	5.74186	4.81736	8.74804	6.73431	8.68573	8.53432	5.72392	5.80524	8.25207	7.4497	5.58034	8.2473	7.43644	10.0664	7.45644	5.38206	6.2697	5.54291	5.46335
v1g230798	A7SRW5	myc-induced nuclear antigen	C:nucleolus; C:cytoplasm	0.422709	-1.43777	0.201358	-1.58972	0.625792	-1.26882	0.00159943	-2.19393	48.8779	31.9494	57.302	30.2172	43.2252	29.0028	41.7221	20.8661	27.0773	10.1417	34.5732	21.2577	16.3541	12.9005	26.4689	29.2244	15.1405	18.9819	24.0537	66.002	17.9901	11.4566	18.0439	7.00157	15.4094
v1g100352	A7S0W2	polycomb protein suz12	P:negative regulation of transcription from RNA polymerase II promoter; P:negative regulation of cell differentiation; F:zinc ion binding; F:histone methyltransferase activity; P:histone methylation; C:ESC/E(Z) complex; P:histone ubiquitination; P:positive regulation of cell proliferation; C:sex chromatin; F:sequence-specific DNA binding; F:chromatin binding; F:methylated histone residue binding	0.0932454	-1.37649	0.0597987	-1.41279	0.182828	-1.29819	0.00161846	-1.55999	6.7745	8.10866	8.60136	7.13969	10.7365	5.6666	5.30916	5.07341	6.55193	6.4301	7.78407	5.82734	4.64991	4.6114	5.59308	6.42088	5.4808	6.79172	6.2572	6.19293	4.13672	5.50032	3.89174	5.32482	6.25626
v1g98993	A7RZF6	poly -specific endoribonuclease-b-like	F:endoribonuclease activity; F:binding; P:metabolic process; C:nucleus	0.0754886	-1.39838	0.725827	-1.10198	0.224587	-1.28163	0.00164157	-1.56655	23.0212	20.2131	21.1846	15.9973	16.495	13.9239	15.2258	13.064	11.321	14.4049	16.6191	19.6394	20.6144	16.2981	15.0204	13.236	13.1302	13.5145	16.1366	18.9955	14.2863	13.3302	9.91543	8.37443	14.1734
v1g189007	A7SET4	ubiquitin fusion degradation protein 1 homolog	C:cytoplasm; F:ubiquitin-specific protease activity; P:skeletal system development; F:protein complex binding; P:ubiquitin-dependent protein catabolic process; F:receptor binding	0.991925	1.00465	0.614369	-1.09217	0.394696	1.14161	0.00164157	1.34529	24.6627	19.8021	21.6759	19.275	19.5312	23.2075	20.9561	22.8232	17.7481	20.8577	21.0319	18.7098	17.7087	18.1424	20.1814	24.9758	24.0251	25.3555	22.165	23.7592	25.5129	35.4074	27.7453	29.3961	24.0786
v1g209365	A7SAR8	kelch-like protein 2-like	-	0.207872	1.33611	0.891699	-1.05196	0.0354837	-1.50023	0.0016948	-1.64969	6.71287	9.02523	7.41279	7.13992	5.89378	8.1759	9.28603	10.4198	13.6976	8.13353	7.46554	5.69459	6.61216	8.14706	6.40958	6.57165	4.34068	3.86497	4.33686	4.10295	4.27544	3.90645	3.06759	4.80382	4.68555
v1g245922	A7SKT1	methionine synthase	P:tetrahydrofolate metabolic process; C:cytosol; P:methionine biosynthetic process; F:methionine synthase activity; F:zinc ion binding; C:soluble fraction; F:folic acid binding; P:xenobiotic metabolic process; P:protein methylation; P:nervous system development; F:homocysteine S-methyltransferase activity; P:homocysteine metabolic process; F:cobalamin binding	0.659096	1.21798	0.322805	1.35225	0.0770382	1.55617	0.00171171	1.84251	41.0054	31.7566	35.3439	30.353	34.2944	40.0404	57.4945	55.1705	29.9682	35.3924	44.6288	56.6462	71.2054	30.6622	43.4574	49.9933	38.9826	49.9261	63.932	87.7648	107.988	47.9224	74.1551	60.9579	62.8443
v1g197733	A7RIS7	gtp-binding protein 2	F:GTP binding; P:GTP catabolic process; F:GTPase activity	0.914134	1.04128	0.505426	1.13031	0.00804068	1.38068	0.0017194	1.39591	24.5593	22.5133	24.095	21.1432	27.6231	22.4856	23.6532	20.6069	34.2185	23.3886	25.5663	28.9167	24.8927	26.3874	29.9351	34.6603	32.1348	34.3637	30.9852	35.2396	29.8004	35.7455	38.0538	30.7708	34.8547
v1g127372	A7SQC1	Sodium/hydrogen exchanger (Fragment)	P:response to stimulus; F:sodium:hydrogen antiporter activity; P:transmembrane transport; P:regulation of pH; C:integral to membrane; P:cellular ion homeostasis; P:sodium ion transport	0.628875	-1.19919	0.236568	-1.35613	0.0762054	-1.47676	0.00172252	-1.71714	9.57054	12.9153	10.4254	11.1574	12.3371	7.52138	6.20132	8.38387	9.50818	14.0458	9.68251	7.54137	6.21406	7.18174	9.43827	6.58294	10.275	6.55897	7.05312	5.7951	4.2169	6.2377	5.72188	6.71284	7.53864
v1g221966	A7T3V0	protein	F:binding	0.992835	-1.00811	0.0486312	1.99414	0.52616	1.36954	0.00172252	2.36283	0.881729	1.15589	0.279117	0.268842	1.33918	1.25653	0.529773	0.63281	0.968567	0.431345	1.29455	1.09027	2.94237	4.85711	4.82685	0.736443	0.88007	4.1376	1.60096	0.386225	1.85752	4.17124	4.77953	5.53945	3.25711
v1g205229	A7S177	vitellogenin structural genes (yolk protein genes) family member (vit-1)-like	P:lipid transport; F:lipid transporter activity	0.0890589	-1.79332	0.263895	-1.53394	0.490196	-1.36179	0.00174355	-2.20498	18244.1	5643.35	14756.4	9998.76	8461.55	2679.45	8201	3819.55	8806.82	1544.73	5576.24	7089.07	8084.51	6292.69	4368.86	7754.75	5528.01	7488.68	6411.25	10022.1	2989.93	6387.25	3341.9	1562.73	4138.42
v1g87776	A7RNM0	tyrosine kinase receptor cad96ca-like	F:protein kinase activity; C:intracellular part; P:protein phosphorylation; P:regulation of cellular process; F:ATP binding	0.697522	-1.22564	0.596448	-1.23711	0.329359	-1.40356	0.00177978	-2.01936	24.5984	9.43219	18.1042	10.9689	14.0101	9.53047	6.6508	12.5785	11.9061	18.5017	16.2519	11.0259	10.4186	11.4999	10.0994	5.54721	10.2593	11.344	14.0689	9.29332	9.93232	5.97156	4.58352	5.44041	5.67916
v1g86804	A7RMQ6	protein	P:defense response	0.24667	-1.42115	0.0691099	-1.61021	0.826414	-1.11049	0.00177978	-1.86648	22.1385	12.8987	19.8563	22.1254	11.7418	10.5164	14.7796	12.3579	11.8217	10.2286	9.28679	12.1665	7.57717	8.91467	12.6243	13.5598	15.7835	11.9411	21.4384	16.701	11.5157	8.88079	7.77809	10.4077	4.16472
v1g83023	A7RIJ7	zinc transporter zip13-like	F:metal ion transmembrane transporter activity; C:Golgi apparatus; P:transmembrane transport; C:membrane; P:metal ion transport	0.189591	-1.27194	0.929756	-1.02859	0.390319	-1.18808	0.00182119	-1.47229	93.181	75.4838	64.6779	88.6317	75.3631	61.2114	47.6163	60.9876	59.4255	77.6905	73.631	65.84	80.1015	70.546	95.6439	72.294	64.6228	64.6199	67.4507	62.2413	61.3037	47.1726	43.2104	49.7731	62.8957
v1g88877	A7RPC2	poly	P:protein ADP-ribosylation; F:NAD+ ADP-ribosyltransferase activity	0.633836	-1.15706	0.461633	-1.18408	0.0322855	-1.43645	0.00182265	-1.54688	6.65479	7.81309	9.15448	8.10135	9.81007	7.94948	6.52684	5.63649	8.22396	7.03773	6.71212	5.44551	6.70743	9.36328	6.17775	5.93426	6.07014	5.03579	6.29032	4.69402	6.52868	4.23986	5.90167	5.11943	4.42852
v1g79078	A7RF73	26s proteasome non-atpase regulatory subunit 13	P:negative regulation of ubiquitin-protein ligase activity involved in mitotic cell cycle; P:positive regulation of ubiquitin-protein ligase activity involved in mitotic cell cycle; C:proteasome regulatory particle; P:anaphase-promoting complex-dependent proteasomal ubiquitin-dependent protein catabolic process; P:meiosis I	0.572798	-1.2038	0.353181	-1.26546	0.0576514	-1.46069	0.00185266	-1.64804	31.9877	23.5462	37.9435	28.3762	27.9713	20.1262	33.797	25.3397	23.0718	20.1954	21.1149	17.1647	31.2332	20.683	25.7709	20.0831	22.3062	14.2976	16.1748	26.014	18.4786	21.0083	15.0492	16.1575	15.4949
v1g239684	A7RP10	predicted protein	F:zinc ion binding; C:intracellular	0.0553009	-1.87952	0.0118182	-2.11305	0.0798248	-1.76995	0.00190001	-2.20495	7.45549	3.3647	10.9105	3.24211	9.06938	2.35136	4.55295	3.02624	2.71873	1.61436	5.07572	1.51129	1.88242	1.38197	2.00723	3.42997	2.71866	3.55987	2.66301	3.05159	2.5748	1.36942	3.64384	2.53862	1.12871
v1g83953	A7RJD2	lutropin-choriogonadotropic hormone receptor	F:protein homodimerization activity; P:uterus development; C:lysosome; P:ovarian follicle development; P:seminiferous tubule development; P:phospholipase C-activating G-protein coupled receptor signaling pathway; C:endoplasmic reticulum; F:ATPase binding; P:development of secondary male sexual characteristics; P:protein targeting to lysosome; C:intrinsic to external side of plasma membrane; F:pep…	0.974803	-1.03219	0.914655	1.05738	0.236844	-1.43568	0.00190001	-1.93294	20.7374	14.9519	10.6674	16.8611	21.3724	16.0075	13.8441	19.224	11.1526	20.7123	17.0356	27.4228	15.9696	12.5257	17.4423	8.08286	12.8133	11.1853	14.4336	7.56968	9.30369	4.9482	12.49	5.53922	6.11767
v1g238114	A7RGN8	predicted protein	-	0.627967	-1.16513	0.879032	-1.05167	0.710062	-1.11955	0.00190001	-1.55918	74.1797	50.6583	64.8765	55.8321	48.9211	54.7906	44.635	59.2792	48.4975	42.7976	49.0678	65.2681	55.5358	53.5621	55.6282	62.3741	31.4063	52.5122	61.29	53.5207	45.303	29.8545	33.2631	37.1802	37.1111
v1g248900	NA	NA	NA	0.85111	1.06288	0.115033	1.26194	0.101031	1.26266	0.00208047	1.39617	76.7148	63.2962	55.6067	61.293	51.7694	76.8061	68.8572	69.4401	58.8171	56.1788	80.3861	74.5323	79.8145	78.0275	81.153	89.1286	74.8738	66.4249	77.4345	86.6147	104.884	81.2767	99.0808	76.7202	77.2079
v1g114138	A7SDB8	protein mical-3	F:binding; F:monooxygenase activity; P:cellular process; P:metabolic process	0.489371	1.16752	0.501407	1.14335	0.942763	1.02467	0.00208047	1.43074	55.8945	59.916	56.6043	53.842	58.9207	75.6008	56.7648	73.7514	64.7953	64.6088	63.8046	70.6436	72.3743	66.6856	55.341	58.5003	61.1496	62.6711	63.3175	46.1504	78.8484	62.4418	73.0645	94.369	105.75
v1g206981	A7S566	haus augmin-like subunit 7	F:molecular_function; P:biological_process; C:cellular_component	0.0754886	-1.68614	0.0829958	-1.6655	0.020082	-1.84407	0.00208533	-1.98712	7.0412	5.94856	6.56298	5.72503	6.78999	1.81174	6.11086	3.79006	2.14852	3.25321	4.59461	3.86959	1.40579	2.83533	4.28285	4.18204	2.11954	2.02553	2.27284	4.6264	2.74695	2.72715	3.35735	2.60803	2.28794
v1g160160	A7RLJ0	nuclear pore complex protein nup107	P:mRNA export from nucleus; C:nuclear pore outer ring; F:nucleocytoplasmic transporter activity; C:chromosome	0.313966	-1.27374	0.120566	-1.36275	0.0313924	-1.46095	0.00223274	-1.56551	21.7744	14.2662	18.5087	14.7567	14.8107	9.81736	17.5371	15.9619	10.3717	11.2908	13.7304	10.666	12.9262	10.8686	12.1082	9.72025	10.7304	10.0043	10.8194	14.705	11.1978	9.78663	12.1948	8.8237	9.98973
v1g185483	A7S4A7	protein rer1	P:retrograde vesicle-mediated transport, Golgi to ER; C:integral to Golgi membrane	0.247772	1.2091	0.0118182	1.3642	0.0616081	1.2801	0.00223274	1.38129	20.897	18.1745	19.583	23.0724	17.617	24.7947	22.7882	27.0552	20.3259	26.2778	24.4444	31.3034	28.3569	24.5013	29.0086	23.897	27.644	25.5618	29.3847	21.8959	26.763	27.9179	32.6851	29.0355	23.0391
v1g245497	A7SIK0	protein	P:cell adhesion; F:calcium ion binding; F:scavenger receptor activity; C:membrane; F:carbohydrate binding; C:integral to membrane; F:extracellular ligand-gated ion channel activity; P:ion transport; F:ion channel activity; P:transport; C:plasma membrane; F:peptidase inhibitor activity; C:extracellular region; P:negative regulation of peptidase activity	0.260265	1.29412	0.510034	1.1785	0.265327	1.27322	0.00223274	1.56155	10.4398	12.3805	15.8122	11.8511	12.5455	14.4198	12.0949	21.498	18.5694	16.6574	12.9359	14.7627	19.7073	14.9477	13.1337	19.21	14.0157	15.3857	18.7807	14.4928	18.3466	25.314	15.7438	23.517	18.788
v1g114090	A7SD90	nuclear receptor subfamily 2 group e member 1	P:regulation of dendrite morphogenesis; P:negative regulation of neuron differentiation; P:behavioral fear response; P:negative regulation of astrocyte differentiation; P:visual perception; P:regulation of cell migration involved in sprouting angiogenesis; P:somatic stem cell maintenance; P:positive regulation of angiogenesis; F:steroid hormone receptor activity; P:glial cell migration; C:nucleop…	0.923277	1.09314	0.294314	1.51425	0.647833	1.26552	0.00223274	2.17068	0.887323	0.997046	1.08342	0.579746	1.15515	0.812896	1.52324	1.50109	0.835467	0.837158	1.75475	2.50787	2.53804	0.771777	1.43122	1.27048	1.08447	1.2307	1.10476	2.16548	5.16283	1.8937	3.09205	2.73042	1.52182
v1g177989	A7RHK9	collagen alpha-1 chain precursor	F:extracellular matrix structural constituent; C:collagen; P:signal transduction; F:receptor binding	0.00344556	1.75004	0.0856037	1.44869	0.785599	1.10728	0.00223274	1.64822	257.931	251.97	374.474	242.543	214.334	435.919	632.844	684.352	403.459	336.022	325.587	448.916	422.759	461.717	363.608	257.2	302.955	218.401	368.172	355.522	549.375	395.537	489.495	473.667	424.828
nos1 v1g181917	Q4PLU3	Nanos 1	F:translation repressor activity; C:germ plasm; F:RNA binding; P:negative regulation of translation; F:zinc ion binding; P:germ cell migration; C:perinuclear region of cytoplasm; P:germ cell development	0.0206304	1.49306	0.387303	1.22603	0.368064	1.23102	0.00226375	1.53943	4.20562	4.58027	3.30269	3.84693	3.68512	6.56963	4.27627	7.57489	6.33004	5.57874	4.88547	5.40034	5.10718	4.50212	4.81487	4.86367	4.28997	5.33953	5.28657	4.99518	5.45224	6.04123	5.37048	7.83943	6.27399
v1g202369	A7RUJ3	hepatocyte growth factor-regulated tyrosine kinase substrate	P:cellular process; P:transport; C:intracellular membrane-bounded organelle; C:cytoplasmic part	0.989609	-1.00914	0.274874	-1.27736	0.038143	-1.45014	0.00228106	-1.57404	16.5412	17.5437	18.1965	16.7051	12.7645	15.1995	13.9409	21.0303	15.1693	15.8179	7.9121	13.8825	13.3722	15.3637	12.2152	10.8775	11.398	9.81014	11.4971	11.2126	14.4013	8.88935	6.99864	10.3642	9.60786
v1g245662	A7SJG6	nuclear autoantigenic sperm	P:histone exchange; P:DNA replication; P:cell proliferation; F:histone binding; F:Hsp90 protein binding; P:cell cycle; C:nucleus; P:blastocyst development	0.0568067	-1.74871	0.0518758	-1.74854	0.319546	-1.41797	0.00228973	-1.99637	48.1135	35.6733	68.2321	55.2018	59.5221	20.255	44.5508	25.0562	26.1481	16.2016	35.7735	23.7746	17.7111	16.9634	37.7707	24.4341	44.4682	25.6339	26.0576	51.862	16.9256	38.4128	18.9496	15.3572	21.4943
v1g104154	A7S476	mediator of rna polymerase ii transcription subunit 18	F:RNA polymerase II transcription cofactor activity; C:mediator complex; P:regulation of transcription from RNA polymerase II promoter; F:protein binding	0.981212	1.01978	0.652321	-1.15909	0.0626514	-1.52336	0.00233498	-1.75175	10.3298	8.3446	10.6053	8.93804	8.35939	8.35504	11.0711	9.31713	7.82033	11.0628	8.43218	8.63041	7.30988	7.5277	7.73721	4.75691	5.73241	7.58954	5.47468	5.13624	2.7447	6.04765	5.67508	4.08067	5.41436
v1g199162	A7RM69	serine arginine-rich splicing factor 4-like	F:mRNA binding; C:precatalytic spliceosome; P:regulation of alternative nuclear mRNA splicing, via spliceosome; P:compound eye morphogenesis; P:mRNA splice site selection; C:polytene chromosome; F:protein binding; P:mitosis; F:nucleotide binding; C:catalytic step 2 spliceosome; C:omega speckle; C:transcriptionally active chromatin	0.890721	1.06642	0.451648	1.19896	0.0411856	1.43644	0.00234286	1.55758	44.2068	34.1577	33.0916	29.7327	35.5456	33.352	44.6849	48.7101	30.636	32.8208	32.7249	42.4438	64.8822	34.8314	41.6385	51.8655	53.6158	48.2214	47.3099	60.4839	56.2428	47.9773	62.0216	57.2128	61.958
v1g185507	A7S4C2	zinc finger protein 850-like	F:nucleic acid binding; C:intracellular; F:zinc ion binding	0.777871	1.08253	0.509509	1.1288	0.022155	1.33043	0.00234802	1.37771	7.0192	6.74379	7.11329	7.0669	5.33552	8.71058	7.13274	6.64358	6.67552	7.22484	7.41052	7.4561	5.94957	8.11291	8.70369	8.59326	9.7533	8.69003	9.64839	8.2334	11.049	8.90266	9.44828	9.6036	7.9179
v1g210858	A7SE48	leucine-rich repeats and immunoglobulin-like domains protein 3	C:integral to membrane	0.408929	-1.28246	0.890572	1.05653	0.273447	-1.31874	0.00235352	-1.68055	8.20381	11.0077	11.8697	10.8589	9.10942	8.20094	9.04641	7.63684	7.67325	6.26788	11.478	15.4549	11.7434	8.22684	7.62811	6.43286	8.38104	5.76286	9.62085	7.35616	7.79419	3.74885	6.80126	5.16022	5.34792
v1g163275	A7RVR3	cg1998 cg1998-pa	P:fatty acid biosynthetic process; F:oxidoreductase activity; F:iron ion binding; C:integral to membrane; P:oxidation-reduction process	0.765311	-1.098	0.674248	1.09807	0.0880981	-1.30207	0.00248114	-1.43986	78.697	67.9641	78.3077	56.7624	66.8316	65.119	63.1582	63.0595	61.4274	63.1989	92.1739	67.5476	60.9657	83.6602	79.812	51.0761	58.8815	51.1196	40.0503	63.0129	50.047	36.6608	47.7809	46.5084	56.7869
v1g233095	A7SEP6	s-adenosylmethionine synthase isoform type-2	C:cytosol; P:response to hormone stimulus; F:ADP binding; F:methionine adenosyltransferase activity; P:xenobiotic metabolic process; P:response to light stimulus; P:S-adenosylmethionine biosynthetic process; P:one-carbon metabolic process; P:methylation; P:circadian rhythm; P:sulfur amino acid metabolic process; F:ATP binding; F:magnesium ion binding; P:response to drug; F:amino acid binding; P:p…	0.0984018	-1.30232	0.0284766	-1.37215	0.157819	-1.25417	0.00248114	-1.42955	37.5684	35.0904	42.0486	41.9326	40.0288	29.5176	34.1273	23.3515	34.7281	27.3218	28.4232	23.227	25.1424	33.2598	30.413	32.4988	31.8539	29.2013	26.9198	34.6755	20.1002	31.8205	29.5466	24.2561	28.9121
v1g241118	A7RW71	predicted protein	-	0.582078	1.19879	0.486025	-1.20521	0.212393	-1.33046	0.00248114	-1.63208	13.6679	20.8798	18.5321	12.719	12.8565	26.5146	18.0382	14.2037	20.5683	16.8706	14.3171	12.3091	11.8032	14.2245	11.5153	12.1944	10.6794	11.0455	13.6851	9.96675	13.7589	7.61279	8.67223	8.93429	7.29614
v1g192342	A7SQ90	predicted protein	-	0.915407	1.04064	0.705538	1.08161	0.274298	1.19101	0.00248587	1.38146	23.5175	17.6618	22.3338	21.2079	17.1242	19.7393	24.4283	21.7416	21.2361	19.3047	22.573	24.5618	16.2688	23.8065	22.9799	23.8373	24.0984	24.5097	27.4298	22.3488	29.2037	28.9304	32.4101	29.3861	22.9455
v1g199721	A7RNI2	protein	F:acetylcholine receptor activity; P:behavioral response to nicotine; C:postsynaptic membrane; P:signal transduction; P:ion transport; C:cell junction; P:synaptic transmission involved in micturition; P:nervous system development; C:acetylcholine-gated channel complex; F:acetylcholine-activated cation-selective channel activity	0.467681	1.36632	0.173114	1.55376	0.00580214	2.01647	0.00249773	1.99429	4.21361	6.70216	3.11231	3.76859	5.72923	8.30654	11.927	7.661	6.2486	1.58034	8.24855	10.8835	7.93186	6.18965	8.55386	11.9188	9.7732	11.7273	11.731	12.7968	12.6247	9.09251	14.9732	10.1566	10.4632
v1g238528	A7RIH0	flj42117 protein	-	0.659096	-1.11536	0.0566943	-1.30888	0.0166012	-1.36092	0.00249967	-1.39605	9.66208	13.205	12.4986	13.3598	10.9487	11.3905	8.48617	10.2288	11.5305	11.5891	8.8468	8.29566	9.09688	9.77198	9.09375	8.07539	10.1336	9.5054	8.77755	6.70699	7.43866	9.56699	7.30808	9.038	8.6265
v1g241392	A7RXN0	vesicular inhibitory amino acid transporter	C:integral to membrane; C:cell part	0.0304022	-1.79767	0.000816004	-2.22773	0.0533752	-1.68214	0.00249967	-1.94352	7.42471	5.05079	8.63908	6.79146	7.48878	3.28862	3.85818	2.73634	4.73926	2.65052	2.69367	3.06026	1.03021	3.6071	2.54032	4.35768	4.0058	3.37696	1.45741	5.62552	3.28799	4.5467	3.26324	2.2641	2.28558
v1g98450	A7RYX7	transcription factor hes-1	P:negative regulation of muscle organ development; F:bHLH transcription factor binding; P:negative regulation of neurogenesis; P:Notch signaling pathway; P:negative regulation of transcription from RNA polymerase II promoter; F:sequence-specific DNA binding; F:protein heterodimerization activity; C:nucleus	0.0447444	1.51666	4.48247e-05	1.96393	0.00753652	1.63937	0.0025512	1.63945	34.9001	23.6832	31.1939	24.7251	17.8173	32.5474	51.3951	46.78	47.6397	33.3933	60.2827	40.6161	72.1968	51.1877	57.2459	51.7832	38.0544	50.1615	38.7664	51.7072	49.9766	52.3937	53.7866	38.1664	36.6541
v1g240737	A7RU92	protein	F:nucleic acid binding; F:nucleotide binding	0.974803	-1.01988	0.786364	1.07788	0.103059	1.31309	0.00257177	1.46631	7.83119	6.09619	8.20374	7.9756	8.82859	7.9386	8.05228	9.56045	5.72018	6.93143	7.2136	8.58529	9.57453	8.4265	8.20391	9.14366	8.97913	9.95466	12.9291	10.8214	12.8127	10.2519	10.6125	12.6078	11.7801
v1g232141	A7RR56	protein	F:nucleic acid binding; P:DNA-dependent transcription, termination	0.357147	-1.1906	0.317523	-1.19009	0.131591	-1.25358	0.00257177	-1.40569	5.76572	7.05703	7.15825	6.53457	6.59065	5.08027	5.34001	4.11783	6.71976	6.21222	5.52156	4.90365	5.50141	5.96898	5.68717	5.35598	5.17337	4.91517	5.66849	5.06345	4.22659	4.26475	4.34505	4.3273	5.99997
v1g132927	A7SUS6	wilms tumor protein 1-interacting protein homolog	P:cellular process; F:zinc ion binding	0.715475	1.24385	0.957773	1.03615	0.852417	1.12282	0.00257177	2.05736	2.6595	1.85943	3.0869	1.62178	1.53877	1.57917	2.84075	3.81741	2.67797	3.68627	1.85937	2.55774	3.64098	1.54212	2.12317	2.96171	1.76966	3.15585	1.93154	3.10652	4.15015	6.18036	6.00674	4.54647	6.54947
v1g233739	A7SYY1	btb poz domain-containing protein pob1-like	P:biological_process; C:cellular_component	0.357147	1.2571	0.0405369	1.45276	0.0308675	1.45629	0.00257889	1.54464	3.09046	4.31472	4.98935	6.14845	3.62094	5.53271	6.22046	6.07177	5.4105	5.4994	6.22273	6.68747	6.4258	7.05606	6.97872	4.33647	6.87435	7.80123	7.65949	6.90396	8.24675	6.92536	7.015	6.5974	7.1351
v1g190506	A7SJL4	major vault protein	C:nucleus; C:cytoplasm; C:ribonucleoprotein complex	0.55059	-1.19229	0.630276	-1.13748	0.774401	-1.09926	0.00258618	-1.55815	23.6978	25.1477	26.6047	20.2782	30.3824	24.0308	17.1294	16.6528	24.6733	21.6132	27.5591	18.2378	20.9158	21.1595	21.7856	27.8079	19.0431	16.9393	26.0128	24.0502	18.1253	16.4586	18.7079	11.2772	13.621
v1g171618	A7SKK6	transcription elongation factor spt5 isoform 1	P:regulation of transcription from RNA polymerase II promoter; P:positive regulation of RNA metabolic process; P:positive regulation of cellular biosynthetic process; P:regulation of DNA-dependent transcription, elongation; C:DSIF complex	0.590275	1.1929	0.829258	-1.07784	0.0788873	-1.42487	0.00264902	-1.61128	33.096	22.495	27.6723	25.9955	23.6502	23.7424	38.0413	46.7632	27.9335	24.946	20.9381	20.2395	35.737	22.9195	22.9857	18.7489	18.0044	15.5423	16.1662	21.7456	17.8096	15.2494	14.0157	15.9818	15.6143
v1g105511	A7S5I8	poly(adp-ribose) glycohydrolase isoform 3	P:carbohydrate metabolic process; F:poly(ADP-ribose) glycohydrolase activity	0.435895	1.3077	0.0493647	1.59731	0.026632	1.64109	0.00265117	1.75895	13.8408	10.4743	8.86239	9.97483	9.96478	16.026	13.1041	20.0927	10.8847	12.6187	14.5151	22.56	20.6714	14.5009	19.2651	14.713	14.7119	14.354	23.8743	26.8689	30.189	18.4058	23.3036	15.2454	15.3965
v1g238555	A7RIK5	ring finger protein 141	F:zinc ion binding	0.0165527	1.38847	0.214764	1.235	0.230962	1.22087	0.00270945	1.40666	7.78409	8.74664	8.85453	8.21561	8.79731	10.971	11.7181	14.7339	10.3595	12.1145	9.36534	12.1637	9.48571	10.6393	11.0629	9.68792	12.075	9.63366	11.6486	8.99256	13.3351	13.0984	12.8671	10.3313	11.2964
v1g239529	A7RN64	sequestosome 1-like	F:protein binding; F:zinc ion binding; P:cellular metabolic process; C:intracellular part; P:intracellular signal transduction	0.865286	-1.06632	0.647882	-1.11237	0.0530418	-1.3533	0.00275156	-1.46557	101.074	107.776	117.423	96.7359	71.0694	101.417	86.2962	81.2701	98.9062	93.9838	79.9585	90.4528	87.0424	103.837	80.3191	80.3559	68.0903	63.2292	85.2481	61.9611	91.4655	57.0141	59.932	58.3321	63.6949
v1g203375	A7RWY1	tata-box-binding protein	P:transcription from RNA polymerase III promoter; P:transcription initiation from RNA polymerase II promoter; F:RNA polymerase II repressing transcription factor binding; P:acrosome assembly; C:female pronucleus; C:nuclear euchromatin; P:spermatid nucleus differentiation; C:male pronucleus; C:cytoplasm; F:transcription regulatory region DNA binding; P:dTTP biosynthetic process; C:transcription fa…	0.0329273	-1.47713	0.0350257	-1.47232	0.098125	-1.37263	0.0027816	-1.55891	49.7076	48.2759	62.7195	74.2859	65.6226	32.4255	50.7583	33.1625	40.1833	40.5857	47.2832	37.2249	31.2704	35.3186	46.2307	40.2307	54.905	44.182	35.0848	38.3337	30.809	47.7631	30.3602	36.9826	38.5775
v1g247708	A7SVV3	predicted protein	F:binding	0.461418	-1.26743	0.811096	1.09167	0.387146	1.26158	0.00278423	1.63017	1.74035	1.76435	1.50585	1.59192	1.76218	1.03339	1.16185	1.62375	0.860289	1.67439	1.50877	1.96069	1.84653	2.18649	1.66726	2.09317	2.34919	2.4031	1.85384	2.0837	2.17266	3.4666	3.77352	2.5289	2.35725
v1g133819	A7SV94	rnp-1 like rna-binding protein	F:nucleic acid binding; C:chloroplast; F:nucleotide binding	0.316859	-1.24046	0.475139	-1.16803	0.0170374	-1.44129	0.00279081	-1.482	238.209	245.255	270.504	283.158	226.731	243.191	163.378	149.994	230.041	217.675	265.132	179.231	190.365	231.623	205.293	226.926	166.785	169.091	138.936	155.038	153.074	174.156	151.508	160.777	191.451
v1g215592	A7SPV6	arginine kinase	F:kinase activity; F:ATP binding; P:phosphorylation	0.38111	-1.24604	0.198208	-1.3102	0.146174	-1.3299	0.00279081	-1.54922	23.5661	20.4537	28.8846	17.9458	33.3996	15.2615	23.4362	17.6214	24.293	17.0374	21.1835	14.0676	19.489	18.6799	19.0652	20.1291	16.2881	16.6809	16.4411	21.6624	14.1846	16.9093	14.9453	15.0927	15.7597
v1g176183	A7T1C0	tripeptidyl-peptidase 2	F:serine-type endopeptidase activity; P:protein polyubiquitination; P:antigen processing and presentation of peptide antigen via MHC class I; P:proteolysis; C:cytosol	0.271637	-1.29729	0.67829	-1.12333	0.289677	-1.2717	0.00279081	-1.57892	4.81258	4.62658	5.35162	4.214	4.55164	3.95672	3.80599	2.83401	3.86325	3.32021	4.3482	5.03533	3.80114	3.79235	3.84205	4.04021	2.78006	3.67406	5.10849	2.54049	3.58171	2.36582	3.67897	2.30995	2.65906
v1g100529	A7S197	protein	-	0.00705047	-2.29827	0.00746357	-2.19459	0.00368439	-2.2849	0.00280332	-2.17505	23.8175	12.6824	44.538	37.4332	38.5717	4.63638	16.1299	13.0405	5.39447	8.58856	16.5832	6.27474	5.5466	7.8308	14.8699	8.94161	7.70249	9.53567	10.7891	11.1857	6.55216	21.5812	6.21128	5.0371	12.3205
v1g184973	A7S2S5	serine threonine-protein kinase 40	C:cytoplasm; C:nucleolus; F:protein binding; P:protein phosphorylation; F:ATP binding; F:protein serine/threonine kinase activity	0.780341	1.08693	0.950648	-1.01868	0.0499983	-1.32186	0.00280332	-1.41692	12.5764	13.6527	12.8811	12.1217	12.3807	14.6081	12.1775	12.0284	15.8843	14.5675	15.8268	13.6874	9.04458	12.2043	11.5752	9.21931	9.87024	8.12329	12.0025	8.26326	8.4665	8.2295	9.50743	8.99516	9.02266
v1g131737	A7SU03	anaphase-promoting complex subunit 4	P:mitotic cell cycle; P:cellular protein metabolic process; P:cell cycle process	0.49619	-1.29321	0.859915	-1.08101	0.297703	-1.37009	0.00280931	-1.84352	2.6525	2.67314	2.83387	2.80538	3.12939	2.03767	1.69332	1.517	2.39017	2.6155	3.23374	1.94742	2.42566	2.45129	2.80769	1.66158	2.55296	2.17288	1.98666	1.19819	0.931327	2.16707	1.68495	1.08403	0.765497
v1g245283	A7SHD9	predicted protein	-	0.370135	1.20149	0.273167	1.21996	0.0339337	1.3551	0.00285063	1.42533	12.7871	14.2584	10.7149	14.7238	11.8485	14.0689	16.089	18.9482	17.5994	11.7566	16.092	14.7884	20.3895	14.1969	14.5148	19.2996	18.5332	18.33	16.6347	15.815	16.0573	18.9344	20.3865	19.6738	18.408
v1g203370	A7RWX4	xk-related protein 6-like	F:molecular_function; P:biological_process; C:cellular_component; P:intein-mediated protein splicing; P:apoptotic process; P:programmed cell death; C:integral to membrane; C:membrane; P:DNA catabolic process; P:embryo development; C:plasma membrane	0.780625	1.15413	0.914801	1.05468	0.272531	1.37255	0.00285063	1.76782	2.20195	3.5464	1.89197	3.45283	3.5491	3.92244	3.90603	4.62809	2.85074	2.30829	4.48647	3.24137	2.26093	3.37443	2.15253	3.57316	5.47209	3.97027	4.34078	3.72031	5.30148	4.93432	6.53636	4.92046	6.68152
NA	A7RJL0	Histone H4	C:nucleosome; F:DNA binding; P:nucleosome assembly; C:nucleus	0.0178982	-2.13638	0.00696256	-2.24279	0.37063	-1.45858	0.00285063	-2.20701	61.2594	66.0811	105.133	73.6455	62.0909	11.2242	43.1165	32.9741	18.3853	13.1647	36.8941	16.2318	7.41324	19.41	28.7445	42.1019	80.86	31.0123	18.1144	41.4003	18.4362	36.2799	11.2665	10.0984	35.5603
v1g217762	A7SUP4	osteopetrosis-associated transmembrane protein 1	P:osteoclast differentiation; C:cytosol; C:integral to membrane; C:membrane; F:protein binding; C:lysosomal membrane	0.171197	-1.38556	0.340608	-1.28055	0.526738	-1.20181	0.00285063	-1.65191	7.24741	9.01477	9.60369	10.946	9.87378	7.56596	6.27858	4.89901	6.2486	7.42073	7.84791	6.87748	6.48971	7.18325	7.09297	5.91246	9.80525	9.00003	6.24294	6.86598	4.73425	5.53943	2.96926	6.61259	6.07039
v1g191355	A7SML0	peroxidase	F:heme binding; F:peroxidase activity; P:oxidation-reduction process; P:response to oxidative stress	0.208493	-1.33926	0.225071	-1.32152	0.529606	-1.18911	0.00285063	-1.59801	13.8912	10.568	11.2457	11.9774	15.5642	6.32825	9.44092	11.3997	9.56833	9.02371	10.4602	7.60282	10.1714	6.83344	11.5703	10.4991	12.1766	9.94923	7.93882	11.5212	5.75691	7.22932	6.94357	7.62056	9.77914
v1g88709	A7RPH6	loc100499484-c9orf174 readthrough	F:molecular_function; P:biological_process; C:cellular_component	0.572296	1.30784	0.396445	1.37078	0.059378	1.71465	0.00286412	1.99195	25.0288	24.1609	26.4702	39.0241	50.3563	27.967	60.1528	58.7881	34.2111	53.0118	65.1429	47.8297	61.3277	33.1492	42.0388	70.6961	65.6988	27.0614	42.1398	126.329	62.3145	76.0571	82.4825	85.7692	91.9314
v1g241790	A7RZL9	fibroblast growth factor receptor-like 1-like	F:binding; F:transferase activity	0.282803	1.31134	0.377768	1.25508	0.458879	1.22488	0.00287024	1.59251	2.42085	2.94276	3.135	2.28148	3.05604	3.99874	4.31951	3.79074	2.59883	4.03734	4.33899	3.80981	3.05062	3.12651	3.4637	3.67628	3.76565	3.20503	2.95699	3.66322	6.3878	4.38371	4.573	3.89394	4.13257
v1g200880	A7RR53	collagen alpha-5 chain collagen alpha-1 chain	C:membrane; P:immune response; F:tumor necrosis factor receptor binding	0.775135	-1.09217	0.873264	-1.04499	0.581495	-1.12951	0.0028767	-1.42682	45.1724	39.7418	40.3567	47.5941	39.0958	40.3233	32.6699	36.9227	38.5943	44.5039	43.1619	45.823	43.0325	41.6184	29.1078	40.496	32.1337	32.7304	44.6551	36.7157	35.8332	23.2445	29.701	27.6716	30.0515
v1g246700	A7SQ47	abhydrolase domain-containing protein 2	F:carboxylesterase activity	0.961483	-1.04061	0.931624	1.04222	0.0673753	-1.53169	0.0029195	-1.74323	22.8105	24.0421	20.2544	22.1169	32.0712	19.8698	14.6647	19.154	27.0616	34.4813	32.7249	16.5003	20.5524	24.701	32.3106	16.8038	12.7824	16.8312	12.6736	15.1375	8.48961	16.6126	14.9923	11.8448	11.6914
v1g98945	A7RZK5	beta- -mannosyl-glycoprotein 4-beta-n-acetylglucosaminyltransferase	C:Golgi membrane; F:beta-1,4-mannosylglycoprotein 4-beta-N-acetylglucosaminyltransferase activity; P:protein N-linked glycosylation via asparagine; P:post-translational protein modification	0.660772	1.25332	0.314538	1.42197	0.00554712	2.01149	0.00293987	1.96407	12.0259	22.5728	14.9246	12.1252	9.60692	20.5946	22.9904	17.6541	14.9741	19.6549	14.1022	29.7404	35.3601	17.9482	15.7102	35.0638	17.1865	30.6487	55.5314	35.5571	34.3553	34.2982	15.9266	41.4207	42.4044
v1g113641	A7SCR9	protein prune homolog	C:cytoplasm; F:manganese ion binding; F:protein binding; F:pyrophosphatase activity	0.0681231	-1.62403	0.172364	-1.48178	0.162884	-1.47136	0.00294349	-1.84527	4.53182	5.64386	9.68339	10.7087	6.63714	4.84365	5.67265	3.86229	3.2669	3.74116	6.41598	5.37019	3.4899	4.59864	3.68252	3.97435	5.33102	5.3165	3.9085	5.21083	2.65196	4.09032	4.09422	3.19574	3.83638
v1g178268	A7RIA0	calmodulin	P:positive regulation of ryanodine-sensitive calcium-release channel activity; C:nucleoplasm; F:receptor binding; P:nerve growth factor receptor signaling pathway; P:platelet activation; P:glycogen catabolic process; P:regulation of release of sequestered calcium ion into cytosol by sarcoplasmic reticulum; F:thioesterase binding; F:N-terminal myristoylation domain binding; P:activation of phospho…	0.120847	1.44497	0.0961178	1.46394	0.0516773	1.50214	0.00294399	1.65277	4.67627	3.1673	3.20732	4.15861	5.07311	4.99804	7.33634	6.85208	5.88593	5.43316	4.57712	6.58539	8.00253	4.8582	7.06647	5.46804	5.22312	8.19741	6.79256	5.97436	6.38515	6.40382	6.33708	8.29396	7.43748
v1g169754	A7SEQ3	kelch-like protein 20	P:cellular process; C:intracellular part	0.0322812	-1.41895	0.00256365	-1.55984	0.368245	-1.20747	0.00298228	-1.48158	50.8518	54.2314	55.616	47.4925	60.1373	38.7637	36.4257	29.7557	39.7562	40.0607	33.5348	31.7228	24.3429	34.7995	42.321	51.4265	43.4399	48.185	36.9327	39.4322	24.5569	41.8056	31.2485	35.419	42.9424
v1g170952	A7SIH4	tubulin polyglutamylase ttll11-like	F:tubulin-tyrosine ligase activity; P:cellular protein modification process; F:ATP binding	0.638288	1.17345	0.950429	1.02568	0.127829	1.36278	0.00302095	1.56836	3.30433	4.83332	3.6335	4.50725	5.28278	5.32853	4.73699	5.11743	5.92224	4.50916	4.52312	4.65932	4.10712	4.89092	3.86769	5.69404	5.55472	5.45943	8.84163	4.57074	6.35052	9.2666	6.44187	6.60021	6.21018
v1g188861	A7SEE4	ras-related gtp-binding protein a	C:lysosome; P:apoptotic process; P:positive regulation of TOR signaling cascade; P:cellular protein localization; F:phosphoprotein binding; P:cellular response to amino acid stimulus; F:protein heterodimerization activity; P:virus-host interaction; F:protein homodimerization activity; C:Golgi apparatus; P:positive regulation of cytolysis; C:nucleus; F:GTP binding	0.843697	-1.07338	0.496682	-1.15039	0.139672	-1.27612	0.00307091	-1.44184	55.9797	45.8745	65.6079	53.2693	40.7882	48.7001	58.8213	48.3983	49.3373	38.0212	43.5794	46.0393	44.9139	50.1244	41.0678	46.9732	40.9869	38.3397	34.7948	41.2863	46.9286	31.1179	35.6372	31.714	33.1825
v1g245160	A7SGM7	fumarylacetoacetate hydrolase domain-containing protein 2-like	P:metabolic process; F:catalytic activity	0.613844	-1.17422	0.40148	-1.2204	0.300266	-1.26191	0.00313673	-1.55344	51.0244	41.7477	56.6406	37.288	39.7128	40.0608	36.6572	29.0112	36.9657	47.3797	32.3642	36.1979	24.8612	51.043	37.2087	36.8814	28.7898	31.3435	42.4727	36.851	26.7048	33.3108	27.436	27.7818	25.0133
v1g170798	A7SHW3	protein	P:transmembrane transport; C:integral to membrane; F:transmembrane transporter activity	0.0844034	-1.52966	0.300993	-1.33838	0.0524478	-1.55021	0.00316645	-1.72611	27.5445	38.6737	35.6924	20.9568	31.39	23.6619	14.6421	10.1614	19.7237	26.6349	28.5083	17.7193	25.1104	20.3006	19.2887	24.5109	16.8112	19.3279	15.2375	17.7034	18.9206	12.755	19.652	13.5323	18.1469
v1g203296	A7RWQ9	protein	-	0.654208	1.17586	0.3683	1.25648	0.567158	1.18379	0.00316645	1.60066	64.7391	54.117	80.0021	34.6881	68.7638	78.7477	58.5904	71.1522	87.0341	64.9976	91.6978	60.9594	75.5124	92.5916	67.0063	84.162	66.9733	66.7989	72.2987	73.3268	133.912	97.12	95.4404	76.2671	104.314
v1g194333	A7SWU2	enoyl- delta isomerase mitochondrial-like	P:metabolic process; F:fatty-acyl-CoA binding; F:catalytic activity	0.296592	-1.22872	0.233056	-1.24389	0.00757247	-1.45276	0.00317413	-1.4423	19.7227	15.94	20.5343	17.7923	16.3712	12.4738	18.0469	14.512	16.3979	11.6179	16.0534	11.97	13.7948	15.5807	14.3008	13.9642	11.8423	9.66206	11.5317	14.1476	14.6122	10.6774	11.7699	11.6925	13.0338
v1g228171	A7RJT7	splicing factor u2af 65 kda subunit-like isoform 1	F:RNA binding; P:termination of RNA polymerase II transcription; C:spliceosomal complex; F:C2H2 zinc finger domain binding; C:nuclear speck; P:negative regulation of nuclear mRNA splicing, via spliceosome; P:mRNA 3'-end processing; P:female sex differentiation; F:enzyme binding; F:nucleotide binding; P:mRNA export from nucleus	0.780904	1.11909	0.40218	1.22902	0.153758	1.34621	0.00320262	1.57259	51.11	53.2072	47.4993	51.0009	52.4822	56.2335	50.5789	74.5885	48.3	59.065	47.6378	76.3788	80.4022	45.762	70.1349	58.2115	61.9648	62.3589	86.2002	84.7623	114.39	66.9632	88.7073	71.8029	77.2365
v1g211039	A7SEI9	nad mitochondrial	F:NAD binding; C:mitochondrial respiratory chain; F:NAD(P)+ transhydrogenase (AB-specific) activity; C:integral to membrane; P:tricarboxylic acid cycle; F:NAD(P)+ transhydrogenase (B-specific) activity; F:NADP binding; P:small molecule metabolic process; P:proton transport	0.737891	-1.13361	0.343179	-1.25075	0.359304	-1.24342	0.00320262	-1.56532	13.4802	10.5318	12.2433	8.52376	11.8956	11.6519	9.13218	10.5674	9.4288	8.69686	8.82368	6.99183	7.94247	9.20675	11.3292	8.52361	8.12708	7.64181	8.77195	11.7699	9.08495	8.71763	6.43664	5.04586	5.59787
v1g171313	A7SJM6	ammonium transporter rh type b-like	P:ammonium transmembrane transport; C:basolateral plasma membrane; C:integral to plasma membrane; C:anchored to plasma membrane; C:spectrin-associated cytoskeleton; F:ammonia transmembrane transporter activity; P:transepithelial ammonium transport; F:ammonium transmembrane transporter activity; F:ankyrin binding	0.228708	1.40378	0.114073	1.48192	0.767313	1.13023	0.00320262	1.72248	7.46305	7.41178	7.80333	7.92981	4.61249	10.3937	9.14929	14.5266	8.19805	10.0125	10.2457	9.8807	16.603	7.60588	11.5291	10.1245	6.64283	8.78272	8.70528	6.43904	8.57576	11.7686	11.2373	17.1656	16.7778
v1g211859	A7SGC1	3-hydroxy-3-methylglutaryl-coenzyme a reductase isoform 2	P:coenzyme A metabolic process; P:sterol biosynthetic process; P:multicellular organismal development; C:integral to membrane; C:endoplasmic reticulum membrane; F:hydroxymethylglutaryl-CoA reductase (NADPH) activity; F:coenzyme binding; P:oxidation-reduction process; P:reproductive process	0.85987	-1.07755	0.746373	-1.09828	0.539807	-1.17314	0.00321856	-1.55679	7.5845	10.3405	8.00307	8.17098	10.0932	8.28652	8.50646	8.16501	7.08175	8.7812	7.4237	8.12793	6.48971	9.08901	8.30397	6.7571	6.92135	8.01821	8.26271	7.30895	4.26082	5.53943	5.2533	5.44567	6.38169
v1g196687	A7RG35	sugar phosphate exchanger 2-like	-	0.376718	1.51756	0.295557	1.5504	0.00910928	2.23245	0.00322777	2.22664	0.406312	1.91753	1.15759	1.85829	0.528952	4.77697	1.46476	1.31223	2.34322	4.17416	2.0453	2.00965	1.87738	4.59424	3.75347	3.66512	3.82374	7.10067	7.96762	3.2036	3.42387	7.284	2.75309	4.68855	6.75414
v1g86594	A7RM23	bleomycin hydrolase	C:soluble fraction; P:response to toxin; F:carboxypeptidase activity; P:response to drug; F:protein binding; F:aminopeptidase activity; F:cysteine-type endopeptidase activity; P:proteolysis; C:nucleus	0.344802	-1.23548	0.00260919	-1.57566	0.0146315	-1.46169	0.00322777	-1.48688	16.8615	15.9754	19.9251	21.8207	17.9599	13.4139	15.7721	12.2733	18.8642	13.4979	12.6594	9.83249	9.73866	14.0826	10.3253	11.0425	12.7043	14.5103	11.4808	11.9601	11.9752	15.8868	9.9969	11.3499	11.0594
v1g126489	A7SPX6	rims-binding protein 2	C:synapse; C:cell junction; P:negative regulation of phosphatase activity; C:plasma membrane	0.0322812	1.39625	0.00196941	1.53703	0.0166012	1.42204	0.00322777	1.45049	36.2596	32.9228	32.8169	32.054	31.3638	50.7191	56.1465	53.7057	39.296	37.3219	52.0623	56.8721	58.8446	45.9311	48.2085	53.4154	33.9359	52.9238	43.7438	57.2422	47.1652	49.0793	50.1268	44.9299	54.1615
v1g60573	A7SKL5	acyl- dehydrogenase	F:flavin adenine dinucleotide binding; C:peroxisome; P:fatty acid beta-oxidation; F:acyl-CoA dehydrogenase activity; F:acyl-CoA oxidase activity	0.562246	-1.22003	0.468805	-1.22543	0.116323	-1.42305	0.00322777	-1.65839	13.0833	16.6442	21.9324	13.2162	13.922	14.2267	10.6635	14.942	9.27917	14.1921	12.7422	14.9116	11.2142	12.7649	11.3271	9.80624	10.1225	13.4755	7.9322	11.9601	4.79342	8.75294	12.1797	8.57692	10.4014
v1g202179	A7RU26	protein	C:integral to membrane; P:G-protein coupled receptor signaling pathway; F:G-protein coupled receptor activity	0.0470837	1.53691	0.831363	1.08755	0.517091	1.22307	0.0032374	1.65305	4.31532	5.45138	4.09812	4.1865	5.78808	7.82685	10.214	8.58734	6.14087	6.14129	3.78499	7.27633	5.03512	4.54956	5.50317	5.5047	4.92251	7.49062	6.26827	5.67074	10.6521	7.42354	7.44283	9.45614	6.88353
v1g241470	A7RY23	star-related lipid transfer protein 3 isoform 1	P:steroid metabolic process	0.976902	-1.01213	0.767266	-1.05711	0.165394	-1.18951	0.00329074	-1.31153	23.3614	27.3688	26.9597	25.5164	27.4612	28.6562	20.4918	29.5002	27.4487	22.9293	24.0652	23.8895	24.5944	24.2631	26.5082	23.3156	20.3237	22.2983	24.0543	19.1707	20.7657	18.5545	21.1055	19.0331	19.8447
v1g50340	A7SJ75	myotubularin-related protein 14-like	F:protein tyrosine phosphatase activity; P:peptidyl-tyrosine dephosphorylation	0.730575	-1.12379	0.916798	-1.03643	0.920268	-1.03787	0.00331333	-1.502	39.006	38.862	30.6445	42.9232	36.0072	33.352	27.8393	34.3567	36.4204	33.3933	35.8486	32.5929	32.4047	36.0857	43.3127	51.8892	41.9663	29.6076	29.617	26.7161	21.0828	22.3376	25.3084	24.3691	28.0536
v1g239246	A7RLZ0	predicted protein	-	0.169043	1.4999	0.26922	1.41131	0.0233868	1.72081	0.00333859	1.81277	2.66903	3.98877	3.42184	1.70897	3.12718	5.13483	7.37678	6.17763	2.6387	3.62332	5.20623	4.62043	3.90524	5.10725	3.83541	4.41391	4.79522	7.38525	6.54232	5.61178	6.55992	6.08068	6.14883	6.67305	5.05295
v1g243859	A7S9Y5	gtpase_rho	C:intracellular; C:plasma membrane; F:GTP binding; P:small GTPase mediated signal transduction	0.719004	1.0643	0.906938	1.02051	0.558654	1.07942	0.00333859	1.23264	327.052	290.513	280.921	292.09	261.67	333.837	301.346	309.595	292.996	309.93	273.655	290.05	274.383	327.394	316.507	288.486	356.72	312.527	325.429	286.3	369.587	372.464	366.299	370.363	318.224
v1g242001	A7S0J7	ankyrin repeat and socs box protein 12	P:intracellular signal transduction; F:binding	0.242975	1.27995	0.370078	1.2195	0.052542	1.3855	0.0033432	1.49283	6.2586	6.56368	6.65683	7.02244	5.86633	8.919	7.01939	10.5107	6.87499	9.00149	7.98119	8.25481	10.282	7.04041	7.0236	9.7856	8.3529	9.64117	8.36372	9.97893	11.3683	12.5912	9.49916	8.40959	8.01469
v1g93900	A7RUH7	predicted protein	-	0.73324	1.23108	0.0713433	1.77097	0.541838	1.31043	0.0033432	2.03484	5.44105	3.30705	2.5836	3.3934	3.21971	4.22942	4.16077	7.72126	2.85262	5.26307	7.46981	6.72797	3.42826	9.46506	11.4236	8.92377	2.96226	3.36167	5.65816	5.52505	14.2413	8.68274	5.69769	8.5617	9.59284
v1g189134	A7SF49	coup transcription factor 2	P:neuron migration; F:retinoic acid binding; C:nucleoplasm; P:negative regulation of transcription from RNA polymerase II promoter; F:transcription corepressor activity; P:limb development; F:zinc ion binding; F:steroid hormone receptor activity; P:anterior/posterior pattern specification; ; P:forebrain development; F:ligand-regulated transcription factor activity; P:negative regulation of cyclin…	0.976242	1.01393	0.834273	1.04622	0.779797	1.06356	0.00348217	1.33159	170.049	165.366	155.97	137.196	163.609	176.068	183.048	166.887	131.104	146.889	154.946	172.317	169.763	175.402	157.518	195.798	158.641	180.995	135.678	173.067	206.769	224.601	248.502	197.669	187.479
v1g166855	A7S5Z9	ribosomal rna methyltransferase nop2	C:nucleolus; F:S-adenosylmethionine-dependent methyltransferase activity; F:RNA binding; P:rRNA processing; P:methylation	0.0297389	-1.53709	0.0118182	-1.60721	0.418903	-1.23652	0.00349862	-1.60507	12.2323	7.30197	12.6538	10.9892	8.81531	8.17123	6.95585	6.46669	5.12885	5.93065	6.87222	7.42767	5.21461	4.55975	6.83832	9.63292	8.12913	6.89238	6.54407	10.19	6.44236	7.09753	5.77223	5.20917	6.3543
v1g244520	A7SDJ1	egf-like- multiple 3	-	0.339926	-1.32163	0.471501	-1.23076	0.0107454	-1.66669	0.00352151	-1.67102	19.5665	28.2446	28.9284	25.3212	30.1038	15.3282	17.1	18.3114	23.2643	22.4344	22.2452	20.4827	18.3213	27.7519	15.7474	16.0454	24.8243	11.873	10.2947	10.9569	14.3647	13.702	17.175	13.1707	15.9137
v1g244319	A7SCK6	ras-related c3 botulinum toxin substrate 1-like	C:extrinsic to plasma membrane; F:GTP binding; P:inflammatory response; P:viral reproduction; P:regulation of cell migration; P:positive regulation of actin filament polymerization; P:dendrite morphogenesis; P:negative regulation of receptor-mediated endocytosis; P:positive regulation of cell proliferation; P:cell-matrix adhesion; P:axon guidance; P:engulfment of apoptotic cell; P:ruffle assembly…	0.991479	1.00516	0.807928	1.05216	0.241158	1.17915	0.00372068	1.32634	101.934	77.5402	100.204	96.0969	80.2354	91.0339	97.0403	89.1499	84.6699	96.6579	89.4501	106.92	78.9673	101.449	103.377	96.8203	127.357	98.8177	114.368	103.116	132.354	116.772	136.278	120.32	105.252
v1g239933	A7RQA9	predicted protein	-	0.0250655	1.66942	0.0347474	1.63268	0.040481	1.59103	0.00372588	1.72583	4.85511	4.40984	4.99497	5.60414	3.76223	7.78377	10.0015	10.0179	8.99989	6.10749	6.10994	7.86164	7.03262	11.4118	9.1363	6.71991	4.74707	8.13681	8.75246	12.3804	10.0658	5.69891	8.77258	9.51526	10.5153
v1g241824	A7RZS2	carboxypeptidase a5-like	P:proteolysis; F:metallocarboxypeptidase activity; F:zinc ion binding	0.751892	1.09804	0.219234	1.23368	0.0153621	1.3777	0.00381561	1.39271	6.77559	6.6901	5.13397	6.32957	6.47478	7.85814	7.44909	6.36302	6.2354	6.87613	8.07323	7.66511	6.77205	7.71143	8.73035	8.09139	8.69508	8.5378	9.65874	8.99849	10.5283	7.91471	10.0611	9.20481	7.25577
v1g247592	A7SV43	protein	P:cell adhesion	0.0270127	-1.96923	0.0194656	-1.99886	0.325889	-1.462	0.00383523	-2.06656	48.1197	37.0449	61.8798	41.0231	63.1764	19.1955	43.4909	12.5104	16.116	8.45252	27.7908	13.4846	11.2324	13.3979	31.6568	29.3063	29.4473	21.6388	24.652	45.8132	19.5757	25.3794	17.965	8.20578	21.9675
v1g193447	A7STR5	lipoma hmgic fusion partner-like 2	F:molecular_function; P:biological_process; C:cellular_component; C:integral to membrane; C:membrane	0.162545	1.29494	0.00576768	1.48984	0.121809	1.30244	0.00386722	1.45319	17.4422	17.3812	13.4507	18.8335	12.5485	19.9739	18.7534	23.7891	18.5297	23.9623	19.3921	23.2703	20.8045	29.4863	28.5374	22.2137	24.1225	19.0352	20.3591	19.9048	18.7869	26.596	23.6369	27.29	22.0423
v1g197680	A7RIN1	rna-directed dna polymerase from mobile element jockey-like	F:RNA binding; P:RNA-dependent DNA replication; F:RNA-directed DNA polymerase activity	0.886528	-1.13139	NA	-1.1635	NA	-1.82883	0.0039034	-2.24035	4.22565	3.06805	1.54345	3.86525	3.38529	1.04225	2.34362	4.19915	2.94577	2.62376	1.22718	5.2251	1.5019	1.13089	3.67006	0.977366	0.27809	1.89351	1.06235	0.854293	0	1.214	0	0.250056	0.900552
v1g222888	A7T671	voltage-dependent calcium channel subunit alpha-2 delta-3- partial	F:molecular_function; P:biological_process; C:cellular_component	0.158576	-1.53849	0.100176	-1.60427	0.119376	-1.55239	0.00401249	-1.87668	1.90637	1.54785	1.69362	1.74378	1.76127	1.31455	0.812876	1.52266	0.303986	1.26353	1.00607	1.14061	0.663003	0.962785	1.07306	0.986171	0.999621	1.01499	1.13891	0.969738	0.950048	0.689027	0.666694	0.756926	0.965457
v1g200879	A7RR52	ectodysplasin-a isoform 1	P:anatomical structure development; P:immune response; F:tumor necrosis factor receptor binding; P:multicellular organismal development; P:positive regulation of NF-kappaB transcription factor activity; C:membrane	0.913685	-1.08387	0.938683	1.04415	0.338651	-1.3804	0.00406095	-1.87396	40.5994	39.7711	27.9637	37.9529	26.5237	53.7246	23.5893	21.9335	30.0178	27.6095	39.8634	41.5591	35.2735	40.4866	25.1867	24.4448	17.8123	25.9894	28.0284	20.3244	22.7662	11.5528	27.0054	7.89393	11.1245
v1g198617	A7RKY5	sorbitol dehydrogenase-like	F:oxidoreductase activity; F:nucleotide binding; P:oxidation-reduction process; F:zinc ion binding	0.641749	1.14552	0.005069	1.5063	0.0340982	1.39347	0.00408017	1.45643	13.8613	11.6227	15.6474	13.636	12.2571	12.8584	17.7567	17.597	15.837	13.722	18.1021	27.9734	18.3278	18.312	20.9389	18.7422	22.4869	15.616	19.3746	19.0743	23.6916	18.7542	21.9741	18.3087	17.9938
v1g222280	A7T4N0	cad protein	C:cytosol; P:protein autophosphorylation; C:nuclear matrix; F:carbamoyl-phosphate synthase (glutamine-hydrolyzing) activity; F:protein kinase activity; P:glutamine metabolic process; P:peptidyl-threonine phosphorylation; F:enzyme binding; F:aspartate binding; F:ATP binding; P:pyrimidine nucleotide biosynthetic process; F:aspartate carbamoyltransferase activity; F:dihydroorotase activity; P:retina…	0.201832	-1.68935	0.0951756	-1.83339	0.38399	-1.4705	0.00408436	-2.21446	1.30306	0.578169	0.856717	0.213936	0.260981	0.357109	0.481801	0.179846	0.0825806	0.0245178	0.210237	0.330515	0.154381	0.145305	0.034295	0.837195	0.11434	0.194634	0.0727992	0.307345	0.0469253	0.124787	0.0452784	0.128516	0.0925678
v1g189251	A7SFJ1	cell division control protein 42 homolog isoform 1	F:GTP binding; P:maintenance of protein location; P:regulation of protein heterodimerization activity; P:positive regulation of peptidyl-serine phosphorylation; P:endosomal transport; P:hair follicle morphogenesis; P:positive regulation of muscle cell differentiation; P:axon guidance; P:cell division; P:establishment or maintenance of apical/basal cell polarity; P:epithelial-mesenchymal cell sign…	0.756302	1.05935	0.141191	1.15743	0.151887	1.1505	0.0040887	1.23255	175.488	149.075	156.315	149.079	136.489	163.421	181.248	175.066	137.758	156.378	177.015	185.725	171.734	172.205	182.99	166.416	183.088	177.98	178.337	178.455	206.272	183.247	206.106	182.909	171.04
v1g248199	A7SZC4	gon-4-like protein	F:DNA binding	0.433107	1.18191	0.122712	1.27893	0.230173	1.2252	0.00408941	1.40159	25.5333	19.0307	19.2617	18.5527	19.3008	24.3191	27.7133	29.7044	20.6119	19.4165	26.5612	28.899	28.3844	22.5666	25.5742	25.9009	22.7254	25.1897	25.349	26.7885	35.1373	24.9941	30.6951	28.6716	26.0522
v1g158591	A7RH45	allantoinase	P:allantoin catabolic process; F:allantoinase activity; F:endodeoxyribonuclease activity, producing 5'-phosphomonoesters; F:zinc ion binding	0.51441	1.22221	0.927931	-1.03894	0.693737	1.1392	0.00415066	1.56515	4.22803	4.37579	4.1209	5.69937	4.20058	6.42168	5.3481	7.30659	4.76666	4.73548	3.08046	4.26498	5.31236	4.83877	4.22558	5.12978	5.33063	5.83331	4.60611	5.26361	8.9071	6.98124	5.42809	8.55938	6.98717
v1g246906	A7SR97	mitochondrial nucleoid factor 1	C:mitochondrial nucleoid	0.858223	1.08257	0.952168	-1.02374	0.124268	1.35109	0.00417388	1.53003	30.3623	27.6616	34.8499	24.5758	27.5834	31.0507	36.2229	32.6862	29.5134	29.0121	22.266	38.894	26.9141	32.4882	20.6271	56.4839	36.0672	34.3559	41.882	31.8617	39.2677	42.5852	50.618	45.8743	51.2378
v1g136184	A7SX24	achaete-scute homolog 1	P:positive regulation of neurogenesis; P:neuron migration; F:transcription regulator activity; P:response to folic acid; P:negative regulation of neuron differentiation; P:carotid body glomus cell differentiation; P:hindbrain morphogenesis; P:oligodendrocyte development; P:central nervous system neuron development; P:stomach neuroendocrine cell differentiation; P:response to retinoic acid; P:posi…	0.0144893	2.02378	0.206255	1.5652	0.0530418	1.77566	0.00420723	2.00122	4.85408	6.20428	3.45733	4.44008	5.52931	13.6187	8.02037	13.7172	13.497	15.1383	12.2173	6.00216	6.54163	10.0272	11.2104	11.5546	8.30562	14.1382	9.91526	11.1628	3.40866	16.3162	9.04481	18.6709	13.4482
v1g196580	A7RFV8	solute carrier family 25 member 36-a-like	P:response to estradiol stimulus; P:transmembrane transport; C:integral to membrane; C:mitochondrion	0.990489	1.007	0.847656	1.0527	0.407996	-1.17696	0.00420776	-1.41536	96.3678	93.6405	97.6722	73.7149	79.9684	95.0178	80.4182	96.7668	96.1085	76.6081	103.722	102.436	100.034	78.3045	82.2845	78.6532	52.0708	82.3453	73.8272	85.7202	72.025	51.4615	58.6143	62.754	62.0628
v1g219029	A7SXG5	26s proteasome non-atpase regulatory subunit 11	F:protein binding; P:regulation of cellular amino acid metabolic process; P:positive regulation of ubiquitin-protein ligase activity involved in mitotic cell cycle; P:viral reproduction; P:negative regulation of ubiquitin-protein ligase activity involved in mitotic cell cycle; P:S phase of mitotic cell cycle; C:proteasome complex; P:M/G1 transition of mitotic cell cycle; P:anaphase-promoting comp…	0.433107	-1.19537	0.170753	-1.27732	0.0842191	-1.32131	0.00421615	-1.44231	26.2282	19.5721	24.5887	24.2988	20.7203	18.6886	24.5137	19.3064	17.0836	16.5321	18.4783	14.5527	15.019	19.3031	21.284	14.7167	19.0827	15.0175	18.5606	18.7061	14.64	17.6658	12.3035	15.1758	18.011
v1g212028	A7SGP6	cre-galt-1 protein	-	0.473661	1.44355	NA	1.6378	NA	1.32607	0.00422407	2.1737	0.312405	0.245725	0.296681	0.28576	0.4067	0.667803	0.375408	0.784738	0.686345	0.534904	1.31049	1.03012	0.481159	0.452874	0.534437	0.730601	0.356362	1.01103	0.226894	0.273686	1.17002	0.933418	1.41119	1.04142	1.05786
v1g241522	A7RYB1	predicted protein	F:molecular_function; P:biological_process; C:cellular_component	0.373493	1.4356	0.459572	1.33123	0.144255	1.59086	0.00423048	1.97714	12.7703	10.6027	11.5501	10.1978	13.4582	9.74932	23.5058	25.6407	16.867	18.965	14.923	28.8244	23.1028	10.314	8.84262	18.9959	18.1223	9.93848	19.9851	41.4208	27.33	20.3649	38.8694	26.5093	30.1387
v1g248019	A7SXY5	protein	F:nucleobase-containing compound kinase activity; F:ATP binding; P:nucleobase-containing compound metabolic process	0.856168	1.13431	0.723459	-1.17533	0.993374	-1.00543	0.00423048	-1.96692	816.211	1073.95	1153.47	579.057	1377.34	1037.33	1551.6	1813.85	875.916	597.752	1468.81	375.269	797.167	774.157	641.803	1501.09	540.9	895.431	1218.24	809.541	391.889	380.686	522.322	374.123	379.877
v1g227960	A7RGS8	protein	P:proteolysis; F:serine-type endopeptidase activity	0.541387	-1.37181	0.537872	-1.31504	0.768049	-1.18512	0.00424124	-2.11296	86.9987	93.9591	78.8067	172.471	340.21	48.8171	97.9091	75.6464	200.277	67.5232	87.7977	88.336	69.0581	138.097	138.069	104.133	131.684	199.469	79.1033	91.8993	39.0053	44.1146	29.4742	49.1654	91.6223
v1g241555	A7RYG2	neural cell adhesion molecule 1 precursor	C:membrane; P:response to stimulus; P:regulation of cellular process; F:binding; P:developmental process; P:multicellular organismal process	0.0449938	1.36255	0.0829958	1.32065	0.22163	1.2388	0.00427806	1.42262	52.6607	55.1795	47.7418	45.6483	48.1277	76.1978	57.5842	59.698	90.4037	61.5371	82.7349	50.984	68.7116	71.7255	60.201	65.6348	49.7373	57.1927	70.381	69.7324	71.482	72.2204	77.5886	75.5661	64.7525
v1g162049	A7RRV9	formimidoyltransferase-cyclodeaminase	C:cytosol; C:cytoskeleton; P:histidine catabolic process; F:folic acid binding; P:cytoskeleton organization; F:intermediate filament binding; F:glutamate formimidoyltransferase activity; F:formimidoyltetrahydrofolate cyclodeaminase activity; P:folic acid-containing compound metabolic process; C:Golgi apparatus	0.970522	1.01598	0.270322	1.16393	0.0620281	1.23279	0.0044371	1.29599	17.2276	13.6967	14.6848	13.2098	12.0903	15.8323	15.4567	14.5471	13.3516	13.221	15.369	18.6036	18.738	14.9035	15.7288	16.6618	17.5594	16.726	17.554	19.7098	20.4128	16.9266	19.193	18.5041	17.9682
v1g245645	A7SJE4	gram domain-containing protein 4 isoform 2	P:apoptotic process; C:mitochondrion; C:integral to membrane; C:membrane; C:mitochondrial membrane	0.899745	-1.04156	0.62003	-1.09575	0.0259426	-1.31069	0.00443855	-1.34298	9.62561	12.4763	11.7161	11.1608	11.825	12.5339	10.0191	9.19476	11.8395	10.794	11.3457	10.4773	11.4843	9.66928	9.11468	8.42456	9.68482	7.89747	8.714	8.10603	8.37778	8.35453	9.55351	7.66557	8.20066
v1g190741	A7SK95	NAD-dependent protein deacetylase	P:protein deacetylation; F:zinc ion binding; P:negative regulation of insulin secretion; F:NAD+ binding; F:protein binding; C:mitochondrial matrix; F:NAD-dependent protein deacetylase activity; F:NAD+ ADP-ribosyltransferase activity	0.778979	1.11448	0.921749	1.03823	0.162182	1.32147	0.00446695	1.51304	4.66808	4.31589	3.96649	4.56959	4.7977	5.25188	5.51108	5.55436	3.71093	5.16825	5.2562	4.05065	6.30673	3.20543	4.79147	6.56658	5.60517	6.20191	5.88848	5.81145	6.55609	8.01371	8.32367	5.85914	6.12613
v1g198712	A7RL64	proline-rich transmembrane protein 4-like	-	0.168521	1.5545	0.463383	1.31378	0.319697	1.4109	0.00450463	1.87909	1.72655	2.32806	1.40542	1.24088	1.28439	3.5589	1.92655	2.92082	2.84489	2.89589	2.01759	2.74489	1.70948	3.00345	1.89877	1.73048	2.5322	1.91575	3.49318	3.07916	1.73204	4.69808	4.17813	3.79489	3.07506
v1g218243	A7SVS5	high affinity cgmp-specific 3 -cyclic phosphodiesterase 9a-like	F:metal ion binding; F:3',5'-cyclic-GMP phosphodiesterase activity; P:blood coagulation; F:protein binding; P:signal transduction; P:metabolic process; C:cytosol	0.839106	1.08378	0.138864	1.31847	0.171515	1.29065	0.0045341	1.47259	8.60696	9.57866	12.4346	10.4693	11.8009	10.6671	8.58226	14.9829	11.6171	11.5566	14.634	17.7755	14.5255	10.5125	13.8156	13.2151	12.2203	14.9347	13.5661	15.5217	13.6312	14.3628	15.3863	18.3844	17.6728
v1g122914	A7SLN0	cop9 signalosome complex subunit 6	C:cytoplasm; P:central nervous system morphogenesis; F:protein binding; C:signalosome	0.419107	-1.22371	0.359162	-1.22726	0.00900583	-1.53052	0.00455735	-1.50695	13.6809	12.4599	12.8556	14.0948	10.4987	10.1586	12.4597	10.6972	9.13561	9.40507	10.6925	8.36931	6.8758	12.5257	11.9731	8.37153	8.74752	7.6899	7.37369	8.13741	7.68566	9.78883	5.85467	9.52745	7.4476
v1g236657	A7RUR8	protein	-	0.314713	1.32218	0.304091	1.30445	0.113248	1.42266	0.00460867	1.62354	45.7328	65.8147	59.6775	84.4393	64.8288	80.0178	101.973	60.5386	112.196	83.1518	76.3107	73.5144	99.9157	114.324	67.283	77.4132	95.3511	80.9089	121.972	99.717	93.9654	135.378	80.5678	135.645	103.865
v1g95909	A7RWG8	vacuolar protein sorting-associated protein 28 homolog	-	0.54526	-1.20592	0.880322	-1.05547	0.784349	-1.1007	0.00462194	-1.57422	19.253	19.7899	17.2451	18.4114	19.083	13.5626	15.5114	13.1896	17.8446	16.0545	12.1145	19.2076	17.1852	21.6935	17.7407	19.2967	21.5252	15.0813	14.7775	13.2251	9.21812	15.852	12.4524	10.6033	8.28392
v1g232691	A7S4T2	probable atp-dependent rna helicase dhx35-like	F:phosphotransferase activity, for other substituted phosphate groups; P:phospholipid biosynthetic process; C:membrane	0.726327	-1.1427	0.555327	-1.17312	0.0949334	-1.39833	0.00463622	-1.56213	96.764	102.859	131.99	91.216	102.231	86.0388	92.3909	88.9603	115.859	70.7648	99.4446	69.6776	112.092	69.017	91.5647	89.4096	57.907	58.5371	70.6954	87.8657	65.9889	43.5637	62.5597	70.774	79.6517
v1g241699	A7RZ47	breast cancer anti-estrogen resistance protein 3 isoform 2	F:guanyl-nucleotide exchange factor activity; C:intracellular; P:small GTPase mediated signal transduction	0.363888	1.22701	0.587527	1.13799	0.437689	1.18873	0.00463622	1.45579	5.85021	6.4497	5.05484	5.83374	5.11896	7.02154	5.30133	8.25965	5.76794	8.83215	5.91393	7.53037	7.31169	5.92258	6.05406	6.72861	6.35885	7.77491	6.89575	6.36444	10.3714	7.34284	9.61753	8.33696	6.99691
v1g121204	A7SK34	zinc finger protein zic 4	F:DNA binding; C:nucleus; F:zinc ion binding; P:cell proliferation in hindbrain; P:fourth ventricle development	0.0088343	2.23752	0.724628	1.20022	0.0788873	1.79489	0.00470503	2.10657	1.52537	0.599899	2.65577	1.86037	1.98579	5.97789	3.97149	2.46319	9.63471	6.52941	2.87942	1.25744	1.17467	3.09573	2.87044	3.31249	4.56751	4.19605	3.87747	5.67938	2.49936	5.50708	5.51233	8.99643	3.75649
v1g88472	A7RP25	transcription factor mitochondrial isoform 1	P:regulation of transcription, DNA-dependent; C:centrosome; F:DNA binding; P:transcription from mitochondrial promoter; C:mitochondrial matrix; C:chromosome	0.107835	-1.37646	0.153059	-1.33392	0.134213	-1.33546	0.00477863	-1.51504	39.4232	45.5559	45.2965	53.2008	53.2233	33.5526	37.431	26.1979	35.8877	34.4647	44.7123	22.2674	31.109	39.7928	34.9699	38.2932	41.0146	31.4235	29.1625	32.9382	21.8737	31.9925	25.723	35.3823	34.6095
v1g160941	A7RNI1	Histidine ammonia-lyase	C:soluble fraction; P:histidine catabolic process; P:biosynthetic process; C:cytosol; F:histidine ammonia-lyase activity	0.751821	1.16038	0.715493	1.13884	0.559683	1.21841	0.00478292	1.68783	9.27063	5.85956	5.97416	7.41995	5.45971	5.95691	8.48779	9.0891	7.18311	9.59686	5.34722	7.09633	14.1084	7.96743	5.21096	7.24531	8.21456	7.98275	9.61868	9.64446	11.0051	14.1794	13.984	13.1598	9.37681
v1g199992	A7RP60	patched domain-containing protein 2-like	F:hedgehog receptor activity; C:integral to membrane	0.0297389	1.653	0.235149	1.39707	0.130363	1.46344	0.00479229	1.70977	1.6149	2.08445	2.04483	2.42407	1.8328	3.31926	3.33381	2.58546	5.2536	3.37275	2.08439	4.19851	2.0408	2.91726	3.48517	2.24109	2.55063	4.22121	3.51861	3.10157	3.31483	3.71159	3.08626	4.96927	3.4416
v1g232789	A7S6L0	zinc finger b-box domain-containing protein 1 isoform 1	F:zinc ion binding; C:intracellular	0.777871	-1.16985	0.579374	-1.23849	0.0549252	-1.69168	0.00479781	-1.89798	3.44475	3.70774	4.13226	3.48263	4.01245	3.488	2.61439	4.09877	2.68864	2.79386	3.65058	2.69021	1.11695	2.6808	4.09409	1.99886	1.5511	1.76024	1.97515	2.62074	0.763892	2.03139	1.96555	1.95263	1.33947
v1g246207	A7SMK4	translation initiation factor eif-2b subunit alpha	F:S-methyl-5-thioribose-1-phosphate isomerase activity; P:L-methionine salvage from methylthioadenosine; P:response to glucose stimulus; F:protein binding; P:oligodendrocyte development; F:GTP binding; P:negative regulation of translational initiation in response to stress; F:translation initiation factor activity; C:cytosol; P:response to peptide hormone stimulus; P:regulation of catalytic activ…	0.0881192	-1.42546	0.0386137	-1.50041	0.105167	-1.38828	0.00479781	-1.56439	11.7391	10.7154	13.9009	10.8704	12.4523	7.59005	8.35939	9.6732	7.164	7.86976	8.20727	5.19693	6.69639	7.56328	10.2643	6.82703	11.159	7.73888	7.73643	7.99879	5.08856	8.87689	5.89196	7.46983	8.43192
v1g168908	A7SCC8	paired box protein pax-2	F:sequence-specific DNA binding transcription factor activity; P:negative regulation of transcription, DNA-dependent; P:negative regulation of mesenchymal cell apoptotic process involved in metanephros development; P:visual perception; P:neural tube closure; P:positive regulation of metanephric DCT cell differentiation; P:protein kinase B signaling cascade; P:mesodermal cell fate specification; P…	0.0854376	1.60961	0.172364	1.4918	0.196668	1.45697	0.00481207	1.80263	4.77001	3.23439	3.74891	2.4825	4.17554	7.91105	5.63315	9.65045	5.14945	4.4055	5.48536	5.28805	6.96666	3.79121	8.35712	5.85242	4.78449	6.14821	5.64453	6.59246	12.59	7.00317	6.57557	6.38999	5.01271
v1g232915	A7S9S7	thioesterase superfamily member 4	C:plasma membrane; C:intracellular membrane-bounded organelle; C:cytoplasmic part; P:cellular response to endogenous stimulus; P:transmembrane receptor protein tyrosine kinase signaling pathway; P:cellular response to organic substance	0.308638	-1.25089	0.108074	-1.34289	0.22163	-1.26742	0.00485212	-1.47639	40.9322	34.2789	40.7013	35.8995	34.4799	30.8815	35.0096	24.1062	34.5161	22.7922	28.1798	19.3522	31.8923	29.3194	27.4327	34.7508	30.0749	21.9741	30.6901	27.2108	24.6857	20.8628	22.8404	25.3761	29.129
v1g232579	A7S1U3	predicted protein	F:calcium ion binding	0.227947	-1.34418	0.170753	-1.36481	0.492406	-1.21398	0.00485264	-1.58475	290.223	220.973	228.431	225.544	197.677	122.588	229.898	167.466	159.148	161.855	151.353	183.165	170.216	176.096	145.372	167.548	229.623	192.507	136.588	213.573	144.129	199.443	88.0988	115.383	151.379
v1g234961	A7S5K8	ephrin type-b receptor 1	P:protein autophosphorylation; F:axon guidance receptor activity; C:integral to membrane; F:ATP binding; P:optic nerve morphogenesis; C:membrane raft; P:central nervous system projection neuron axonogenesis; P:camera-type eye morphogenesis; F:transmembrane receptor protein tyrosine kinase activity; P:retinal ganglion cell axon guidance; C:cytoplasm; F:hydrolase activity	0.542913	1.14222	0.164493	1.23792	0.0770382	1.27776	0.00489928	1.36478	30.9705	29.9759	27.3501	28.5938	23.6761	37.0201	26.6659	30.7962	26.0719	40.9215	29.9901	37.5798	33.286	33.1894	41.6427	33.3617	40.0332	37.5625	38.207	32.3937	39.2282	40.0337	40.8585	38.0757	36.4421
v1g52380	A7S9M7	transcriptional activator protein pur-alpha-like	-	0.940501	1.03199	0.680869	1.0863	0.0803384	1.27054	0.00489928	1.35787	160.484	148.709	166.812	146.193	129.075	158.838	168.28	157.857	172.787	119.861	164.059	157.394	143.225	166.547	187.291	194.56	164.946	163.708	199.982	242.669	203.161	189.009	192.158	212.077	236.725
v1g242699	A7S406	protein disulfide-isomerase tmx3-like	F:electron carrier activity; P:cell redox homeostasis; P:glycerol ether metabolic process; F:protein disulfide oxidoreductase activity	0.971742	-1.02335	0.877626	1.05081	0.165394	-1.30874	0.00489928	-1.50244	26.6921	26.6114	23.4112	21.6164	26.3383	23.8043	21.0429	27.637	27.1732	21.8325	24.1769	28.1702	30.1129	18.1886	31.4113	16.188	21.5269	14.1954	17.7808	23.9053	18.3857	13.5883	13.3629	17.0026	18.0559
v1g241960	A7S0C5	adenylate cyclase type 6 isoform 1	F:protein binding; P:positive regulation of catalytic activity; F:nucleotide binding; P:regulation of adenylate cyclase activity; P:adenylate cyclase-modulating G-protein coupled receptor signaling pathway; C:plasma membrane; F:phosphorus-oxygen lyase activity	0.172512	1.27675	0.367083	1.19494	0.326717	1.2075	0.00489928	1.41996	6.15264	8.52799	6.94743	6.58874	7.37481	8.50067	9.15163	9.16797	9.33426	9.91062	6.94021	7.56146	10.574	9.23452	8.74124	7.36986	8.85853	10.5629	6.66194	10.0571	8.64107	9.66796	9.863	11.2556	11.9876
v1g247670	A7SVP0	stomatin-like protein 1-like	F:sterol binding; C:membrane	0.325802	-1.22956	0.138864	-1.30332	0.0588412	-1.3531	0.00492355	-1.44844	8.72098	10.1623	9.40677	12.212	10.7926	7.71001	8.1509	6.4908	9.13636	9.40174	8.80707	6.78971	7.29631	7.21076	8.61995	7.23004	9.21118	6.69001	6.56847	7.35716	6.1997	7.72058	7.00344	6.46044	7.05953
v1g125727	A7SP69	pp2c-like domain-containing protein cg9801-like	F:catalytic activity; P:metabolic process	0.987081	-1.01578	0.940399	1.03934	0.521316	-1.25457	0.00496978	-1.7696	13.3143	24.6963	21.1365	30.9012	17.8504	16.142	13.3726	21.1791	21.9383	32.9558	15.7551	26.7837	22.0367	26.2722	22.2331	13.1454	21.5914	16.2065	19.7006	12.0123	14.7919	8.60932	10.2333	10.2425	11.3782
v1g248370	A7T0M3	developmental pluripotency-associated protein 4-like	F:nucleic acid binding; C:nucleus	0.274373	-1.38969	0.362515	-1.31614	0.81099	-1.11469	0.0050161	-1.72574	12.4541	8.67786	13.1771	10.6489	11.7193	7.66831	10.2482	8.74389	7.58382	4.66877	11.1584	9.7085	5.31661	7.5944	7.43374	11.1256	7.58578	7.88572	9.06973	14.498	6.27399	6.7748	7.2462	3.3845	6.50076
v1g233040	A7SD64	protein fam188b	F:molecular_function; P:biological_process; C:cellular_component	0.52504	1.23688	0.152192	1.40096	0.0328422	1.54075	0.00501932	1.61295	7.64047	5.2172	6.5383	7.37283	6.33962	6.82013	7.9706	13.7389	6.36389	7.27013	7.81895	8.30557	14.0954	7.88702	10.4278	9.08842	10.2001	10.5971	12.7142	11.0333	13.0891	9.9091	11.8332	10.2052	11.5532
v1g200090	A7RPD5	protein qn1 homolog	C:intracellular organelle	0.607123	1.15258	0.585964	-1.13561	0.00160815	-1.55917	0.00521472	-1.45382	7.8309	7.11337	8.753	8.84283	7.44292	9.22152	9.53507	11.0414	7.65057	9.10264	5.66871	7.15518	9.55272	5.84676	6.93534	4.20218	5.24701	4.87796	5.88876	4.68994	5.54772	5.51291	3.7565	5.41111	6.49586
v1g108594	A7S8E4	polycystic kidney disease protein 1-like 2-like	P:neuropeptide signaling pathway; C:integral to membrane	0.140104	1.52853	0.7238	1.15647	0.246026	1.41574	0.00521472	1.77583	2.8256	3.74316	2.25969	2.72064	3.09766	5.08636	5.0038	2.24138	7.22877	4.69252	2.99443	2.75835	2.74858	4.13921	4.57939	3.87539	4.45308	5.63103	3.72632	4.69024	5.01273	4.77665	7.2552	6.40666	5.76824
v1g170196	A7SG02	acetoacetyl- synthetase	P:cellular response to testosterone stimulus; C:cytosol; P:fatty acid metabolic process; P:response to starvation; P:response to organic nitrogen; P:white fat cell differentiation; P:response to ethanol; P:liver development; P:response to nutrient; P:cellular response to glucose stimulus; P:response to purine-containing compound; F:ATP binding; P:adipose tissue development; P:cellular response to…	0.713954	1.21309	0.645641	-1.20247	0.9485	-1.04007	0.00528314	1.85266	5.91023	9.84194	6.8769	10.3253	6.2385	10.1867	11.9649	7.96757	9.38752	10.354	9.51497	5.46462	5.33047	6.02053	4.80944	5.5501	7.15182	5.1178	5.97468	13.714	19.1438	7.27831	14.7919	23.5934	18.5871
v1g165587	A7S2D0	thioredoxin domain-containing protein 17	F:electron carrier activity; F:protein binding; F:protein-disulfide reductase activity; F:peroxidase activity; P:tumor necrosis factor-mediated signaling pathway; C:cytosol	0.54943	1.11864	0.338084	1.15143	0.0903468	1.2246	0.00531383	1.2998	45.4487	41.3853	44.8213	44.6104	34.5898	50.2575	45.792	49.6801	47.0925	44.8949	43.3364	47.3362	43.3456	55.1906	54.0064	48.0048	61.4647	52.2716	52.7502	45.2524	56.7109	53.7953	48.7984	59.7061	57.4693
v1g230324	A7SJ87	n-alpha-acetyltransferase 10 isoform 1	C:cytoplasm; P:DNA packaging; P:N-terminal protein amino acid acetylation; F:protein binding; F:peptide alpha-N-acetyltransferase activity; P:internal protein amino acid acetylation; C:nucleus; F:ribosome binding	0.0503296	-1.40177	0.0770773	-1.37383	0.363166	-1.21361	0.00531383	-1.47074	45.2208	31.9669	38.0523	36.3898	41.3581	29.9783	27.8581	24.6491	28.0597	23.9424	37.8188	24.7731	23.3629	20.9108	30.5523	28.1121	31.0971	30.0104	27.1266	40.9953	26.9316	26.7233	23.2714	22.2377	28.2815
v1g237308	A7SJJ9	nuclear receptor-binding protein	P:protein phosphorylation; F:protein kinase activity; P:transcription initiation from RNA polymerase II promoter; F:ATP binding; C:cell projection; P:ER to Golgi vesicle-mediated transport; C:endomembrane system; C:perinuclear region of cytoplasm; F:protein homodimerization activity; C:nucleoplasm	0.323685	1.32975	0.0566943	1.52674	0.0623839	1.49591	0.00531556	1.63659	22.518	20.5278	20.5793	25.2512	22.8139	24.1681	32.6068	44.7301	25.8482	26.8252	26.7965	35.4165	56.1581	27.125	34.8148	31.729	28.7763	30.2779	36.2328	49.029	51.7385	30.1213	40.7297	37.0373	35.152
v1g35532	A7RG33	rna-binding protein musashi homolog 2-like	P:stem cell development; C:cytoplasm; C:polysome; F:nucleotide binding; F:poly(U) RNA binding	0.809057	1.09244	0.982504	-1.0084	0.169329	1.28286	0.00531556	1.44817	19.5397	27.0982	25.8811	31.2781	27.4458	26.9297	21.3176	30.9994	30.7135	33.3933	22.0015	23.8433	27.7188	25.4929	30.876	27.8301	34.5334	34.9462	36.692	37.502	29.248	39.9454	36.9318	43.9081	42.9755
v1g218474	A7SWA6	lactation elevated protein 1	F:ATP binding	0.980262	-1.01725	0.823076	1.07328	0.0308519	1.44285	0.00531675	1.49206	9.24612	8.47419	6.26106	8.97233	12.2463	8.33554	9.75817	9.52104	8.01499	8.55482	11.9394	9.44465	10.278	8.74142	8.25262	12.0876	11.2808	19.0466	11.7371	12.3616	15.2441	12.9121	13.4016	14.0402	13.5136
v1g30771	A7RFZ1	ubiquitin-like modifier-activating enzyme atg7	F:nucleotide binding; P:central nervous system neuron development; P:cellular membrane fusion; P:protein lipidation; P:positive regulation of macroautophagy; P:forebrain development; P:neuron projection development; C:cytoplasm; P:positive regulation of protein modification process; F:small protein activating enzyme activity; P:protein modification by small protein conjugation; F:protein homodime…	0.962052	1.03476	0.981384	-1.01051	0.115808	-1.40088	0.00531675	-1.58799	10.9844	8.53259	9.26533	10.7341	10.1254	9.91725	10.5761	12.7066	7.75688	10.6138	8.67185	11.2203	11.0335	8.72328	9.52404	5.12861	6.01208	4.63679	10.8518	7.71041	6.89908	4.58662	5.36254	6.8756	6.04869
v1g231731	A7RFQ4	predicted protein	F:protein binding	0.954019	-1.03669	0.84031	-1.06738	0.0104245	-1.54815	0.00535549	-1.52204	11.1826	12.3385	11.9472	12.3599	15.5689	12.1181	9.3318	10.3665	14.2033	14.0183	11.7273	11.1388	11.0037	10.6721	14.1883	6.53801	10.2314	7.238	7.6141	7.3475	6.98019	9.3971	5.47235	9.08053	8.17566
v1g175297	A7SXD8	rgm domain family member b	P:cellular process; P:response to stimulus	0.00737016	1.79327	0.221462	1.39187	0.0249353	1.6308	0.00536939	1.68417	24.8332	22.9172	39.1693	25.8076	21.8459	57.1571	59.978	32.2924	62.8968	50.5184	43.7056	31.0107	27.2655	47.8502	46.815	47.3765	30.7114	48.3992	45.5361	64.0547	53.6967	42.5627	34.236	64.4044	49.727
v1g96736	A7RXK4	polypeptide n-acetylgalactosaminyltransferase 13	C:Golgi membrane; F:polypeptide N-acetylgalactosaminyltransferase activity; P:O-glycan processing; F:carbohydrate binding; C:integral to membrane; P:post-translational protein modification	0.879013	1.10294	0.60138	1.21959	0.696866	1.18547	0.0054223	1.78408	2.29723	2.66734	2.18161	3.60223	2.99061	4.55984	2.76051	1.88423	3.78521	2.48844	2.3403	2.57004	3.03269	4.94764	4.26676	3.06993	4.21146	3.92964	3.33686	2.15627	5.53087	5.63809	3.70608	6.98474	5.1522
v1g159607	A7RJW9	lipase maturation factor 1	P:regulation of lipid metabolic process; P:transport; C:intracellular membrane-bounded organelle; P:protein metabolic process; C:membrane part; C:cytoplasmic part; P:small molecule metabolic process; P:cellular metabolic process; P:establishment of localization in cell	0.914134	1.06915	0.613115	-1.18055	0.0499983	-1.55295	0.0054344	-1.68105	13.0265	6.94308	9.19675	10.1125	9.48329	8.97656	14.1088	12.2706	9.24934	8.11249	7.76522	10.4911	10.1635	6.33597	5.89371	4.72424	5.35232	4.49308	8.0293	6.98236	7.58282	4.48105	4.76165	5.40611	4.82782
v1g115638	A7SES4	kelch-like protein diablo-like	P:cellular process	0.0511474	1.72836	0.396445	1.36303	0.254905	1.45422	0.00545523	1.85611	2.1265	2.84344	1.61557	2.52867	0.830505	3.63651	4.85515	4.34959	4.20467	3.74504	1.60566	2.8924	3.6027	3.1443	4.14713	3.19699	3.09278	3.71624	3.47497	3.3533	2.98656	5.24175	4.3226	5.23482	4.12402
v1g239712	A7RP52	predicted protein	-	0.391495	1.18958	0.173114	1.24961	0.137009	1.25978	0.00563054	1.38511	49.644	42.7739	49.2147	42.5501	37.6176	56.3003	64.6649	61.3991	41.3682	43.2421	54.6058	53.3025	59.826	59.5777	53.0955	55.6441	52.1173	51.3259	62.6498	61.253	73.3151	59.0909	70.2284	60.2009	50.1334
v1g246024	A7SLG9	thiamine-triphosphatase isoform 1	C:cytoplasm; F:thiamin-triphosphatase activity; P:thiamine metabolic process; P:phosphate-containing compound metabolic process; C:nucleus	0.963491	-1.02535	0.673314	1.09948	0.264358	1.21629	0.00563054	1.39203	14.5607	11.178	12.8322	10.442	12.2832	12.3256	13.7178	13.2925	10.6525	10.0864	11.2876	13.5394	12.738	15.0962	14.4673	13.076	15.2475	13.1189	18.7815	15.0011	19.7954	16.967	16.5749	17.3844	16.0286
v1g235656	A7SLI5	#NAME?	F:2,4-dienoyl-CoA reductase (NADPH) activity; F:NADPH binding; P:fatty acid beta-oxidation; C:mitochondrion; P:protein homotetramerization	0.681557	-1.28257	0.4514	-1.38223	0.392748	-1.44057	0.00563054	-2.10847	4.57711	5.60795	5.68419	4.91135	1.71884	3.85719	2.64431	2.17944	2.32056	4.71511	1.99388	3.48288	2.9825	2.22022	3.43322	3.44063	3.31341	1.28187	2.97266	2.1977	0.123622	2.69569	0.238565	2.09912	1.62575
v1g240452	A7RSW7	myelin expression factor 2 isoform 2	C:nucleolus; P:neuron differentiation; C:Golgi apparatus; P:myotube differentiation; F:nucleic acid binding; F:nucleotide binding	0.874416	-1.06244	0.453158	-1.16734	0.439262	-1.17832	0.00563054	-1.42862	22.7004	29.0069	24.9239	30.1629	28.3597	26.9015	21.392	23.5804	27.3312	27.4706	20.5986	27.8725	23.9218	25.252	17.1687	23.0314	22.7599	22.1554	23.6022	22.085	25.5612	19.1874	18.6195	14.8283	14.785
v1g81635	A7RGZ2	n-acetyltransferase 10	C:nucleolus; F:N-acetyltransferase activity; F:ATP binding	0.35617	-1.21057	0.158971	-1.27493	0.224409	-1.23866	0.00566234	-1.41546	9.90072	7.21595	10.9551	9.84561	9.51903	7.86367	8.84119	9.38732	7.25885	5.6322	8.8589	7.41285	7.27469	6.16234	7.08572	7.2831	7.49899	6.52588	8.16376	8.41504	6.44226	6.61521	6.83161	6.8129	6.12351
v1g207418	A7S666	tumor suppressor candidate 3-like	C:oligosaccharyltransferase complex; P:magnesium ion transport; P:protein N-linked glycosylation via asparagine; C:mitochondrion; F:magnesium ion transmembrane transporter activity; P:cell redox homeostasis; P:cognition; P:post-translational protein modification; F:dolichyl-diphosphooligosaccharide-protein glycotransferase activity; C:integral to plasma membrane	0.619508	-1.16944	0.474331	-1.18965	0.506567	-1.18776	0.00570477	-1.51272	29.3779	41.5331	33.1874	37.9374	43.2446	30.3733	27.4576	22.5313	40.6554	34.6614	34.5544	22.3182	29.2776	29.8946	37.2496	32.7163	36.14	29.2682	27.8213	27.5032	17.5287	26.3904	22.638	22.6	28.3718
v1g230093	A7SFG6	gamma-aminobutyric acid receptor subunit beta-3	C:cell junction; C:integral to membrane; F:extracellular ligand-gated ion channel activity; F:AP-2 adaptor complex binding; C:terminal button; P:synaptic transmission, GABAergic; P:chloride transport; F:GABA-A receptor activity; C:postsynaptic membrane; F:chloride channel activity	0.215397	1.39111	0.456996	1.24493	0.0578763	1.51227	0.00572795	1.63747	4.06886	4.88482	3.6607	3.52595	4.46062	7.55324	6.30479	4.84137	5.46936	5.89293	4.17723	7.94404	6.26677	4.00468	4.39622	6.97571	5.12994	8.00473	6.64905	6.19111	5.26337	8.0781	5.65905	7.08394	9.39399
v1g97785	A7RYF1	sid1 transmembrane family member 1	P:dsRNA transport; F:RNA transmembrane transporter activity; P:RNA interference; C:integral to membrane	0.953646	-1.03281	0.142653	1.29052	0.0213506	1.4037	0.00578259	1.42035	30.338	22.1127	24.9696	25.7155	20.5375	26.3728	27.7067	24.8216	20.662	20.9265	26.9798	38.5139	30.2161	31.6649	34.6691	32.4341	39.7978	31.4183	34.1525	39.6012	47.7212	31.8769	34.8088	33.4519	33.0603
v1g186283	A7S6G6	plasma glutamate carboxypeptidase-like	C:extracellular space; C:Golgi apparatus; C:lysosome; F:metallodipeptidase activity; P:proteolysis; C:endoplasmic reticulum; P:peptide catabolic process; F:protein homodimerization activity	0.175477	1.31381	0.322805	1.23853	0.0582113	1.38216	0.00578259	1.47339	6.18436	7.53428	6.18221	6.08224	5.99287	9.14453	7.48744	7.15829	9.65383	9.38333	7.02203	7.99206	6.37388	9.94921	8.73423	7.50335	12.3322	9.70619	8.45971	7.14917	9.14277	12.0523	8.82188	9.51508	8.84602
v1g240370	A7RSD5	lysm and peptidoglycan-binding domain-containing protein 3-like	P:cell wall macromolecule catabolic process	0.600478	1.12985	0.173114	1.23595	0.43268	1.15583	0.00578259	1.35831	17.2964	13.7501	21.8718	16.2442	14.5698	20.266	21.896	20.8108	16.2311	16.493	18.9731	21.7304	22.9356	19.0665	22.0258	18.7262	19.4663	18.7683	18.5407	22.1213	22.4732	21.6941	23.69	25.3309	22.0379
v1g65584	A7RI65	nuclear pore complex protein nup160	P:mitotic cell cycle; P:hexose transport; C:nuclear pore; P:macromolecule localization	0.520491	-1.39218	0.279009	-1.5386	0.0364217	-1.94369	0.00581438	-2.10016	10.0051	6.85416	10.1145	5.60914	15.5459	3.44952	5.42965	4.86426	10.6359	5.2103	9.74783	2.39448	5.46792	3.36861	4.96913	3.55826	6.35071	2.50678	2.81284	2.12059	1.35984	4.3394	5.24844	3.22767	1.19222
v1g211141	A7SER8	btb poz domain-containing adapter for cul3-mediated degradation protein 3-like	P:proteasomal ubiquitin-dependent protein catabolic process; F:voltage-gated potassium channel activity; P:regulation of ion transmembrane transport; C:nucleolus; C:Cul3-RING ubiquitin ligase complex; C:voltage-gated potassium channel complex; F:ubiquitin-protein ligase activity; P:protein ubiquitination; P:potassium ion transmembrane transport; C:cytoplasm; F:hydrolase activity	0.243225	-1.25686	0.911135	-1.03554	0.160282	-1.27905	0.00593831	-1.4384	16.6692	15.9958	14.2472	13.7228	18.8795	15.8564	11.017	10.0492	13.5959	11.4981	15.3136	15.8711	17.9715	14.0636	13.6879	13.0315	12.9775	12.7853	10.8959	10.9525	10.535	9.46297	9.48756	11.2846	12.7771
v1g198154	A7RJT5	choline carnitine betaine transporter	P:transport; C:membrane; F:transporter activity	0.0289744	2.01103	0.170753	1.64755	0.246101	1.54888	0.00593831	2.06453	1.49951	2.6666	1.79553	2.68361	1.86725	4.80808	5.32742	2.10559	11.602	6.17154	6.1535	1.93479	4.71945	6.29442	3.54673	4.05135	2.9562	3.60798	5.68209	4.45505	5.4939	4.82121	1.94373	11.8365	6.98422
v1g226179	A7RGW6	protein tex261	C:nucleolus; P:positive regulation of apoptotic process; F:DNA binding; F:double-stranded RNA binding; C:ribonucleoprotein complex; P:positive regulation of transcription, DNA-dependent	0.361815	-1.27093	0.138864	-1.37425	0.482559	-1.20786	0.00595209	-1.55028	20.3329	33.9193	32.4655	20.2338	20.9434	19.1051	18.5265	13.9513	27.2443	19.6753	20.8079	19.0637	16.5185	18.6569	15.8248	20.1552	19.8805	22.7779	21.6643	20.2597	14.1214	13.6858	17.8649	18.0482	15.8886
v1g99040	A7RZS5	rna polymerase ii-associated factor 1 homolog	P:positive regulation of mRNA 3'-end processing; P:negative regulation of epithelial cell proliferation; P:heart development; P:negative regulation of myeloid cell differentiation; P:negative regulation of S phase of mitotic cell cycle; P:endodermal cell fate commitment; C:Cdc73/Paf1 complex; P:positive regulation of transcription elongation from RNA polymerase II promoter; P:positive regulation …	0.056904	-1.25667	0.0748014	-1.24854	0.128427	-1.2079	0.00605275	-1.30013	21.7192	24.3033	19.6439	21.8772	25.0771	18.7921	18.021	16.562	17.4677	18.0248	19.6861	19.8225	16.7257	16.9794	16.4546	19.1771	17.033	17.6979	17.6052	21.5757	15.7965	18.3479	16.6437	16.4099	18.1475
v1g130091	A7SSK8	multidrug resistance-associated protein 4	P:transmembrane transport; C:integral to membrane; F:ATPase activity, coupled to transmembrane movement of substances; C:platelet dense granule membrane; P:ATP catabolic process; F:ATP binding; P:blood coagulation; C:plasma membrane	0.305716	-1.5896	NA	-1.68158	NA	-1.74953	0.00605275	-2.17448	0.534478	0.0900854	0.580088	0.349209	0.795203	0.0816079	0.504638	0.246594	0.157263	0.0840435	0.24022	0.236033	0.0587994	0.099617	0.274303	0.114791	0.0979847	0.222392	0.124773	0.301009	0.107235	0.0855503	0.0517359	0.088107	0.141026
v1g206837	A7S4V4	predicted protein	-	0.458246	1.24344	0.922801	1.04069	0.94778	1.0297	0.00613878	1.54587	11.2704	11.2065	10.2993	9.33662	8.85871	13.1823	12.0101	13.9645	12.4388	13.4197	10.7044	7.09952	11.1356	14.4268	9.60389	8.95157	12.9169	10.7358	9.96159	10.0599	11.9462	14.1369	16.4259	21.9208	17.0852
v1g39436	A7RQ89	camp-responsive element-binding 2	F:sequence-specific DNA binding transcription factor activity; F:sequence-specific DNA binding; F:protein dimerization activity; P:signal transduction; C:nucleus; P:regulation of transcription, DNA-dependent	0.992583	1.01019	0.747755	-1.15781	0.473728	-1.32695	0.00614829	-1.8974	65.1705	92.3572	61.8904	78.1125	76.796	100.879	35.106	48.3853	93.4976	100.18	72.8229	60.4384	52.783	76.719	48.4398	51.2413	52.3908	75.273	59.9812	22.1483	24.4603	55.814	18.2723	28.9571	34.7621
v1g212845	A7SIM0	protein hexim2	F:cyclin-dependent protein kinase inhibitor activity; P:negative regulation of transcription from RNA polymerase II promoter; C:cytoplasm; C:nucleus; F:snRNA binding	0.483125	1.31124	0.0698655	1.61809	0.060599	1.60789	0.00619061	1.76922	102.29	87.5843	76.6808	83.0673	80.7378	116.861	126.79	171.682	82.946	98.1113	110.229	181.011	227.324	117.693	130.002	117.659	100.949	129.613	165.401	246.876	255.932	127.244	207.383	132.596	128.867
v1g206468	A7S425	homeobox protein six6	F:sequence-specific DNA binding transcription factor activity; F:sequence-specific DNA binding; P:multicellular organismal process; C:nucleus; P:regulation of transcription, DNA-dependent	0.164891	-1.74466	0.0182118	-2.18053	0.084764	-1.84601	0.00619186	-2.17333	5.77082	1.55626	8.92517	5.58026	9.44448	0.881128	7.33088	0.887501	2.03759	0.846931	1.45246	2.44653	0.253945	1.4341	1.52315	3.96612	2.96226	1.12056	1.07775	1.30001	1.62096	2.09371	1.56407	1.2684	0.761336
v1g192133	A7SPN9	polypeptide n-acetylgalactosaminyltransferase 11	P:carbohydrate metabolic process; F:transferase activity, transferring glycosyl groups; C:Golgi apparatus; F:carbohydrate binding; C:integral to membrane	0.492737	1.17191	0.37426	1.18866	0.4141	1.17838	0.00621511	1.39841	7.82283	7.29442	6.59033	7.90581	9.85552	9.70968	9.55208	11.1382	7.95224	8.2403	8.97136	8.971	9.03641	9.10879	10.8788	8.34645	9.93105	10.6576	7.56015	10.1141	11.8728	11.5453	12.482	11.3565	8.73918
v1g242475	A7S2Y3	n-acetyltransferase gcn5	F:N-acetyltransferase activity	0.785048	1.12307	0.369193	1.26015	0.117522	1.39171	0.00624563	1.5567	4.97869	5.35879	3.81567	4.71386	5.34435	5.60134	6.19266	6.67619	5.25314	4.03796	6.70514	5.94024	5.3811	7.29326	5.73787	8.92948	6.65067	7.37779	6.85123	4.82077	7.97371	7.3073	11.2449	7.12252	6.13044
v1g40063	A7SZ47	deleted in malignant brain tumors 1	C:membrane; F:scavenger receptor activity	0.755267	1.12082	0.459443	1.18912	0.584038	-1.15889	0.00624563	-1.50336	12.8952	16.6842	14.6422	12.7356	21.1668	15.9797	13.1377	19.9179	17.9375	20.708	16.9336	19.527	24.8981	16.5802	16.3053	11.3324	13.5904	12.3383	14.2519	14.9808	12.205	8.93424	7.8511	10.1357	10.9595
v1g243392	A7S7K6	protein fam53c-like	-	0.158576	1.33132	0.00576768	1.54878	0.0433211	1.4126	0.00632817	1.4797	17.801	13.6708	17.4375	14.4878	14.8715	25.0183	20.3803	21.3514	22.0561	17.7423	26.1942	27.0375	32.8137	16.885	22.8034	23.6013	16.3685	22.658	21.9887	29.1021	25.0006	22.9812	28.112	21.4576	21.9406
v1g202520	A7RUY3	zinc swim domain containing 1	F:zinc ion binding	0.331863	-1.25458	0.699326	-1.10894	0.0404799	-1.42615	0.00634233	-1.49039	12.7357	12.0942	16.5197	13.3543	13.9513	8.30005	10.8249	11.8713	12.4119	10.2573	15.6365	10.7547	11.9606	10.537	12.7535	12.7647	7.83967	7.69037	9.98294	8.57209	8.72523	9.62913	9.68185	8.72209	7.8888
v1g137230	A7SXW0	carnitine o-palmitoyltransferase liver isoform-like isoform 1	P:response to starvation; F:carnitine O-palmitoyltransferase activity; C:mitochondrion; P:response to metal ion; P:response to oxidative stress	0.917803	-1.05916	0.876227	-1.05904	0.115971	-1.39985	0.00634317	-1.57675	47.7823	63.8325	71.3074	49.9509	72.0786	68.0936	51.0387	46.5406	62.486	56.7686	61.0864	43.1405	54.9029	46.178	80.1852	46.3706	41.5281	49.3365	33.0509	38.8703	28.7605	39.6573	40.085	30.3401	44.1271
v1g243852	A7S9X2	protein	F:metal ion binding; F:ATP binding	0.0149708	-1.66801	1.52619e-06	-2.29269	0.0329259	-1.56484	0.00642386	-1.62659	15.2757	13.6778	18.2477	17.9275	15.1338	8.0094	14.5466	7.13648	9.18162	6.69746	7.37519	7.36542	5.17898	5.09736	6.40986	9.62922	9.28793	8.39488	6.59389	15.0238	10.7945	10.1904	8.85328	9.53416	7.2754
v1g238428	A7RI14	sterol regulatory element-binding protein cleavage-activating protein	P:positive regulation of cellular metabolic process; P:cellular macromolecule metabolic process; P:regulation of cholesterol biosynthetic process; P:response to chemical stimulus; F:protein binding; P:ER-nuclear sterol response pathway; P:positive regulation of macromolecule biosynthetic process; C:integral to membrane; C:organelle membrane; C:intracellular organelle part; C:endomembrane system; …	0.211569	1.19929	0.168078	1.20786	0.120946	1.22023	0.00647132	1.30804	14.3019	13.9203	15.8767	13.3808	11.6473	16.6122	16.166	21.6536	14.9303	14.3525	14.8753	19.017	16.3446	16.5008	17.3947	16.6907	15.7556	17.3093	18.2131	17.1206	19.0774	16.7318	18.6733	19.7688	17.1882
v1g214952	A7SNH2	protein	P:signal transduction; F:receptor binding	0.407474	-1.4868	0.0355407	-2.01641	0.536259	-1.35013	0.00647132	-2.12249	9.06022	16.6822	19.1639	17.7051	6.43359	6.16232	11.8771	11.0837	7.29475	1.66211	6.73747	4.83771	1.58572	5.73121	3.38171	4.33402	20.9637	7.99673	4.26221	6.22358	4.62714	3.99906	3.34855	3.00972	5.51469
v1g87375	A7RN00	fibrillin-1- partial	F:calcium ion binding	0.122332	-1.79867	0.391711	-1.45367	0.000449676	-2.67723	0.00647322	-2.1322	19.5786	8.87912	28.141	7.58298	17.4513	3.01633	6.5706	5.69652	4.06886	13.0726	8.21293	5.23444	12.4965	10.8925	9.41438	1.76784	2.71623	6.33617	3.45881	1.15892	0.990889	3.68905	11.2343	4.61344	3.74648
v1g194407	A7SX51	vesicular glutamate transporter 3 isoform 1	P:transmembrane transport; C:integral to membrane	0.148595	1.38966	0.10573	1.41885	0.0329826	1.50525	0.00647322	1.55582	5.33219	3.79465	3.93852	3.48387	2.31388	5.88002	6.40753	6.19589	5.22976	3.9749	5.85822	5.7561	7.16966	5.30039	4.25688	6.36227	4.70667	6.49171	5.90121	6.56211	6.06236	6.63824	5.96428	5.33908	6.95653
v1g79992	A7RFF5	phosphoribosylformylglycinamidine synthase-like	P:'de novo' IMP biosynthetic process; F:phosphoribosylformylglycinamidine synthase activity	0.0129183	-1.50397	0.000620808	-1.65237	0.124069	-1.31717	0.00648676	-1.45685	9.04113	7.79618	11.7025	9.61772	9.37246	6.26321	8.0075	6.5248	5.07613	5.03725	6.32103	4.389	5.46683	5.53379	6.04925	7.08153	8.25062	7.64	4.85184	7.56857	5.50239	7.4037	6.26221	6.07936	6.46312
v1g180263	A7RNR7	Hydroxypyruvate isomerase	F:hydroxypyruvate isomerase activity; F:isomerase activity; P:metabolic process; F:receptor activity	0.260502	1.34504	0.323711	1.297	0.0029968	1.71927	0.00655136	1.59543	8.32575	10.7466	9.8327	9.17784	13.7569	18.3677	17.0595	12.755	10.7286	13.3155	15.4477	11.6148	17.5907	7.89147	16.9821	21.7175	18.9945	14.9231	20.4662	18.375	15.4409	14.3516	20.8296	18.1471	18.3349
v1g231911	A7RJV3	predicted protein	-	0.159769	-1.48809	0.0999333	-1.55103	0.0434998	-1.63182	0.00655755	-1.7446	7.39769	7.40564	10.0058	8.20212	13.4244	5.03155	2.96319	6.27459	7.57219	6.57996	6.48855	4.1579	7.9411	5.26449	4.14176	5.61704	5.37001	5.22348	4.88436	4.71334	2.83355	6.02814	3.94926	5.17357	5.17559
v1g239974	A7RQH9	sigma non-opioid intracellular receptor 1	P:transport; P:opioid receptor signaling pathway; C:nuclear membrane; F:opioid receptor activity; P:ergosterol biosynthetic process; F:C-8 sterol isomerase activity; P:nervous system development; F:protein binding; C:nuclear outer membrane-endoplasmic reticulum membrane network; P:regulation of neuron apoptotic process; C:endoplasmic reticulum	0.109267	-1.64096	0.049927	-1.75618	0.131966	-1.57064	0.00656161	-1.87605	7.86963	5.11342	8.93576	7.98088	5.79064	2.37706	8.42879	2.94677	3.52365	2.51077	4.5212	3.59622	2.10794	3.12483	4.21442	3.77229	4.82998	2.98976	3.16841	5.84516	3.12353	3.70589	3.70942	2.89539	2.84385
v1g242477	A7S2Y5	predicted protein	-	0.235511	1.2631	0.389045	1.19517	0.33632	1.2129	0.00658159	1.42836	13.0053	17.04	12.0205	13.1366	16.5686	20.6645	13.7477	18.9796	20.0254	18.4233	22.2306	14.1894	18.4773	17.4818	14.3841	19.3083	17.9094	19.8177	17.6535	13.2518	20.9514	23.3511	21.8183	20.4643	18.112
v1g161675	A7RQV8	Beta-galactosidase	P:carbohydrate metabolic process; F:cation binding; F:protein binding; C:cytoplasmic part; F:beta-galactosidase activity	0.917803	-1.04462	0.341285	-1.20131	0.0411856	-1.35691	0.00662756	-1.40863	7.41067	7.08107	8.54948	8.3854	6.28873	7.50989	6.92625	6.61868	7.14556	7.85487	5.45744	5.70169	6.00278	7.83029	5.97255	6.05204	6.90361	4.58341	4.48519	5.26591	4.31736	5.82251	5.43046	5.2364	5.37362
v1g161770	A7RR59	sorting nexin-24	F:phosphatidylinositol binding; P:cell communication	0.349897	1.24326	0.569303	1.15243	0.219834	1.27563	0.00666105	1.45966	6.36085	5.82461	4.59815	5.64466	4.69657	6.29118	8.55632	7.97196	5.78799	6.20028	6.21272	7.74792	5.99508	6.11058	5.7494	5.89954	7.71613	7.46607	6.82622	7.48546	10.0002	6.80785	8.87727	7.52255	8.24149
v1g85495	A7RL27	protein yipf3	C:membrane; C:transport vesicle	0.722856	-1.1443	0.260224	-1.3058	0.159857	-1.353	0.00677525	-1.55138	27.3042	26.6466	38.1747	24.5129	28.3048	24.0489	22.1776	17.6909	30.8264	29.4974	22.9074	25.6342	16.7434	22.8691	19.7219	25.0857	26.8202	17.1819	14.322	20.2657	16.6882	20.3952	17.1303	16.9205	17.9777
v1g236343	A7RHF6	protein c8orf37 homolog	C:cytoplasm	0.778536	1.07948	0.695247	1.08092	0.200489	1.20541	0.00677879	1.32835	22.4496	21.7811	19.9128	19.9095	19.4344	22.1674	26.7031	23.0638	23.3775	17.5607	22.372	24.3775	21.7638	19.2289	24.7975	24.2139	24.1785	27.1066	27.4366	22.7621	31.6894	26.4729	31.0405	24.1081	26.8362
v1g238642	A7RIY7	pectate lyase	P:cell adhesion; F:calcium ion binding; C:membrane	0.822512	1.18635	0.859607	-1.11349	0.478175	-1.39582	0.00677879	-2.11528	38.2728	47.7509	20.6103	42.2517	18.7082	43.1005	10.3965	17.8385	17.2759	128.587	17.3466	26.473	37.2653	29.8453	30.8556	17.0488	16.4345	12.6709	32.4296	19.4625	8.85574	14.1299	9.53852	7.10686	6.3648
v1g93956	A7RUH0	nucleosome-remodeling factor subunit bptf	P:anterior/posterior pattern specification; F:DNA binding; F:zinc ion binding; P:endoderm development; P:embryonic placenta development	0.873656	1.0578	0.366051	1.1824	0.424543	1.1667	0.00683558	1.37234	38.7976	30.2872	36.2909	38.6906	42.1534	45.8322	42.4154	43.9654	37.4916	28.4699	42.9514	44.0062	50.7695	37.8051	46.4104	44.1485	40.43	48.4302	43.8559	40.6337	52.8506	49.6806	55.3441	46.0039	54.9568
v1g218259	A7SVT8	na-ca exchanger integrin-beta4	C:integral to membrane; P:cell communication	0.229216	1.64812	0.450635	1.39807	0.11267	1.76521	0.00692072	2.12041	0.143254	2.74182	1.17905	3.84372	1.67844	5.86926	1.89358	5.70608	5.429	4.30994	1.62251	4.25127	7.72228	1.95206	2.20561	4.83384	4.12612	4.07976	6.08649	6.83972	5.23102	11.8062	5.17684	6.20811	6.04148
v1g204597	A7RZT8	protein	C:integral to membrane; P:G-protein coupled receptor signaling pathway	0.931291	1.06732	0.473548	1.2792	0.854864	1.09943	0.00695958	1.74637	2.84419	3.26247	3.71393	1.4092	4.01122	3.79987	2.42092	2.9343	3.61247	3.47847	2.8336	4.68919	6.02326	4.22611	2.79772	2.85065	3.75132	4.14206	2.5821	3.5818	6.65753	5.13421	8.02984	5.46998	4.26824
v1g211891	A7SGE6	protein pbmucl2- partial	P:negative regulation of peptidase activity; C:extracellular region; F:peptidase inhibitor activity	0.272237	1.47469	0.692533	1.18263	0.963072	1.02837	0.00695958	1.85601	12.6142	11.1778	19.8645	14.4595	13.9272	15.8714	32.6187	24.4091	34.0713	10.7796	17.281	24.8774	17.2148	15.1381	14.7505	18.5642	14.6168	11.0067	16.1775	14.2682	45.5235	12.4041	36.3523	31.0771	31.4087
Hes3 v1g241656	A7RYX4	Hes3	P:negative regulation of transcription from RNA polymerase II promoter; P:Notch signaling pathway; P:floor plate development; P:cell proliferation; P:lens development in camera-type eye; F:protein heterodimerization activity; P:anti-apoptosis; F:sequence-specific DNA binding; P:negative regulation of muscle organ development; P:negative regulation of neurogenesis; P:prechordal plate formation; P:…	0.0399425	1.47773	0.00433843	1.62543	0.0465652	1.44656	0.0071986	1.51895	15.7085	9.43522	15.7316	13.3237	7.80813	18.0104	20.764	19.0631	18.9419	18.6527	22.8235	21.0131	21.5545	17.265	23.306	16.4598	13.3169	25.5109	19.4468	18.5782	17.6494	22.0806	18.7717	20.763	18.5951
v1g200393	A7RQ14	predicted protein	-	0.263305	1.5319	0.0820325	1.74584	0.493633	1.34195	0.0071986	1.95023	7.46599	10.3467	11.4794	6.17882	6.01683	15.1995	19.6522	15.3094	14.3523	11.2181	11.1853	22.4202	20.8076	18.5537	16.7863	6.41396	12.7748	10.3551	14.3306	19.622	35.4514	6.10793	26.0167	21.8799	15.4313
v1g245481	A7SIF6	laminin subunit beta-2	P:system development; P:cell development; P:cellular component organization at cellular level; C:extracellular matrix	0.761126	1.08873	0.356557	1.16966	0.0205185	1.33995	0.0072258	1.34347	7.38708	9.46939	8.28335	9.37712	9.47658	8.7931	9.31679	10.4333	9.5459	9.95635	9.89258	10.2261	10.0174	11.5765	10.014	10.2532	13.2109	13.9467	12.5994	9.53751	9.13465	13.304	10.9154	13.0389	13.1865
v1g248235	A7SZM9	nuclear fragile x mental retardation-interacting protein 1	F:RNA binding; P:RNA metabolic process; F:zinc ion binding; C:nuclear lumen; C:intracellular non-membrane-bounded organelle; F:protein binding; C:ribonucleoprotein complex; P:gene expression	0.516992	-1.313	0.348828	-1.37273	0.386372	-1.35008	0.00736218	-1.81556	9.82432	5.32171	8.62571	5.42576	7.36009	4.6558	8.01889	6.78478	3.43609	3.60457	5.94846	6.30319	3.99692	3.78883	4.85173	6.40961	3.96462	3.68933	4.13977	7.3076	5.20671	3.39228	4.01917	1.99637	3.16691
v1g98292	A7RYZ6	Urease	F:urease activity; P:urea metabolic process; F:nickel cation binding	0.370817	1.30435	0.378556	1.27518	0.220083	1.355	0.00738601	1.60669	9.0692	11.6077	8.05215	11.2409	13.4833	12.389	17.3468	16.4648	12.9983	12.8769	9.04951	13.0059	23.0599	14.3295	10.9614	16.4047	15.5639	13.7027	16.3695	13.0461	25.2484	13.9095	18.4717	17.3388	16.1561
v1g129106	A7SRS8	Peptidyl-prolyl cis-trans isomerase	F:receptor activity; P:protein folding; F:FK506 binding; P:protein peptidyl-prolyl isomerization; C:membrane; C:nucleus; F:peptidyl-prolyl cis-trans isomerase activity	0.122332	-1.35212	0.0659125	-1.39718	0.117362	-1.33624	0.00763614	-1.46942	89.2098	80.2604	93.6677	99.9385	77.5113	61.28	81.9061	50.285	65.2387	60.6081	66.603	51.3125	46.9317	76.1981	65.8464	69.5207	87.2982	51.1888	52.1971	62.4349	54.3396	60.7962	48.3573	60.2999	67.2042
v1g137089	A7SXS4	protein phosphatase 1g	C:nucleolus; C:protein serine/threonine phosphatase complex; F:metal ion binding; P:cell cycle arrest; P:peptidyl-threonine dephosphorylation; F:protein serine/threonine phosphatase activity	0.635596	-1.20573	0.255882	-1.36019	0.0354837	-1.58335	0.00768638	-1.64466	9.07431	12.464	17.7497	14.123	13.7528	7.81687	9.76507	13.9972	10.7119	12.0256	6.4768	7.36872	11.0557	12.4869	9.87023	9.09493	8.11096	10.914	5.45929	6.05124	6.08689	7.08166	8.99342	7.60587	8.38014
v1g245245	A7SH54	loc100049741 protein	F:molecular_function; P:biological_process; C:cellular_component	0.474498	1.29128	0.374701	1.30899	0.118562	1.47798	0.00768638	1.67556	3.50764	5.59054	3.50642	4.98158	5.04704	5.1302	7.76452	5.66417	6.69221	5.35105	6.04049	8.56038	4.26504	7.6272	4.35832	6.66115	8.13399	7.7072	7.44147	5.57976	4.40775	11.5145	7.50537	8.16613	9.03597
v1g110685	A7SA46	protein notum homolog	-	0.211243	1.6394	0.945374	-1.04777	0.177503	1.63459	0.00772421	2.04636	0.514203	1.21335	1.58705	0.705521	1.17146	2.61053	1.54476	0.83034	3.7068	2.35828	0.808878	1.58956	0.593973	1.11811	0.527795	1.54612	2.19958	2.87058	2.52083	2.02714	1.2638	3.07272	1.91627	5.34018	3.20536
v1g239489	A7RN05	neuronal calcium sensor 1	C:dense core granule; F:protein binding; P:positive regulation of catalytic activity; P:negative regulation of calcium ion transport via voltage-gated calcium channel activity; F:enzyme activator activity; P:regulation of neuron projection development; F:calcium ion binding; P:positive regulation of exocytosis; C:cytosol; C:postsynaptic membrane; C:dendrite; C:neuronal cell body; P:phosphatidylin…	0.00809198	1.49706	0.0648698	1.36396	0.338651	1.21489	0.00780276	1.42475	16.3509	16.4565	16.4462	17.047	13.9619	27.0595	31.374	24.7947	21.003	19.6747	24.5595	23.4792	20.8506	19.6504	23.3699	18.0621	14.5151	19.8861	20.5903	26.3384	28.2729	22.7197	22.7537	20.2879	23.4619
v1g220599	A7T0T8	enhancer of mrna-decapping protein 4	F:molecular_function; C:cytoplasm; P:biological_process; C:nucleus	0.474586	-1.14139	0.00950234	-1.35314	0.0576939	-1.26398	0.00783475	-1.3143	11.9368	11.2076	12.3573	13.4763	11.0599	10.8043	10.9843	10.0141	9.65715	11.0083	9.40566	7.97845	7.70177	9.68094	8.94091	10.6167	10.6263	8.82247	9.43101	7.41912	7.17409	8.75571	9.90981	9.18284	10.1299
v1g222689	A7T5Q8	protein	F:metal ion binding; F:ATP binding	0.233524	-1.57354	0.094327	-1.74896	0.341796	-1.44802	0.00783475	-1.99235	6.81684	4.05761	2.62449	2.52788	5.99622	3.34757	3.7637	1.58672	1.66967	1.75754	3.01413	1.5947	1.70256	1.92297	1.89109	2.5852	1.73384	2.68311	2.00714	4.60004	2.07003	2.20191	1.99738	0.992125	1.19101
v1g238273	A7RHC7	predicted protein	-	0.984418	-1.01549	0.147315	1.38676	0.0529103	1.475	0.00786415	1.56331	295.108	180.051	189.383	250.037	186.185	197.272	230.343	184.046	190.969	279.429	248.625	299.754	347.162	345.199	339.846	282.137	359.039	354.891	355.309	340.646	512.361	276.044	478.169	280.565	257.963
v1g242878	A7S4X1	nuclear pore complex protein nup133	C:nuclear pore outer ring; P:nuclear pore organization; F:nucleocytoplasmic transporter activity; P:mRNA export from nucleus; C:condensed chromosome outer kinetochore; P:paraxial mesoderm development; C:nuclear pore; C:condensed chromosome kinetochore	0.343187	-1.32656	0.176757	-1.40498	0.491746	-1.2381	0.007998	-1.6279	7.77062	5.70946	7.29114	5.23514	6.48156	5.02297	6.76565	5.15949	4.40852	2.4584	4.91877	3.5097	4.72992	3.60197	5.39694	5.78291	3.38371	4.47241	5.47468	6.54259	3.20215	3.75372	4.22478	3.68692	3.82443
v1g246088	A7SLT4	predicted protein	-	0.0737269	1.43837	0.0350257	1.49841	0.0150039	1.54263	0.00802439	1.5213	1.91459	3.05371	3.48494	3.45395	3.66949	5.00215	4.21796	4.58029	4.55683	4.76118	5.01964	4.60333	4.75086	5.36589	4.42169	4.0511	6.27896	6.24778	4.69304	3.49438	3.73465	5.95886	5.18915	4.54134	5.00969
v1g82280	A7RHH7	caib baif -transferase family protein c7orf10 homolog	P:metabolic process; F:catalytic activity	0.614257	1.23656	0.275098	1.37982	0.122139	1.4917	0.00814016	1.69933	12.8267	10.089	10.1686	11.0186	13.9394	13.7093	15.8156	20.2925	11.0269	13.6683	12.2117	14.2055	30.0626	11.8355	16.7148	11.5144	19.4663	15.8102	18.8341	27.1154	27.8833	18.0791	19.196	22.3089	20.2919
v1g236955	A7S616	adp-ribosylation factor 6	C:recycling endosome; P:ruffle organization; P:cell adhesion; F:thioesterase binding; P:neurotransmitter secretion; P:protein localization at cell surface; C:membrane fraction; F:NAD(P)+-protein-arginine ADP-ribosyltransferase activity; P:cellular component movement; P:spermatogenesis; F:GTP binding; P:protein transport; P:GTP catabolic process; C:Golgi apparatus; C:cytosol; P:myoblast fusion; C:…	0.968523	1.02662	0.514385	1.17133	0.310915	1.24914	0.0081428	1.47643	87.1828	83.1272	71.8797	64.1054	73.3538	96.8771	89.3814	75.0443	71.3649	58.284	104.659	89.8938	96.57	69.7344	89.679	95.3417	82.5019	93.5351	93.859	117.514	149.479	99.6028	145.245	91.2217	92.8536
v1g248772	A7T648	cerebellar degeneration-related protein 1	F:transferase activity	0.139677	1.67452	0.192057	1.59656	0.246026	1.52443	0.00819649	1.94959	0.543908	0.713027	0.602622	0.414599	0.590066	1.55022	0.980397	1.9518	0.970898	0.731725	0.798565	1.23301	1.39619	1.1827	1.11657	1.18115	0.542885	1.23217	1.28385	1.19125	1.6551	1.42198	0.859928	1.95263	1.33947
v1g20538	A7RWU2	zinc finger protein 135-like	F:zinc ion binding; F:nucleic acid binding; C:intracellular	0.985269	-1.01477	0.621505	-1.16935	0.021314	-1.62421	0.0082493	-1.62384	6.15683	5.26382	8.89753	6.12143	6.27275	6.43742	8.20266	6.62807	4.96212	6.18758	3.87405	5.95803	6.80274	5.47151	5.49527	3.75615	2.40466	4.54814	4.08275	4.22121	4.88741	3.19925	3.26484	3.29486	4.44979
v1g194572	A7SXK8	isoform b	-	0.52504	-1.17338	0.0942786	-1.33523	0.000742884	-1.58332	0.00825194	-1.42272	16.6593	14.4475	15.2529	15.3166	13.4575	13.9706	13.038	15.5432	10.98	10.344	14.2992	11.3033	8.81593	9.13983	11.8382	9.24767	8.11299	8.29448	9.12104	11.6757	8.39899	9.82747	9.84082	11.8299	11.519
v1g227033	A7SBZ9	iron-sulfur cluster assembly enzyme mitochondrial-like	F:iron ion binding; P:iron-sulfur cluster assembly; F:iron-sulfur cluster binding	0.383509	1.2412	0.112478	1.35627	0.375742	1.22426	0.00832431	1.47364	71.8304	58.6261	69.9616	66.1988	54.3605	92.2663	76.3068	83.5005	81.9943	71.2849	105.098	96.8455	94.1368	81.6714	68.3992	73.2947	71.7261	84.1278	78.3714	91.9753	143.879	83.4716	108.63	65.078	87.5148
v1g81874	A7RHW0	mitogen-activated protein kinase kinase kinase kinase 5	F:small GTPase regulator activity; P:response to stimulus; F:protein kinase activity; C:cell part; P:cellular process; F:nucleotide binding	0.793654	1.08778	0.610596	1.11893	0.0898226	1.29851	0.00839458	1.38178	12.3061	16.7375	16.678	16.6503	12.8498	15.7561	14.4798	16.008	15.6303	20.3182	13.8735	19.3379	17.769	17.7279	16.4471	20.9422	19.8501	17.7972	22.9028	18.0244	25.5649	20.4909	17.8927	22.6811	19.7699
v1g106062	A7S6B3	cryptochrome-1	P:DNA repair; C:mitochondrion; P:response to temperature stimulus; P:circadian rhythm; F:DNA binding; P:detection of visible light; F:DNA photolyase activity; F:protein binding; F:G-protein coupled photoreceptor activity; C:nucleus	0.627967	1.21046	0.73308	1.12853	0.307718	1.32245	0.0084562	1.62538	27.7115	19.2897	26.1486	24.7811	30.7739	23.846	37.5556	19.4435	34.8657	43.7881	33.648	33.4994	20.0449	30.4944	29.6253	31.945	30.828	36.4458	33.4688	43.9778	26.9824	49.4008	37.5534	57.5518	50.7743
v1g196354	A7RFB4	microtubule-associated protein rp eb family member 1	P:protein localization to microtubule; C:microtubule organizing center; C:cell projection membrane; C:cytoplasmic microtubule; C:Golgi apparatus; C:microtubule plus end; P:organelle organization; F:microtubule binding; P:regulation of cellular process	0.52504	-1.16355	0.40452	-1.17541	0.165394	-1.25829	0.0084589	-1.38994	101.103	98.0957	115.38	118.398	93.894	76.6282	112.722	70.7121	93.729	95.7694	82.6612	73.5229	91.5783	104.554	91.8773	99.8265	90.904	74.6091	81.1461	66.8524	61.1991	83.5369	72.7231	79.4282	74.7345
v1g181123	A7RRG8	programmed cell death protein 6-like isoform 1	F:calcium ion binding	0.627713	1.14642	0.0988713	1.32401	0.305949	1.22179	0.0084589	1.41386	27.8949	25.8129	26.3871	25.2156	22.6432	29.4636	32.8632	34.505	25.2347	26.4096	29.5979	39.4974	38.0771	31.0179	34.5832	31.0282	33.2237	27.6137	36.348	30.1878	49.4706	29.171	44.7694	32.4832	30.307
v1g229139	A7S0W3	Ubiquitin carboxyl-terminal hydrolase	P:histone H4 acetylation; F:protein binding; F:zinc ion binding; F:H4 histone acetyltransferase activity; C:SAGA complex; P:positive regulation of mitotic cell cycle; P:ubiquitin-dependent protein catabolic process; P:histone ubiquitination; F:ubiquitin-specific protease activity; P:histone deubiquitination; F:ubiquitin thiolesterase activity; P:embryo development; P:positive regulation of transc…	0.0757516	-1.43517	0.0352825	-1.49606	0.744675	-1.11467	0.00866494	-1.51852	16.414	18.6314	17.828	17.6213	27.3821	13.2363	11.1022	9.62872	16.2761	15.2181	16.4508	11.4242	9.08279	12.5668	13.1151	17.6334	15.2199	19.1805	17.1322	17.5656	8.83453	13.7289	12.3871	10.9636	15.6122
v1g128033	A7SQV4	39s ribosomal protein mitochondrial-like	C:ribosome; F:structural constituent of ribosome; P:translation	0.368211	-1.25316	0.391791	-1.22608	0.035108	-1.46158	0.00867366	-1.49779	17.8594	13.9124	16.3081	14.6083	14.3077	8.44287	14.0322	10.1678	14.8552	12.6012	12.3181	10.617	11.9019	15.9818	10.5758	10.1548	10.1372	8.33622	10.2894	12.4114	9.16479	10.5183	7.44684	9.77578	12.2113
v1g245344	A7SHP9	tubulin--tyrosine ligase-like protein 12-like	P:cellular protein modification process; F:tubulin-tyrosine ligase activity	0.0250742	-1.321	0.141776	-1.22877	0.105436	-1.23913	0.00867366	-1.31712	20.7316	15.4522	19.6022	14.9886	17.5017	12.9659	14.5777	13.6444	13.5	11.5592	16.4628	14.4967	12.8976	14.4492	12.9164	16.741	12.586	13.5359	13.3146	14.5139	15.0033	13.8966	13.5566	11.5261	12.5408
v1g203127	A7RWD1	cryptochrome 1 (photolyase-like)	P:DNA repair; F:DNA (6-4) photolyase activity; C:mitochondrion; C:transcription factor complex; F:transcription repressor activity; P:entrainment of circadian clock; F:DNA binding; P:detection of visible light; F:protein binding; F:G-protein coupled photoreceptor activity; P:regulation of cellular process; P:transcription, DNA-dependent; P:response to hydrogen peroxide	0.0668864	-1.79284	0.0279312	-1.93054	0.205912	-1.54539	0.00867366	-1.93977	3.5792	1.87684	4.8558	3.58574	2.99542	0.910829	2.66253	1.74309	1.47439	1.12562	2.68111	1.05375	0.393758	1.55656	1.2246	1.87908	1.74978	2.39939	1.02123	2.57568	0.718116	1.65504	1.73228	1.31116	1.4953
v1g241105	A7RW53	copine-8	F:molecular_function; P:biological_process; C:cellular_component	0.925883	1.05966	0.817258	-1.0913	0.521763	-1.22015	0.00867366	-1.60523	26.7386	50.5564	35.1593	32.6108	40.3876	47.4475	36.0443	26.5709	49.3533	38.4243	42.2773	33.2747	32.2065	27.1328	33.427	32.4684	27.5681	26.4592	38.1859	23.6499	22.267	13.3151	22.0662	20.8333	30.4707
v1g202235	A7RU76	protein	C:integral to membrane; P:G-protein coupled receptor signaling pathway	0.737891	1.21356	0.396445	1.37027	0.621213	1.2472	0.00867366	1.85599	0.617234	1.41234	1.22562	1.02653	1.75317	1.67925	1.07885	1.57058	1.34064	2.0176	2.04783	0.901989	2.41984	2.19624	1.49748	1.34975	2.5443	1.57987	1.34486	1.10605	2.75824	2.1376	4.48641	2.11515	1.86551
v1g103542	A7S404	chromosome 20 open reading frame 24	F:protein binding; C:mitochondrion	0.858051	1.07647	0.785644	1.08283	0.441402	1.1951	0.0086925	1.44532	47.0628	35.488	59.0996	43.0488	40.0015	49.054	62.63	37.266	50.9501	43.9536	50.9054	49.0561	49.1221	43.9791	51.8998	49.1189	49.2481	54.0002	58.4746	61.845	84.1239	51.4238	65.3588	61.3385	72.9165
v1g67148	A7S9Y4	protocadherin gamma-a10-like	P:homophilic cell adhesion; C:plasma membrane; F:calcium ion binding	0.116909	1.67021	0.0518758	1.79115	0.0979382	1.66173	0.0087244	1.88561	0.875135	4.47424	6.64871	4.80297	3.41785	7.95049	6.83555	10.3633	10.0939	6.1007	4.40527	9.19802	12.8047	9.13411	9.88092	9.20979	5.24093	7.64688	8.58051	10.9251	13.5199	9.47853	10.0805	7.74212	8.08188
v1g196942	A7RGU1	huntingtin	P:apoptotic process; P:cellular response to stimulus; P:microtubule-based process; P:cellular biosynthetic process; P:organelle organization; P:carboxylic acid metabolic process; P:synaptic transmission; P:monoamine transport; P:forebrain development; P:intracellular transport; P:regulation of hormone levels; P:neurogenesis; P:learning; F:active transmembrane transporter activity; P:response to c…	0.547766	-1.17054	0.0575453	-1.3786	0.151233	-1.29107	0.00875381	-1.42837	3.36122	3.79886	3.48646	3.58199	5.14045	3.22628	2.9999	2.59969	3.48165	3.96313	2.79259	1.89652	3.44287	2.83838	2.78015	3.22167	2.94542	2.67721	2.91521	2.95893	3.25405	2.46195	2.80817	2.49787	2.27533
v1g246275	A7SMY5	predicted protein	P:RNA metabolic process	0.0447444	-1.79302	0.000772401	-2.36203	0.365294	-1.38557	0.00875381	-1.86695	3.83366	3.26669	2.52827	2.63002	4.9908	1.252	2.55933	2.17819	1.49148	0.937721	0.938096	1.71181	0.820072	0.926236	1.09305	2.02792	2.64207	3.30848	0.928105	2.5189	1.64517	1.82952	1.44312	1.55651	1.27847
v1g177096	A7RFA4	lon peptidase n-terminal domain and ring finger protein 3 isoform 2	F:ATP-dependent peptidase activity; P:proteolysis; F:zinc ion binding	0.580902	1.28046	0.00996978	1.89093	0.000989708	2.10406	0.00876232	1.79135	10.5609	12.0054	16.5448	12.5512	20.372	14.3361	15.4697	10.7883	26.5468	30.5461	43.2667	30.5022	17.0968	42.7771	24.0538	38.3993	46.8906	40.9388	28.6372	24.6158	21.9778	35.5275	27.4743	30.4218	32.249
v1g233863	A7RF50	mitochondrial uncoupling protein 2	P:mitochondrial transport; C:integral to membrane; C:mitochondrial inner membrane; P:respiratory electron transport chain; P:small molecule metabolic process; P:proton transport; P:response to organic substance	0.610188	1.18795	0.479178	1.20314	0.617644	1.16315	0.00891197	1.52632	11.0766	16.1955	10.3901	17.6531	15.1277	18.1576	16.7401	16.1675	17.0196	17.054	13.5974	15.7131	19.4672	24.056	13.3922	13.758	17.4412	15.2405	19.4702	17.324	25.005	21.7251	29.0081	21.1197	15.438
v1g202192	A7RU38	f-box lrr-repeat protein 20-like isoform 1	-	0.236698	1.43946	0.743241	1.14064	0.343303	1.34832	0.00905784	1.71784	6.41328	7.35198	5.05381	4.89898	6.12855	11.0475	14.1015	5.80242	9.92094	5.20675	7.55567	6.28506	7.09295	5.87486	8.12345	6.76976	8.60953	10.8633	5.90902	10.4449	13.894	7.18571	8.13626	14.591	12.7905
v1g828	A7T1W7	coagulation factor c cochlin	F:peptidase inhibitor activity; C:extracellular region; P:negative regulation of peptidase activity	0.52892	1.39033	0.302593	1.52018	0.799309	1.17069	0.00905784	2.01928	0.536956	0.211174	1.01986	0.368369	1.2233	1.14781	1.12918	1.01159	1.32714	0.886547	1.0136	1.32791	1.86077	0.467034	1.79123	1.2109	0.459382	0.651651	0.731214	1.23482	1.50826	2.00543	2.00106	1.96209	1.61161
v1g93831	A7RUK2	alpha-l-iduronidase precursor	F:hydrolase activity, hydrolyzing O-glycosyl compounds; P:carbohydrate metabolic process; F:cation binding; P:cellular process	0.980507	1.02395	0.510034	-1.26356	0.184985	-1.47709	0.00907446	-1.78456	1.62525	1.627	1.54345	1.75693	1.53877	1.34229	1.68669	1.98823	1.52157	1.78893	1.02265	1.09617	1.02403	1.8634	0.985759	1.25873	1.07444	0.788963	1.04625	0.873709	0.415015	0.662182	0.700786	1.07979	0.955131
v1g247038	A7SS12	predicted protein	-	0.417337	1.25452	0.129694	1.38135	0.00682024	1.60439	0.00908379	1.52141	11.8614	10.9601	15.6389	14.0625	11.3938	14.0315	16.3984	19.1539	15.3224	17.1121	16.2313	22.3562	25.0085	12.4703	15.4255	27.8741	15.1724	22.9761	19.8221	21.4888	15.5266	20.6877	22.6285	19.667	22.6524
v1g108249	A7S7Z0	ap-5 complex subunit mu-1	C:clathrin adaptor complex; P:vesicle-mediated transport; P:intracellular protein transport	0.614257	-1.14532	0.10573	-1.31782	0.00444352	-1.49108	0.00912186	-1.40749	17.8572	15.4805	16.9584	18.8809	15.1231	13.6475	12.4597	16.33	15.0283	15.499	9.66557	16.2638	11.2379	13.2772	12.4165	10.4885	14.7845	9.97356	9.41322	10.3452	13.8881	12.7649	10.7986	10.266	11.2601
v1g83090	A7RJ59	transmembrane protein 62	C:cellular_component; F:hydrolase activity; C:integral to membrane	0.431954	1.2646	0.190481	1.36189	0.177514	1.35836	0.00912186	1.55157	6.75847	5.25687	5.06333	5.70122	5.67009	6.98272	8.21168	8.40754	5.50619	7.87993	5.85916	10.7712	8.79002	6.07434	8.70992	6.62329	7.90216	6.34295	8.58995	10.6575	11.7067	6.50672	8.95526	9.53184	9.77827
v1g237220	A7SFQ2	probable e3 ubiquitin-protein ligase rnf144a-like	F:zinc ion binding; C:intracellular	0.221926	1.25938	0.0362073	1.38008	0.0582113	1.3384	0.00913223	1.39756	15.3217	19.1309	15.203	14.5177	19.1413	22.5445	16.6778	16.6423	24.5101	25.4609	23.7778	23.5333	19.1536	24.7407	25.5294	19.3506	24.5704	27.4164	23.1289	18.5992	23.6414	24.5317	25.5119	23.9963	20.9389
v1g243132	A7S641	Protein ST7 homolog	P:positive regulation of fibroblast proliferation; P:mammary gland epithelium development; P:cellular response to starvation; P:labyrinthine layer blood vessel development; P:membrane depolarization; P:mammary gland involution; P:negative regulation of nitric oxide biosynthetic process; P:myoblast proliferation; P:inactivation of MAPK activity; P:positive regulation of intrinsic apoptotic signali…	0.490926	-1.10926	0.890348	1.02617	0.529908	-1.09322	0.00923326	-1.24086	16.3502	15.9051	17.1732	16.0655	14.0648	15.067	14.4406	15.7979	13.6607	13.1001	16.7952	17.0025	15.572	14.8743	17.7311	15.2292	15.1249	13.9109	12.777	15.8675	12.8203	12.515	13.7797	13.2002	11.8448
v1g228848	A7RVQ5	exocyst complex component 1-like isoform 1	-	0.706887	-1.13736	0.628335	-1.1353	0.249353	-1.27365	0.00930413	-1.47495	13.0244	15.1404	12.5676	12.4399	18.5218	11.9639	9.36548	10.9242	14.6088	15.1997	13.9551	9.37838	9.10349	13.8307	15.8921	11.6909	13.0223	10.817	10.1432	9.34812	9.40319	10.0413	8.29344	9.45614	9.75771
v1g207162	A7S5L5	transcription factor 12 isoform 3	P:regulation of transcription from RNA polymerase II promoter; C:transcription factor complex; P:muscle organ development; P:immune response; F:sequence-specific DNA binding transcription factor activity; P:positive regulation of neuron differentiation; F:protein heterodimerization activity; P:positive regulation of transcription, DNA-dependent; F:E-box binding	0.656444	1.11937	0.398385	1.16438	0.0570913	1.30135	0.00932771	1.35106	62.0349	46.3602	54.2248	44.9504	53.0402	56.0666	62.5934	62.1828	60.3953	51.9551	55.3524	59.0337	79.545	52.6111	59.3641	69.7078	55.657	63.7336	68.3848	85.8765	81.5374	64.2234	68.0923	72.6606	70.3529
v1g121507	A7SKC9	parafibromin	P:negative regulation of S phase of mitotic cell cycle; C:Cdc73/Paf1 complex; P:endodermal cell fate commitment; P:negative regulation of transcription from RNA polymerase II promoter; P:histone monoubiquitination; F:RNA polymerase II core binding; P:negative regulation of myeloid cell differentiation; P:positive regulation of mRNA 3'-end processing; P:positive regulation of transcription elongat…	0.85111	-1.09353	0.633858	-1.15055	0.243688	-1.31541	0.00932771	-1.54627	18.9029	20.5815	22.6056	14.9693	26.7731	19.4553	21.7686	20.5381	17.1596	15.2196	21.0352	16.5564	20.7571	15.3758	15.3603	13.6831	13.3269	14.3591	14.1102	21.3902	19.7882	10.1976	13.164	10.5697	10.9105
v1g194278	A7SWI7	importin subunit alpha-4	C:cytosol; F:protein transporter activity; F:protein C-terminus binding; C:nuclear pore; P:cytokine-mediated signaling pathway; P:protein complex assembly; F:nuclear localization sequence binding; P:NLS-bearing substrate import into nucleus; P:interspecies interaction between organisms; C:nucleoplasm	0.118665	-1.48181	0.0944923	-1.5015	0.0691923	-1.51551	0.00944197	-1.63333	7.20699	7.93621	6.55093	6.30978	8.71216	3.30124	3.83533	4.87684	5.259	5.96848	6.08964	2.41886	5.23288	3.67156	5.81231	4.84997	5.1088	4.3982	3.25274	5.27651	3.61495	4.99882	4.46474	2.93052	4.94421
v1g238117	A7RGP2	protein lin-52 homolog	C:nucleoplasm; P:multicellular organismal development; P:mitotic cell cycle	0.333385	1.35855	0.374396	1.3074	0.862837	1.08592	0.00947513	1.6631	27.4419	25.3755	12.61	16.2844	23.6885	29.3301	35.5764	33.7777	25.4446	26.272	29.4595	17.8784	32.2671	31.3969	32.7103	16.266	33.9959	28.7437	18.1089	18.6123	49.73	31.1512	42.2531	37.6057	29.1576
v1g242091	A7S108	methyltransferase domain protein	P:methylation; F:methyltransferase activity	0.927837	1.05511	0.424673	1.23573	0.188033	1.35085	0.00957431	1.54626	10.6569	6.88232	10.5467	10.1585	8.76227	9.71167	9.97529	13.4048	7.39358	9.54878	10.1643	16.5066	11.9214	9.46435	11.5143	13.1547	13.4361	12.8516	17.7204	8.10771	17.4879	14.7475	13.5297	14.9294	15.3323
v1g176185	A7T1C5	histamine n-methyltransferase	F:methyltransferase activity	0.0246901	1.81333	0.60118	1.23087	0.14356	1.53192	0.00958545	1.78	1.47808	1.90243	4.97671	3.81023	2.97379	4.16489	5.65144	5.49692	8.19206	7.69097	3.0438	3.98766	4.96693	4.79181	2.89638	5.25238	4.7133	6.9143	4.53799	4.23783	3.96307	6.22294	6.19119	5.99544	8.19006
v1g204542	A7RZP7	kinetochore-associated protein 1	C:intracellular non-membrane-bounded organelle	0.463533	-1.41953	0.0562537	-1.88864	0.0372793	-1.92369	0.00961304	-2.00989	0.608234	0.739365	0.787666	0.859827	1.79959	0.47279	0.531561	0.595262	0.819986	0.486901	0.347925	0.341861	0.255488	0.432844	0.454044	0.387938	0.473057	0.214736	0.120477	0.653954	0.155315	0.33042	0.149864	0.552979	0.408513
v1g80195	A7RFH8	sh2 domain-containing protein 4a	C:cytoplasm; C:nucleolus; F:phosphatase binding; P:negative regulation of phosphatase activity	0.669573	1.1176	0.242592	1.2216	0.020318	1.35892	0.00963771	1.35001	25.5071	26.2185	22.5717	29.6948	24.9046	28.5014	28.5613	32.452	27.2232	28.714	25.5337	29.3896	35.2676	35.0432	33.6192	32.2468	31.9892	37.428	38.2085	38.8513	27.6818	35.0745	36.9229	39.4674	36.1368
v1g246439	A7SNS7	transmembrane protein 203	C:integral to membrane; F:molecular_function; P:biological_process; C:membrane	0.62849	1.11223	0.22315	1.19872	0.0381396	1.28121	0.00963771	1.30206	14.3418	11.1085	11.0208	10.8153	11.8295	12.6374	12.7611	14.6145	13.4392	12.4522	13.502	16.1094	13.4894	13.4265	14.6085	14.155	16.2037	14.0305	15.7435	16.113	16.2984	15.3741	16.0231	15.8335	14.1546
v1g237798	A7RF80	docking protein 1 isoform 2	C:cytosol; F:insulin receptor binding; P:transmembrane receptor protein tyrosine kinase signaling pathway; C:membrane	0.991479	1.00741	0.26922	1.25471	0.0404799	1.39796	0.00966976	1.43448	4.8971	5.21793	3.78539	4.08879	4.00305	4.96019	4.00296	4.2298	3.91727	5.07689	5.98364	6.09057	4.73593	5.17568	6.07861	6.70601	5.45625	6.66185	7.69234	4.9761	5.03834	5.40185	6.01901	7.75356	8.04581
v1g161891	A7RRH2	kinesin-like protein kifc3 isoform 3	C:zonula adherens; F:minus-end-directed microtubule motor activity; P:epithelial cell-cell adhesion; C:microtubule; P:zonula adherens maintenance; C:centrosome; C:cytoplasmic vesicle; F:ATP binding; P:visual perception; P:microtubule-based movement; P:Golgi organization; C:kinesin complex; P:metabolic process; C:Golgi apparatus	0.163385	1.24284	0.0924383	1.2757	0.0328517	1.32025	0.00968767	1.33549	8.92418	11.6492	11.1197	12.3314	10.4643	13.6647	14.4507	15.3307	13.9746	11.3324	10.9917	15.2611	15.7919	13.6525	14.812	13.3215	13.6995	15.1165	14.2041	16.8007	16.4448	12.4811	16.2964	14.8503	14.2034
v1g236681	A7RVJ1	complement component 1 q subcomponent-binding mitochondrial-like	C:mitochondrial matrix	0.0178982	-1.35572	0.249927	-1.20028	0.0524478	-1.28819	0.00973358	-1.32918	43.7497	33.9271	43.5634	44.3396	36.8113	31.1734	35.0485	27.6398	29.2186	24.7686	34.6368	31.4086	24.8861	40.3156	35.5594	31.2228	33.3875	27.719	33.4155	29.7803	32.8857	28.6392	31.7315	29.1264	28.516
v1g138860	A7SZ78	vesicular glutamate transporter 1	C:synapse part; F:inorganic phosphate transmembrane transporter activity; P:regulation of biological quality; C:integral to membrane; P:sodium-dependent phosphate transport; C:excitatory synapse; P:synaptic transmission; F:sodium:inorganic phosphate symporter activity; P:transmembrane transport; C:clathrin-coated vesicle; F:sodium-dependent phosphate transmembrane transporter activity	0.977517	-1.03639	0.723934	1.20444	0.390587	1.45105	0.00973358	2.03707	0.825524	0.405827	0.391987	1.22706	1.0747	0.551454	0.992007	1.11089	0.51009	0.530052	1.16875	0.255194	1.58932	0.538519	1.80061	1.2411	0.529695	0.901673	2.24836	2.30523	2.02896	2.2353	2.09759	2.14334	2.8589
v1g86158	A7RLI3	rna rnp complex-1-interacting phosphatase	F:protein tyrosine phosphatase activity; F:protein tyrosine/serine/threonine phosphatase activity; P:peptidyl-tyrosine dephosphorylation	0.659096	-1.23485	0.976622	1.01637	0.471309	-1.30227	0.00973358	-1.77867	19.9444	15.9084	7.46953	15.4169	14.2621	11.1087	5.40093	7.5602	13.8858	17.7273	14.8474	19.7988	15.1427	14.6597	10.38	10.4172	8.65169	11.4546	11.629	11.0742	8.28493	6.50464	7.61348	8.42782	5.18837
v1g13054	A7SEV1	endonuclease 8-like 1-like	C:cytoplasm; P:base-excision repair; P:response to oxidative stress; P:negative regulation of nuclease activity; F:DNA N-glycosylase activity; F:damaged DNA binding; P:nucleotide-excision repair; F:protein C-terminus binding; C:nucleus; F:zinc ion binding; F:DNA-(apurinic or apyrimidinic site) lyase activity	0.985269	1.01973	0.934813	-1.04738	0.493307	1.29543	0.00973358	1.76033	4.39378	2.96226	3.2785	4.30611	3.47285	1.8449	4.33704	4.73008	3.87844	4.03022	4.14703	1.74632	4.10866	3.1392	4.18778	4.08921	4.96726	7.76993	3.59001	4.7428	3.74658	8.43939	8.9314	7.84659	6.95599
v1g241051	A7RVV5	Ubiquitin carboxyl-terminal hydrolase	C:lysosome; P:ubiquitin-dependent protein catabolic process; F:ubiquitin thiolesterase activity; P:regulation of protein stability; F:ubiquitin-specific protease activity; P:protein localization at cell surface; P:negative regulation of protein ubiquitination; F:adenosine receptor binding; P:protein deubiquitination; C:nucleus	0.913204	1.10392	0.399163	1.42696	0.899403	1.09036	0.00973358	2.02209	10.9849	9.44937	11.2693	10.3504	9.37424	13.1936	12.2731	11.9838	11.1688	11.4846	9.94031	14.4461	11.2602	42.947	10.1062	10.3839	11.4409	12.3771	13.448	11.2971	72.6495	39.4347	13.5918	11.192	10.3142
v1g198917	NA	NA	NA	0.474498	-1.10349	0.653377	-1.06272	0.00614375	-1.25393	0.0097823	-1.21795	79.5006	73.3991	79.8358	78.075	65.6953	63.1964	72.8812	69.8298	65.5942	69.765	67.6319	68.3351	67.6243	74.4438	75.7132	64.3083	62.8064	51.1541	64.5427	56.4669	71.0381	59.9087	59.1834	60.0778	59.146
NA	NA	NA	?	0.733408	1.15633	0.688505	1.13773	0.050228	1.5078	0.0097823	1.57954	9.656	11.501	9.95601	10.2107	11.9075	12.3165	12.4959	13.0909	13.2354	11.5083	13.3535	11.7561	13.1723	11.0751	12.1766	17.1863	10.3489	17.6371	23.8133	15.3103	10.2828	11.9366	19.3261	24.2437	22.8911
v1g54798	A7SIE8	heterogeneous nuclear ribonucleoprotein partial	C:polytene chromosome puff; P:regulation of alternative nuclear mRNA splicing, via spliceosome; F:sequence-specific DNA binding; C:chromatin; P:mitosis; F:nucleotide binding; C:ribonucleoprotein complex; C:omega speckle	0.23287	-1.37021	0.00588815	-1.72569	0.0916419	-1.45845	0.0097823	-1.59263	27.6999	27.4291	28.4196	30.7669	31.5532	19.8254	20.5066	13.0463	29.3413	19.4189	20.8532	9.78613	14.4749	16.779	16.7546	22.5573	20.3127	17.2886	11.8552	23.7252	16.3254	22.3534	13.7415	15.2208	18.2721
v1g212534	A7SHX3	Delta-like protein	C:membrane; P:cell communication	0.0701614	-1.88745	0.0964473	-1.80355	0.161008	-1.66645	0.0097823	-2.04316	5.48152	4.31154	3.73234	6.33847	4.98177	0.884332	1.11854	0.668046	1.61896	5.00899	1.82218	2.55774	1.43364	2.24893	2.12317	0.93294	3.62781	3.31365	1.80277	1.90274	0.581021	2.62665	2.52283	1.19345	1.33718
v1g54996	A7S490	multiple epidermal growth factor-like domains protein 6-like	P:multicellular organismal process; P:cellular process; C:membrane	0.751821	-1.13484	0.63991	-1.1454	0.344793	-1.26597	0.0097823	-1.54242	20.1481	21.8589	20.7836	20.0185	17.6371	16.3365	15.0278	22.4382	15.7407	18.3536	13.9893	17.6113	18.726	18.4309	18.1847	16.7122	14.8598	17.5379	17.7869	10.4993	15.1243	16.3473	6.5906	10.1549	13.4739
v1g83048	A7RJA6	mitogen-activated protein kinase-binding protein 1 isoform 2	P:activation of JNKK activity	0.140387	-1.50408	0.0421098	-1.66063	0.432819	-1.29238	0.0097823	-1.69822	6.501	6.477	5.35063	5.25277	6.91164	4.74802	2.86442	2.91608	3.74916	4.53195	5.18144	4.28726	3.33756	2.26178	2.00185	5.42981	2.96629	4.73378	5.19371	4.41385	2.28258	3.56107	2.3493	3.16738	4.70288
v1g195115	A7T055	Importin subunit alpha	C:cytosol; F:protein transporter activity; P:regulation of transcription by glucose; P:cytokine-mediated signaling pathway; P:regulation of DNA recombination; F:nuclear localization sequence binding; P:NLS-bearing substrate import into nucleus; P:M phase specific microtubule process; P:G2 phase of mitotic cell cycle; C:nucleoplasm; F:histone deacetylase binding	0.54943	-1.28939	0.428127	-1.30932	0.757926	-1.15461	0.0097823	-1.76016	78.6411	40.8744	51.143	56.166	58.5601	27.8381	57.6832	65.4255	33.1205	26.0375	47.4247	43.4085	42.9254	20.6843	51.7252	41.0494	47.2035	46.727	41.8086	63.2452	24.6519	45.3957	27.0264	21.0047	25.3317
v1g218739	A7SWV1	protein	F:binding	0.946763	-1.06395	0.260703	1.47032	0.992697	1.00628	0.0097823	1.84697	0.600752	0.0590659	0	0.0686893	0.0977602	0.0802612	0	0	0.0618673	0.0551044	0	0	1.27224	2.87388	2.46652	0.0752647	0.0642452	0.656168	0.081809	0	0	3.36554	2.54411	2.71513	3.53682
v1g85505	A7RL88	sps1 ste20-related protein kinase ysk4 isoform 2	F:ATP binding; P:protein phosphorylation; F:protein serine/threonine kinase activity	0.799477	1.08666	0.0289498	1.37789	0.00554712	1.44204	0.00978984	1.37385	15.9441	15.023	11.5139	15.1919	14.9188	16.1536	13.5713	20.2039	16.4197	13.1623	21.1099	20.742	20.7197	22.1019	17.0474	22.6387	19.3242	20.9622	20.4457	23.571	17.7275	22.9508	21.3816	18.5261	20.3994
v1g223351	A7T7F7	protein	F:binding	0.952389	-1.06299	0.132739	1.62201	0.951247	1.03987	0.009811	1.87818	0.353224	0.138916	0	0.107699	0.0766399	0.125843	0	0	0	0.0431996	0	0.0727946	0.362685	3.68673	3.08176	0	0	0.743034	0.12827	0.154723	0.330724	2.5505	2.23381	2.40028	2.93582
v1g244670	A7SEC1	wd repeat-containing protein 53	F:molecular_function; P:biological_process; C:cellular_component	0.557523	1.20722	0.089401	1.42709	0.320958	1.27557	0.00988388	1.52432	14.8451	8.7468	12.3549	9.28308	8.92505	14.4819	16.0875	15.9813	11.5632	8.75435	16.508	15.0188	18.125	16.2456	14.2401	14.3919	11.8691	14.5701	13.1733	16.8832	22.0623	16.2097	20.4832	14.7423	12.862
v1g243811	A7S9R1	predicted protein	F:nucleic acid binding; F:nucleotide binding	0.169166	-1.65728	0.077227	-1.81351	0.0806602	-1.76753	0.00988659	-1.98309	1.58194	2.36414	2.4037	3.03873	4.73667	1.18355	0.570289	1.36241	1.69429	1.97342	0.995397	0.782437	1.94917	0.687969	1.78612	1.26842	1.35339	1.07511	1.20638	1.45517	0.44435	0.945316	1.92939	0.730175	1.31483
v1g217061	A7ST30	predicted protein	-	0.85987	1.07844	0.398961	1.21299	0.0366821	1.43093	0.00992991	1.46145	10.1397	11.4847	9.37258	11.5503	11.6162	13.2361	8.93535	11.2069	12.0517	13.2541	11.2291	15.079	12.5352	15.7337	12.0452	13.0354	16.1236	14.8323	21.8866	13.7509	22.937	13.3504	16.4524	15.2886	13.634
v1g114087	A7SD96	trifunctional purine biosynthetic protein adenosine-3	C:cytosol; P:camera-type eye development; P:purine nucleobase biosynthetic process; P:pigmentation; F:metal ion binding; P:methylation; P:response to chemical stimulus; F:ATP binding; F:phosphoribosylamine-glycine ligase activity; F:phosphoribosylformylglycinamidine cyclo-ligase activity; F:methyltransferase activity; F:phosphoribosylglycinamide formyltransferase activity; P:'de novo' IMP biosynt…	0.0325852	-1.83593	0.0188791	-1.90567	0.314805	-1.42503	0.0100525	-1.84442	3.38077	3.95378	6.2945	6.63245	5.44361	2.42478	2.19165	1.77188	2.34552	3.13368	2.12728	2.0902	0.959183	3.36614	2.64826	2.63051	5.02356	2.93683	3.00462	2.86434	1.31198	4.12024	1.08509	2.53234	2.5881
v1g176710	A7T725	dolichyldiphosphatase 1 isoform 1	C:integral to endoplasmic reticulum membrane; P:protein N-linked glycosylation via asparagine; P:dolichyl diphosphate biosynthetic process; F:dolichyldiphosphatase activity; P:post-translational protein modification	0.872067	1.09596	0.130196	1.46944	0.348232	1.31636	0.0101021	1.6364	9.27813	11.7286	9.91254	7.5775	6.47068	10.0936	12.742	13.0204	7.23442	7.78096	10.6336	15.5699	14.0348	14.5547	15.6455	12.4543	10.6309	9.00797	14.9812	15.4581	22.571	10.0243	13.6959	17.2065	16.6777
v1g247481	A7SUG7	baculoviral iap repeat-containing protein 5	P:protein complex localization; F:cofactor binding; F:retinoid X receptor binding; P:microtubule cytoskeleton organization; P:positive regulation of exit from mitosis; P:negative regulation of cysteine-type endopeptidase activity involved in apoptotic process; F:chaperone binding; F:zinc ion binding; C:centriole; P:mitotic prometaphase; P:positive regulation of mitotic cell cycle; P:establishment…	0.160178	-1.5138	0.0771523	-1.61786	0.298541	-1.38263	0.0101351	-1.73571	19.5963	14.5573	18.4032	16.9291	14.7398	9.30876	13.344	11.7201	9.68682	7.82905	16.7147	8.07707	5.36565	7.00719	10.2806	9.82042	14.1573	9.09007	10.1999	14.3063	4.28121	13.8245	7.96683	9.04509	7.64105
v1g243805	A7S9Q3	predicted protein	-	0.718064	1.13182	0.285592	1.25753	0.167715	1.30488	0.0101493	1.45181	27.4518	30.2991	23.6874	32.9406	22.6723	24.4506	37.0671	36.2262	27.1155	32.3825	33.2467	47.4495	26.5959	38.6398	29.5408	33.875	40.6583	30.808	41.4833	36.0742	49.748	44.208	36.6015	38.6032	36.1194
v1g102324	A7S2S4	spermine synthase	P:spermine biosynthetic process; F:spermine synthase activity	0.478004	1.33328	0.32966	1.38912	0.0817615	1.61363	0.0102329	1.77104	7.29829	27.6897	33.8394	27.8814	40.7992	35.7904	44.8825	36.9736	45.6266	32.7632	44.8423	42.4681	49.5912	25.3917	44.5065	57.6584	44.0746	59.604	35.5453	50.2099	45.221	38.1608	51.7788	74.9696	65.8139
v1g88690	A7RPA0	presequence mitochondrial	F:enzyme activator activity; F:metalloendopeptidase activity; C:mitochondrial matrix; P:proteolysis; P:positive regulation of catalytic activity; C:nucleus; F:zinc ion binding	0.558815	-1.16667	0.170753	-1.29036	0.0269709	-1.41493	0.0102349	-1.41978	9.62823	7.18022	9.87685	7.85156	9.45991	6.79577	9.93269	8.01834	6.17377	6.56535	6.80135	5.16653	7.13479	7.07089	7.27219	5.4168	6.3722	5.02669	7.07526	6.50524	6.12334	5.80103	5.66224	5.2407	7.42371
v1g246318	A7SN62	predicted protein	-	0.364756	1.35049	0.0967181	1.53274	0.0354837	1.63078	0.0102349	1.67143	15.9867	13.0734	14.7001	13.1144	8.09356	22.6466	19.6681	22.947	13.6935	14.0587	20.2782	27.9259	23.059	17.8777	18.4929	20.2195	20.19	23.7745	29.5799	21.6749	41.5193	15.5428	25.2752	18.6427	18.6304
v1g235302	A7SDD6	aldehyde dehydrogenase	F:oxidoreductase activity; P:oxidation-reduction process	0.54943	-1.18239	0.0829958	-1.37767	0.12355	-1.33181	0.0102349	-1.45256	17.9834	10.8057	18.4826	14.7915	14.5312	11.8282	15.8206	16.4327	11.3182	8.82087	10.2051	10.4401	11.0937	10.9118	11.604	11.1875	10.3249	9.86452	11.7965	13.2263	10.719	11.972	9.50248	9.90788	9.1188
v1g209974	A7SC28	heterogeneous nuclear ribonucleoprotein q isoform 2	C:CRD-mediated mRNA stability complex; P:CRD-mediated mRNA stabilization; C:histone pre-mRNA 3'end processing complex; F:poly(A) RNA binding; F:protein binding; F:nucleotide binding; P:nuclear mRNA splicing, via spliceosome; C:catalytic step 2 spliceosome	0.822048	-1.0909	0.307593	1.23891	0.284673	1.24619	0.0102349	1.43923	109.82	107.625	120.169	97.0559	109.115	117.129	102.301	96.1472	69.0534	110.857	147.846	147.566	160.918	110.262	117.648	123.024	94.2195	149.602	169.386	152.145	191.085	141.865	167.597	140.27	162.171
v1g203853	A7RY40	protein	F:transmembrane signaling receptor activity; P:neuropeptide signaling pathway; C:integral to membrane; F:G-protein coupled receptor activity; C:membrane; P:cell surface receptor signaling pathway; P:G-protein coupled receptor signaling pathway; C:plasma membrane	0.12161	1.39766	0.0557857	1.46361	0.433259	1.22911	0.0102349	1.50815	2.38634	4.75798	2.47705	3.04579	2.67314	4.44862	4.0013	4.00285	5.34941	4.52031	6.14589	4.25458	4.35918	4.19946	4.67098	4.56104	3.89326	3.98715	3.02294	4.01101	4.52063	5.30607	4.51238	4.48271	5.4326
v1g163923	A7RXQ3	traf3-interacting protein 1 isoform 2	C:cytoplasm; C:cytoskeleton; P:cilium assembly; F:protein binding; P:pronephros development	0.574557	1.11665	0.554296	1.10531	0.0835194	1.23501	0.0102485	1.28672	11.7769	9.46201	8.68812	10.3563	9.60692	11.1827	11.4795	12.4062	11.8263	9.1983	10.6226	11.1874	12.2999	10.683	10.6874	10.3852	13.2322	12.7589	13.9313	11.6236	13.0617	13.6673	12.3978	13.2592	12.183
v1g85930	A7RLD9	signal recognition particle 72 kda protein	P:translation; C:cytosol; C:signal recognition particle, endoplasmic reticulum targeting; C:nucleolus; F:7S RNA binding; P:response to drug; P:SRP-dependent cotranslational protein targeting to membrane; C:plasma membrane; F:signal recognition particle binding	0.72595	-1.10558	0.89788	-1.0366	0.272981	-1.21013	0.0104108	-1.36592	28.9653	23.1672	30.2914	25.5373	22.534	21.6336	26.7551	27.3503	20.2409	21.8183	22.3101	25.8912	29.2395	25.8613	22.6385	24.2742	20.0037	18.2962	22.0508	22.3793	25.2905	16.996	16.6469	17.0744	18.5635
v1g204182	A7RYW0	class v aminotransferase	P:metabolic process; F:pyridoxal phosphate binding; F:catalytic activity	0.52504	-1.22469	0.112262	-1.41699	0.0215174	-1.55366	0.0104465	-1.54014	25.8029	22.9524	32.5238	26.6061	18.6889	15.845	22.8885	25.9597	18.0114	18.8655	18.6566	14.7347	19.3648	18.6072	15.0242	21.2535	12.2016	17.0351	14.2085	13.1931	10.8058	12.2651	17.5471	17.8287	20.103
v1g242153	A7S1A8	protein	P:response to stress	0.190786	-1.28596	0.0978593	-1.33271	0.022155	-1.42173	0.0106603	-1.413	58.3349	52.5952	53.4144	69.6063	52.1396	40.201	47.0816	34.493	50.4989	46.6399	42.294	31.652	40.766	46.4978	49.3313	42.7597	45.5869	31.784	39.8381	36.8414	34.9724	52.809	36.3408	34.9632	38.4343
v1g247750	A7SW64	transmembrane protein 163	C:synaptic vesicle membrane; F:cation transmembrane transporter activity; P:transmembrane transport; P:cation transport; C:integral to membrane	0.467876	1.38702	0.23762	1.52678	0.238757	1.50855	0.0106759	1.88325	1.30851	1.30368	1.65687	1.11711	1.93059	1.58502	2.30618	1.31475	4.24026	1.85637	3.2934	2.37306	1.74662	3.11085	2.32803	3.06012	2.53746	2.87959	1.71062	2.52194	1.34767	4.82187	3.42825	4.76465	2.2557
v1g241917	A7S048	acyl- -binding domain-containing protein 5-like	C:membrane; F:fatty-acyl-CoA binding	0.321715	1.24235	0.356442	1.21484	0.00363399	1.51887	0.0106796	1.41646	6.66932	6.50481	5.95363	7.93065	6.94589	8.91029	8.89589	9.54912	7.25289	8.36871	8.05732	10.5558	8.52571	7.59912	7.25634	9.69249	11.2975	9.58319	14.1681	8.15063	11.2401	7.87113	10.1225	10.056	10.2241
v1g132216	A7SUD8	cytochrome p450 3a41	C:microsome; F:electron carrier activity; F:monooxygenase activity; F:heme binding; P:oxidation-reduction process	0.905044	-1.07033	0.906502	-1.05111	0.0538139	-1.51777	0.0106796	-1.59461	19.6379	24.0607	24.2085	17.6175	13.2743	20.9891	16.5641	15.6524	19.4458	19.26	23.05	12.3748	20.9394	23.4859	14.1486	17.6007	14.3776	9.53304	10.0798	10.1735	14.851	11.4247	9.97966	10.7493	11.8579
v1g198826	A7RLF7	predicted protein	F:calcium ion binding	0.00100263	2.41615	0.841984	1.11494	0.215309	1.53242	0.0106796	1.88498	3.13011	2.46202	4.80184	4.40484	1.88072	11.0659	12.1521	3.62889	15.4727	11.3078	3.33309	4.76362	3.33756	3.14136	4.94284	6.03312	6.38577	8.41561	5.50848	3.79686	6.42505	10.0717	9.46246	9.07611	4.44717
v1g238752	A7RJI5	Guanine nucleotide-binding protein subunit gamma	C:cytoplasm; P:embryo development ending in birth or egg hatching; P:pronuclear migration; C:heterotrimeric G-protein complex; F:signal transducer activity; P:phototransduction; P:G-protein coupled receptor signaling pathway; C:rhabdomere; F:GTPase activity	0.0541471	1.37272	0.0486312	1.37659	0.0291436	1.39698	0.0107992	1.40296	59.4012	50.7208	47.0325	50.0837	43.4866	89.4117	75.0456	71.7652	66.1687	49.4505	71.281	81.7116	65.9879	62.5298	70.8101	59.6817	65.3571	76.0024	70.2506	86.838	88.7293	60.9686	73.8062	73.7399	62.9045
v1g16019	A7SDK1	rho gtpase-activating protein syde2	C:intracellular; P:signal transduction	0.949653	1.04263	0.260104	1.30285	0.227747	1.31015	0.0108916	1.50045	12.6941	14.506	14.1023	11.3923	12.4721	16.1274	14.1028	16.5019	12.2341	10.1937	20.1947	20.1388	18.4444	17.0824	12.0462	15.1234	14.1387	19.3005	19.0477	20.7728	25.2285	17.8905	24.3431	18.2409	17.4739
v1g218450	A7SW82	methylosome protein 50	P:cellular process involved in reproduction; P:prostate gland development; P:negative regulation of cell proliferation	0.357363	-1.34726	0.639649	-1.17659	0.503933	-1.25369	0.0108916	-1.66473	11.6557	11.9963	10.2448	7.71267	8.7169	8.08429	10.5793	6.80788	4.29059	6.36929	10.6111	6.59297	5.34738	8.7359	10.3093	5.96539	8.59275	9.1494	8.10511	7.0066	6.61762	7.50232	5.71322	3.91096	4.23693
v1g244357	A7SCS5	heat shock factor 2-binding protein	F:binding; C:cytosol	0.616148	-1.2919	0.85879	-1.09968	0.0514297	-1.76635	0.0109553	-1.87532	20.0376	7.97531	11.4633	11.483	5.97141	5.41859	8.70308	14.5541	5.96683	6.46607	9.11435	12.5377	14.5011	7.34929	7.31002	3.38751	5.06021	4.45335	7.62712	6.5035	7.62879	3.69674	6.37957	3.43578	4.01307
v1g241849	A7RZW2	serta domain-containing protein 4-like	-	0.171197	1.26215	0.304751	1.20634	0.0776419	1.30176	0.0109553	1.36122	13.9284	10.9555	12.8994	8.84459	10.0403	13.6564	15.9073	15.8619	14.2253	13.0926	13.7618	13.5219	16.8426	12.3149	13.2331	17.3058	13.0979	14.1934	13.2928	17.2443	15.8434	15.391	17.0032	15.3196	15.0953
v1g96644	A7RX98	cyclin-g-associated kinase	C:Golgi apparatus; P:protein phosphorylation; F:ATP binding; F:protein serine/threonine kinase activity; F:cyclin binding	0.316859	-1.39385	0.509509	-1.25231	0.295466	-1.37611	0.0109553	-1.70502	8.58848	12.9008	14.2167	8.29242	20.1875	6.82083	7.02368	5.65023	13.611	10.0224	12.2343	6.56363	11.0231	9.33763	10.0399	9.80355	7.24565	9.14908	8.38183	9.40506	5.86352	4.98965	7.19339	6.28581	9.69402
v1g94984	A7RVK4	tolloid-like protein 1-like	P:endothelial cell development; P:embryonic hemopoiesis; P:embryonic caudal fin morphogenesis; P:proteolysis; F:metallopeptidase activity; F:protein binding; P:determination of ventral identity; P:positive regulation of BMP signaling pathway; P:blood vessel development; P:mesoderm formation	0.0833222	-1.66223	0.0493647	-1.73881	0.0404799	-1.73019	0.0110458	-1.79066	10.2391	5.21995	5.94228	4.6829	9.13324	3.44521	6.60769	2.65363	3.90537	2.5045	4.29514	2.81351	3.50444	4.28796	2.72474	3.99091	3.56882	3.86592	3.09852	3.23919	4.26082	2.9743	4.62519	2.18799	3.50215
v1g89449	A7RPZ1	heat repeat-containing protein 7a	F:binding	0.380056	-1.18836	0.693931	-1.08797	0.265327	-1.2055	0.011067	-1.35001	18.5252	22.2516	21.8105	17.3626	21.226	16.9064	14.5484	16.9631	21.8534	14.152	21.7054	17.3024	17.3817	18.5471	17.7035	19.6039	14.5997	14.8848	17.4644	16.709	14.0129	13.3378	18.4265	13.5024	14.8045
v1g174414	A7SUB4	intraflagellar transport protein 81 homolog	P:spermatogenesis; C:cilium; C:intraflagellar transport particle B; P:developmental process; C:microtubule-based flagellum; C:centrosome	0.89006	1.04423	0.30335	1.16957	0.00724307	1.34331	0.0110672	1.29345	10.9871	9.83721	10.0456	11.6003	10.6515	9.99417	12.0793	11.7023	12.6149	9.26321	11.9881	12.0682	12.1515	14.6904	11.2775	14.3509	15.5997	13.9582	14.58	13.363	12.1477	15.2353	12.5925	15.286	13.4389
v1g175881	A7SZW5	protein o-mannosyltransferase 1-like	C:intracellular membrane-bounded organelle; C:cytoplasmic part; F:mannosyltransferase activity; P:protein O-linked glycosylation; C:membrane	0.60577	1.13532	0.341794	1.18692	0.560013	1.13152	0.0111171	1.35257	14.3582	11.5316	11.8792	12.8876	9.63058	12.1476	14.1021	16.3984	12.9374	13.4231	14.2184	13.4716	16.003	13.9509	14.6687	11.5936	11.651	15.0175	13.0779	17.5425	16.7652	13.2368	18.7742	16.8141	17.39
v1g242978	A7S5E4	predicted protein	-	0.852863	-1.08334	0.900675	1.04496	0.795881	1.09038	0.0111171	1.45142	4.27844	4.38501	4.24778	4.09142	4.8103	5.1964	3.11592	4.32676	3.68507	3.6628	3.67106	3.20628	6.38987	4.73621	4.92383	5.52263	5.4905	4.59442	3.88418	4.25929	7.64763	6.34323	5.8858	6.08398	6.58523
v1g90581	A7RR08	protein	F:neuropeptide Y receptor activity; P:G-protein coupled receptor signaling pathway; C:integral to membrane	0.367803	1.52439	0.129209	1.7599	0.854937	1.13237	0.0112196	2.05054	8.39136	5.96566	2.91176	2.36174	2.1008	6.03667	9.69581	3.99564	13.4278	12.9073	11.7786	14.1673	22.1202	8.28116	2.31893	5.49913	4.694	8.14703	2.46123	6.78587	15.6381	6.14749	8.09134	24.8283	19.0755
v1g93668	A7RU83	isoform a	-	0.437658	-1.2916	0.748613	-1.12274	0.228356	-1.36915	0.0112786	-1.61252	17.094	21.44	22.2664	14.5796	23.3061	16.6654	13.0465	12.807	19.6974	11.5266	15.9887	15.5672	26.6836	17.48	11.2625	17.5959	11.3636	10.4287	12.8345	16.9991	11.0306	12.4235	15.026	8.52983	10.4531
v1g242619	A7S3J4	predicted protein	-	0.880816	-1.06604	0.832778	1.06684	0.405022	-1.20929	0.0113837	-1.44201	20.7464	31.4562	18.2771	24.2617	29.0597	22.8556	18.3934	25.7672	20.8321	27.6672	26.7694	22.3133	26.4639	27.932	29.1503	19.9663	26.4472	21.5993	18.8414	13.9518	16.281	17.5985	17.5399	15.4115	16.7687
v1g187679	A7SAS1	ras-related protein r-ras2-like	P:Ras protein signal transduction; F:sphingomyelin phosphodiesterase activity; P:GTP catabolic process; P:positive regulation of cell migration; F:protein binding; F:GTPase activity; C:endoplasmic reticulum; F:GTP binding; C:plasma membrane	0.481773	1.16811	0.393224	1.17419	0.465867	1.15801	0.0113837	1.35948	57.4454	58.0579	54.4931	44.1503	45.8734	72.7173	67.642	64.7443	56.0523	45.4507	69.3846	58.7306	63.7621	62.6376	53.4956	65.1669	54.4178	57.7668	65.4491	60.7283	88.702	67.8881	79.8481	62.1649	60.9937
v1g104898	A7S4W1	protein	F:zinc ion binding; C:intracellular	0.700284	1.23845	0.294167	1.45646	0.192545	1.52856	0.0113905	1.82633	2.58029	2.76757	1.78213	2.36022	3.66449	1.75499	3.38254	3.03031	3.4786	5.33604	7.37996	4.64085	4.69668	3.26443	1.92618	4.467	4.41504	4.09936	4.59986	5.24025	4.61223	7.00866	5.72188	5.59404	4.98244
v1g243139	A7S651	protein	P:G-protein coupled receptor signaling pathway; C:integral to membrane	0.0289744	1.73963	0.356557	1.35411	0.0640139	1.61016	0.011508	1.71737	2.94771	2.91474	2.39944	2.61926	3.17959	5.76098	5.76868	3.44532	7.42431	4.8823	5.0874	2.70764	3.11314	4.76146	4.49521	3.71411	4.97165	6.70497	3.94531	5.64434	3.78506	5.34729	2.85329	7.9043	6.61109
v1g52169	A7SP60	suppressor of swi4 1 homolog	C:cytoplasm; C:nucleolus; F:G-protein coupled receptor activity; P:RNA splicing; P:G-protein coupled receptor signaling pathway; C:membrane	0.583137	-1.22483	0.731469	-1.12862	0.600492	-1.19354	0.011508	-1.61198	10.7821	9.85269	10.5406	8.84728	13.2109	7.28727	7.81205	9.38834	9.66682	7.912	8.77984	4.70553	14.1643	9.65394	9.27686	9.21743	11.2593	9.54453	6.90959	6.04256	4.8992	7.22478	6.0165	5.00112	7.32156
v1g239764	A7RPE5	protein	-	0.158196	1.58087	0.822648	1.11733	0.264455	1.44906	0.0115797	1.8036	11.0444	9.41099	12.6251	8.97994	7.58839	13.881	25.4374	9.79801	27.4658	12.2317	8.49376	13.9095	10.5527	11.4741	12.8058	12.1969	10.0612	13.7014	21.056	22.8451	19.2455	16.1175	11.5023	34.4572	22.9489
v1g56592	A7RN60	cg32415 cg32415-pa	-	0.0868925	-1.75482	0.0281998	-1.9252	0.177223	-1.5799	0.0116696	-1.90075	62.0845	75.1673	92.2983	57.6814	99.8662	27.7933	26.561	34.9929	58.9154	34.1089	36.8155	20.0965	30.0381	37.0367	36.3669	31.6015	85.6517	40.7105	34.7034	17.513	27.8475	54.8728	12.3338	24.7555	42.9263
v1g221185	A7T238	ankyrin repeat protein	F:NAD+ ADP-ribosyltransferase activity; F:transferase activity; P:protein ADP-ribosylation; P:protein targeting; F:helicase activity; C:membrane; P:protein import; F:nucleic acid binding; F:nucleotide binding; F:ATP binding; P:intracellular protein transport; F:binding	0.895304	1.0899	0.33909	1.35739	0.872632	1.08732	0.0116696	1.70546	6.84042	5.92296	10.9179	6.30959	6.58529	7.86404	9.46327	7.54963	8.33497	7.38167	6.65521	8.95586	9.82719	12.1993	14.9275	9.96707	8.21273	4.35309	10.1449	7.78036	21.8782	7.90045	14.8785	13.5315	11.0417
v1g196728	A7RG73	uncharacterized rna-binding	F:nucleic acid binding; F:nucleotide binding	0.513141	1.18378	0.40148	1.19827	0.338858	1.21932	0.0116936	1.4076	9.33057	9.39913	10.7264	12.4278	10.4421	15.2213	11.409	14.6265	10.2495	11.5315	11.1241	14.9784	14.875	10.8207	12.2655	12.469	12.7441	12.2374	13.5532	13.767	13.3342	14.4283	13.5317	17.6299	15.5707
v1g81300	A7RGX7	dual specificity protein phosphatase 1	P:cellular response to stimulus; F:protein binding; F:protein tyrosine phosphatase activity; C:cell part; P:endodermal cell fate specification; F:MAP kinase tyrosine/serine/threonine phosphatase activity; P:protein dephosphorylation; P:regulation of apoptotic process; P:response to hormone stimulus; P:response to oxidative stress	0.992583	1.00875	0.772954	-1.12369	0.374963	-1.32236	0.0116936	-1.68391	11.5597	12.7753	14.3129	10.7076	10.2865	20.1747	8.96753	8.50631	11.3319	11.3816	11.0486	11.3988	9.69074	10.3089	9.7625	15.2524	6.76	6.25082	6.21696	8.65281	8.63125	5.46495	5.55221	6.1911	6.62142
v1g163817	A7RXD7	nucleotide-binding oligomerization domain containing 1-like	-	0.427039	1.26261	0.353432	1.27132	0.0983831	1.41408	0.0118577	1.52165	2.19973	2.59533	2.61127	4.40151	3.22165	3.82053	4.62587	4.14418	3.56793	3.43013	4.58494	4.42002	3.28211	3.707	3.59849	3.51379	4.35198	4.13789	4.71798	5.41998	5.59957	3.85106	5.86882	4.86514	3.99943
v1g246601	A7SPL8	predicted protein	-	0.71811	1.13092	0.823341	1.07134	0.601515	1.14894	0.0118577	1.44013	18.1886	15.6981	12.3668	14.9542	14.7416	18.1543	19.9007	19.7332	13.9938	15.1646	13.0034	18.3775	20.7105	15.143	14.8193	14.7542	17.7407	16.7658	19.6609	19.3445	29.2227	23.2605	25.0321	17.3134	17.9737
v1g53549	A7S1E7	cytochrome p450 20a1-like	F:heme binding; F:monooxygenase activity; F:electron carrier activity	0.007106	-1.59578	0.0201602	-1.50694	0.42484	-1.21052	0.0119356	-1.46386	18.3964	27.0359	33.5618	23.6912	22.0584	19.921	11.635	11.4658	16.5521	15.6309	18.2772	14.3669	15.6581	16.2114	15.9012	21.5922	17.3954	21.3859	20.0415	21.9481	15.2982	16.2728	14.7612	19.5523	16.5421
v1g122048	A7SKW7	leukocyte elastase inhibitor	P:regulation of metabolic process; F:serine-type endopeptidase inhibitor activity; C:intracellular	0.209964	-1.35685	0.131364	-1.39662	0.336058	-1.27448	0.0120011	-1.52847	45.3856	38.0848	44.0233	40.1827	39.969	30.6097	43.0184	20.6412	34.5922	19.8579	25.9617	29.8607	34.951	23.9598	29.2715	32.8395	35.5065	23.3281	31.9932	35.4019	17.8955	30.1849	30.5879	22.0316	29.1379
v1g206217	A7S3H0	predicted protein	-	0.315254	1.49763	0.914422	1.06839	0.0433211	-1.84215	0.0120761	-1.91645	2.29572	1.1941	1.40656	2.77731	2.26559	2.01835	4.62748	3.62742	2.22692	4.29303	1.11834	3.70862	3.07957	1.19162	1.82431	0.445342	0.538531	1.18633	1.16982	0.827183	1.24808	0.553165	0.752675	0.626666	0.786487
v1g242231	A7S1N6	mam and ldl-receptor class a domain-containing protein c10orf112-like	F:scavenger receptor activity; C:membrane	0.913885	1.05712	0.767109	1.09534	0.570046	-1.17091	0.0120761	-1.48646	4.0991	6.61232	5.04743	5.21116	9.36124	6.34897	4.6753	7.25502	6.58249	7.11201	7.08206	6.09952	7.54391	6.10335	6.56077	5.01366	5.55755	5.63236	5.22254	3.92583	3.80547	4.15169	3.71898	3.58096	4.29882
v1g210481	A7SD91	gata-type zinc finger protein 1	F:zinc ion binding; P:regulation of transcription, DNA-dependent; F:sequence-specific DNA binding; P:multicellular organismal process; F:sequence-specific DNA binding transcription factor activity	0.000386651	-2.79174	0.0122264	-2.1245	0.0354837	-1.92337	0.0122992	-1.95841	5.19207	2.16205	6.23595	4.33019	1.78921	0.816079	1.65154	0.657585	0.629054	0.672348	2.49829	0.566479	0.705592	1.46105	1.56744	1.68361	1.6984	2.07566	0.99818	1.60538	1.93024	1.82507	1.24166	0.939808	1.97436
v1g246192	A7SMG6	predicted protein	-	0.023647	1.38765	0.215791	1.23752	0.56089	1.1344	0.0124275	1.3579	46.9206	51.8101	49.8719	52.3279	38.0594	74.5487	67.0091	51.8718	80.2117	63.7629	62.5677	52.4396	64.4836	64.3553	55.5702	54.2622	46.2405	48.095	65.075	59.8795	74.0082	67.1976	58.816	75.3837	54.4974
v1g225333	A7TCQ4	hypothetical protein NEMVEDRAFT_v1g225333	-	0.129426	-1.63166	0.139949	-1.59312	0.0719415	-1.68712	0.0125185	-1.8204	1.64201	6.45767	16.7074	4.72045	32.0643	3.76069	0.281878	1.0101	5.99093	0.17213	3.24718	0.870159	0.361283	4.89664	3.37081	2.58616	0	4.3271	1.53329	0.6165	0	4.55563	0	0	0
v1g211567	A7SFQ6	protein	F:sodium channel activity; C:integral to membrane; P:metabolic process; P:sodium ion transmembrane transport; F:catalytic activity	0.849334	1.15629	0.755885	1.17708	0.967898	1.02936	0.0127216	1.93509	0.603105	0.258751	0.468614	0.401212	0.785144	0.175801	0.592963	0.767314	0.587218	0.885123	0.620984	0.406773	1.35111	0.429193	0.450215	0.329714	0.422161	0.692006	0.418113	0.720488	1.69406	0.819084	1.1888	1.39188	1.11394
v1g246106	A7SLY5	predicted protein	-	0.0138172	1.91208	0.239193	1.47561	0.141842	1.5468	0.0127372	1.76884	3.04448	4.78933	2.58691	2.05197	2.71181	9.24812	6.54672	4.48501	6.99667	7.1725	8.06599	2.37762	2.71471	6.13229	5.59202	5.621	4.38677	6.84509	5.4115	4.42187	5.85113	5.86481	8.6858	5.54702	5.77114
v1g125012	A7SNM3	cathepsin o	F:protein binding; F:cysteine-type endopeptidase activity; P:proteolysis	0.542913	-1.19947	0.340608	-1.25506	0.104012	-1.38133	0.0127477	-1.48834	19.0988	19.1025	16.1223	19.1953	17.8035	12.8526	13.8836	12.6917	15.3463	19.5515	11.5724	16.3271	13.7999	16.2016	13.3111	13.2341	17.7517	9.3858	12.3299	11.1545	9.60341	14.6183	12.1421	11.246	11.1053
v1g166626	A7S5B9	peptidyl-prolyl cis-trans isomerase-like 6-like	P:protein folding; P:protein peptidyl-prolyl isomerization; F:peptidyl-prolyl cis-trans isomerase activity	0.313072	-1.19641	0.193721	-1.22938	0.0191584	-1.35633	0.0127568	-1.33097	17.4568	23.3541	18.5619	21.7	19.4238	18.8174	15.7778	14.7773	16.2259	17.9557	15.5846	17.1578	15.1668	16.8707	16.3867	12.8606	15.573	15.9345	12.516	16.6657	16.5543	16.2716	12.3338	14.1179	15.4324
v1g184512	A7S1H0	dnaj homolog subfamily c member 9	P:protein folding; F:heat shock protein binding; F:unfolded protein binding	0.0246901	-1.73469	0.0274559	-1.70909	0.413684	-1.30559	0.0127568	-1.67575	18.6685	13.8847	16.161	21.3743	13.3916	6.2438	9.76688	8.61314	10.672	8.48034	9.74897	10.2072	4.10753	7.95305	12.2532	10.0555	18.579	9.86388	10.6531	12.0157	6.42096	11.8577	5.6793	10.4535	10.6726
v1g109957	A7S9D6	mediator of rna polymerase ii transcription subunit 16	P:regulation of cellular process; P:transcription, DNA-dependent	0.678739	-1.16015	0.565591	-1.17221	0.881192	-1.06106	0.0127568	-1.51202	12.1042	11.5346	9.83702	10.2201	12.5758	11.1955	9.9299	9.64766	10.6434	6.57617	10.6921	10.7935	7.34947	6.68122	11.7073	11.0818	8.16489	10.6217	11.7918	11.1648	9.64406	5.39003	6.78203	6.53599	7.73876
v1g227431	A7SRV6	transmembrane protein 56	C:integral to membrane	0.553255	1.23982	0.0829958	1.50587	0.0831253	1.48886	0.0128176	1.59275	11.7114	14.0368	12.2871	9.3862	14.2299	17.7625	18.4962	16.4501	13.3242	12.9317	17.2648	22.2047	30.2344	14.9399	14.0816	17.4393	13.6455	21.0081	20.5353	24.4772	30.0764	14.4966	20.4052	19.649	20.3949
v1g182198	A7RUT0	tubulin alpha-3 chain	P:'de novo' posttranslational protein folding; C:microtubule; P:protein polymerization; P:GTP catabolic process; C:cilium; P:microtubule-based movement; F:protein binding; F:GTPase activity; F:structural molecule activity; C:microtubule basal body; F:GTP binding	0.0868925	1.70002	0.294143	1.44818	0.0557806	1.72398	0.0130134	1.81982	25.4256	37.9594	31.8357	62.7349	55.3423	57.8121	102.071	63.2861	143.562	57.8144	57.0647	59.9749	116.856	74.7253	37.318	64.3577	50.7786	76.0213	107.798	133.434	71.7592	109.476	97.1125	94.0602	90.4825
v1g85286	A7RKX3	u2 small nuclear ribonucleoprotein b	F:snRNA stem-loop binding; F:mRNA binding; F:U1 snRNA binding; C:protein complex; C:precatalytic spliceosome; C:U2 snRNP; P:regulation of alternative nuclear mRNA splicing, via spliceosome; C:U1 snRNP; C:U11 snRNP; P:female germ-line sex determination; F:protein binding; F:nucleotide binding; F:U2 snRNA binding; C:catalytic step 2 spliceosome; P:primary sex determination, soma; P:oogenesis	0.992835	-1.00362	0.796315	-1.07226	0.0652102	-1.34241	0.0130327	-1.394	60.8927	50.1115	48.1556	50.1491	45.9836	51.6492	51.5595	63.2205	40.5266	48.1817	36.2701	50.9112	58.7411	41.089	51.1584	33.6648	33.5562	32.1897	42.2579	46.1318	38.6517	37.0675	32.3029	31.8405	39.8244
v1g167457	A7S7R2	an1-type zinc finger protein 3	F:zinc ion binding; F:DNA binding	0.991925	1.00443	0.286951	1.15717	0.327995	1.14582	0.0130525	1.25991	33.1467	32.4157	32.1322	29.24	30.475	32.5891	33.3307	33.4601	30.9549	28.2929	34.782	37.0946	37.2663	37.4709	36.3448	40.1227	34.0801	31.0356	38.7895	37.3538	44.757	37.7634	48.7844	34.8061	35.0618
v1g99390	A7S085	Proteasome subunit beta type	P:protein polyubiquitination; C:nucleoplasm; P:regulation of cellular amino acid metabolic process; P:positive regulation of ubiquitin-protein ligase activity involved in mitotic cell cycle; P:regulation of apoptotic process; P:gene expression; P:viral reproduction; P:negative regulation of ubiquitin-protein ligase activity involved in mitotic cell cycle; F:threonine-type endopeptidase activity; …	0.141774	-1.40465	0.0680812	-1.47647	0.130032	-1.39207	0.0130568	-1.53032	58.9824	46.9144	64.6151	67.8944	37.9613	34.2357	43.0042	34.9589	41.3136	36.7975	40.0324	29.7741	23.8166	47.459	37.8667	37.6396	44.0354	34.3161	39.4685	36.577	22.6485	48.6778	28.739	35.0078	36.5175
v1g170685	A7SHG4	nhp2-like protein 1-like	C:nucleolus; C:ribosome; P:RNA splicing; F:snoRNA binding; C:spliceosomal complex; P:ribosome biogenesis; P:mRNA processing	0.658737	-1.15719	0.150455	-1.34161	0.362329	-1.23501	0.0131155	-1.46439	49.8598	29.4133	45.6593	47.7791	30.1365	30.2403	43.272	37.0621	32.9274	30.4895	27.8873	29.603	20.4172	34.7626	34.1185	31.729	33.5159	27.4696	34.0567	35.1003	21.6746	31.6273	24.9358	28.4629	26.8599
v1g93878	A7RUI5	sn1-specific diacylglycerol lipase beta	P:lipid metabolic process; P:blood coagulation; C:membrane; F:triglyceride lipase activity	0.682308	-1.18445	0.348674	-1.30208	0.316611	-1.31918	0.0131161	-1.59409	19.9744	29.7828	26.9691	18.5092	23.9684	24.0407	17.7411	14.2109	24.6128	17.8437	19.3445	18.363	12.9745	21.9056	15.6888	16.6252	12.8537	14.2495	22.9905	20.6563	12.8069	11.2874	22.361	10.5558	13.6343
v1g181495	A7RSL1	protein	F:heme binding; F:oxidoreductase activity, acting on paired donors, with incorporation or reduction of molecular oxygen; F:monooxygenase activity; F:electron carrier activity; P:oxidation-reduction process	0.391495	-1.31619	0.454599	-1.25114	0.0249937	-1.62721	0.0131314	-1.60901	55.3179	60.7188	75.7434	39.1218	40.4549	43.7464	33.5527	28.2907	48.4432	44.4012	38.6935	44.1118	47.7603	46.6288	33.2453	40.4962	33.3307	18.1788	34.2835	29.4398	38.7534	21.9852	41.9338	24.9166	30.5182
v1g95978	A7RWJ9	protein phosphatase 1e	P:protein dephosphorylation; F:metal ion binding; C:protein serine/threonine phosphatase complex; F:protein serine/threonine phosphatase activity; P:phosphorylation; C:nucleus	0.715159	-1.13459	0.347141	-1.23773	0.190809	-1.30253	0.0132326	-1.45508	22.8301	28.0808	23.7182	29.7127	26.9285	20.962	23.0153	19.9589	24.3632	26.085	24.8742	16.1043	21.0031	17.9914	24.5344	22.5748	21.8914	18.7439	18.0277	17.316	11.8356	25.0648	15.7807	14.9697	18.9611
v1g245508	A7SIM1	predicted protein	-	0.625871	1.2534	0.138864	1.53536	0.0745947	1.61091	0.0132743	1.72516	26.2334	18.669	20.3372	16.9768	15.3334	23.8423	27.6639	39.1921	17.202	21.2146	25.1532	37.5135	45.6265	26.3874	30.4072	28.6183	25.039	29.1081	40.0499	52.0616	63.6617	28.6599	44.7404	28.4181	24.8858
v1g213889	A7SKY2	protein	-	0.404107	1.27228	0.019503	1.5732	0.113248	1.40486	0.0133814	1.5222	5.01652	4.96747	5.14686	4.54769	5.07294	6.41489	7.05084	6.17198	5.49828	7.19796	10.4278	8.75069	9.03705	6.54492	6.2525	6.86849	4.36842	8.65375	8.14886	8.12251	11.8263	6.2564	7.58725	6.71903	7.28005
v1g212723	A7SIC2	cmp-sialic acid transporter	C:Golgi membrane; F:sugar:hydrogen symporter activity; P:carbohydrate transport; C:integral to membrane; F:UDP-galactose transmembrane transporter activity	0.24667	-1.24967	0.911135	-1.03489	0.397369	-1.18747	0.0134056	-1.38292	36.6694	31.9552	38.3312	40.5399	37.0911	25.7994	31.8596	24.282	36.4049	27.2954	47.8068	30.8263	33.1144	28.5673	37.9094	31.9934	30.469	30.8633	24.86	35.8803	23.7124	25.3216	26.9914	24.7592	30.088
v1g30840	A7RF48	tbc1 domain family member 15 isoform 1	F:Rab GTPase activator activity; F:protein binding; C:cytoplasm; P:positive regulation of Rab GTPase activity	0.989609	-1.01027	0.39728	-1.25994	0.438911	-1.24678	0.0134086	-1.55577	8.24872	11.664	10.5621	10.8515	11.1005	9.21255	7.68477	8.28142	14.2789	12.0379	6.88155	7.90763	7.2801	9.43176	8.84728	6.13093	10.1494	7.10871	8.98633	8.64732	10.1531	6.29994	4.64717	5.91782	5.22112
v1g204929	A7S0K4	cystatin-c precursor	P:anatomical structure development; P:regulation of metabolic process; P:multicellular organismal process; P:cell differentiation; F:cysteine-type endopeptidase inhibitor activity	0.190786	-1.30078	0.922801	-1.03377	0.179876	-1.28818	0.0135639	-1.42109	169.637	147.251	208.595	130.235	187.113	117.984	126.965	123.445	147.368	120.183	214.332	152.097	165.507	152.25	129.493	137.283	118.918	107.393	109.706	170.224	117.7	122.674	119.675	89.9459	128.99
v1g177240	A7RFQ0	Histone H2A	C:nucleosome; F:DNA binding; P:nucleosome assembly; C:nucleus	0.0196913	-1.98885	0.0182118	-1.97497	0.351354	-1.42435	0.0135815	-1.86734	44.5439	26.8928	57.3935	47.352	49.2122	13.8967	31.8269	15.2932	18.845	10.9544	21.5136	23.8181	10.0127	14.0314	21.7485	31.8549	32.9588	26.1819	16.0008	35.1209	11.1593	39.3875	12.0728	11.2988	24.0147
v1g214775	A7SN12	melanopsin isoform 1	F:G-protein coupled photoreceptor activity; C:plasma membrane; P:phototransduction; P:detection of visible light; P:G-protein coupled receptor signaling pathway; C:integral to membrane; P:rhythmic process; F:11-cis retinal binding	0.324924	1.53561	0.675364	1.23268	0.0453787	1.88742	0.0136426	1.95453	0.293594	0.923715	0.418225	0.671383	0.382211	0.941386	0.882006	1.58032	0.846584	1.40036	0.369474	1.0891	0.904372	0.893768	0.753384	1.17704	1.63266	1.2827	1.75916	1.73614	1.44318	1.75443	2.18826	1.12929	1.49124
v1g79420	A7REZ8	signal recognition particle receptor subunit beta	P:translation; F:GTP binding; C:endoplasmic reticulum membrane; P:small GTPase mediated signal transduction; F:ubiquitin protein ligase binding; P:activation of signaling protein activity involved in unfolded protein response; C:endosome; P:SRP-dependent cotranslational protein targeting to membrane	0.0780692	-1.3874	0.345743	-1.23018	0.000149901	-1.7178	0.0137581	-1.43606	35.4133	20.7228	31.0315	28.1678	31.6258	19.565	17.2687	24.3109	22.8332	19.0819	26.9119	20.7311	28.4571	19.0466	23.0037	13.203	19.0272	12.9556	17.5194	19.334	23.5466	20.1907	19.4745	17.3723	19.275
v1g247429	A7SU64	ras-specific guanine nucleotide-releasing factor 2 isoform 2	F:guanyl-nucleotide exchange factor activity; F:phospholipid binding; C:intracellular; P:small GTPase mediated signal transduction	0.456637	1.18289	0.00474209	1.46718	0.0129065	1.4129	0.0137637	1.36562	12.2143	12.0658	9.17915	11.1725	11.7066	14.391	13.2329	15.0128	13.0739	11.6447	13.8582	20.3952	18.664	14.2208	17.3743	14.5073	13.0004	14.7999	18.5453	20.4741	17.0193	14.0446	16.6174	14.3533	16.3869
v1g202862	A7RVS6	protein	C:integral to membrane; P:G-protein coupled receptor signaling pathway; F:G-protein coupled receptor activity	0.731545	1.17583	0.416199	1.28359	0.526251	1.24048	0.0137945	1.62456	4.47996	4.5747	5.44872	1.58163	4.19508	5.12424	5.19454	4.73825	4.01464	5.42136	5.63783	3.59585	5.44732	4.85365	7.50261	4.96279	5.91722	5.49413	4.45245	5.16412	9.93456	5.87081	7.24266	6.59042	6.097
v1g231022	A7SW65	long-chain-fatty-acid-- ligase acsbg2-like	C:cell part; P:metabolic process; F:catalytic activity	0.609535	-1.18529	0.192628	-1.33706	0.372918	-1.24694	0.0138487	-1.49356	26.6822	32.1888	29.8474	33.9894	26.7444	24.7565	18.5888	18.3272	25.9609	36.2161	22.9692	17.8122	19.161	27.6214	21.0866	26.7428	27.659	25.4285	17.744	19.7901	15.6332	22.804	15.9719	20.3373	21.3152
v1g29018	A7SER0	prostaglandin e synthase 2	P:cellular biosynthetic process; F:binding; P:primary metabolic process; C:mitochondrion; P:regulation of cellular process; F:isomerase activity	0.77518	-1.15116	0.912853	-1.05293	0.207697	1.38835	0.0138596	1.59738	10.0765	11.2495	13.891	14.8663	10.1559	11.1173	9.37446	9.09816	12.0509	9.54094	8.99934	12.0579	10.0127	13.5707	11.6775	13.3573	15.295	24.9312	18.0599	16.2316	16.8911	21.1236	11.4528	26.0058	25.5156
v1g229388	A7S4S5	coproporphyrinogen-iii mitochondrial-like	P:oxidation-reduction process; F:coproporphyrinogen oxidase activity; C:mitochondrial inner membrane; P:response to iron ion; P:protoporphyrinogen IX biosynthetic process; C:mitochondrial intermembrane space; P:response to insecticide; P:response to lead ion; F:protein homodimerization activity; P:response to arsenic-containing substance; P:response to methylmercury	0.166345	-1.38952	0.0421098	-1.52244	0.246026	-1.32062	0.0138878	-1.5298	31.7984	30.1247	29.1242	32.4474	25.0217	27.9444	24.6249	19.9307	18.1636	13.2744	20.0973	20.9703	11.101	24.0929	16.537	17.7059	25.6326	24.4236	16.0122	25.6288	15.6804	20.0574	18.0028	19.026	19.8382
v1g238741	A7RJG2	glutamate delta 2 interacting protein 1-like	P:actin cytoskeleton organization; F:actin binding	0.697361	1.12894	0.943579	-1.02509	0.355313	1.21199	0.0138878	1.40205	2.55754	3.2436	3.12545	3.48191	3.0714	3.43279	3.50215	3.45762	3.57711	3.65163	3.16865	2.79472	2.90086	3.34537	2.84899	3.31844	4.13864	4.58117	3.82297	3.10032	2.67307	4.97588	4.16441	5.61264	4.559
v1g187451	A7SA55	NADPH--cytochrome P450 reductase	C:endoplasmic reticulum membrane; C:cell fraction; F:NADPH-hemoprotein reductase activity; F:iron ion binding; F:FMN binding; P:oxidation-reduction process	0.572004	1.15866	0.813898	1.0679	0.642455	1.12375	0.0140871	1.38451	8.57106	12.4741	9.84558	9.90568	9.75499	13.2201	12.4582	9.17183	12.6428	11.7128	11.3676	11.106	9.48571	10.2227	12.0638	10.1337	12.075	11.7597	10.0084	13.4214	17.0112	10.3893	12.728	14.5691	16.9683
v1g182113	A7RUI9	axin-1 isoform 2	F:signal transducer activity; P:chordate embryonic development; C:protein complex; P:regulation of cellular catabolic process; P:cellular component organization; P:regulation of JNK cascade; P:positive regulation of protein ubiquitination; P:organ development; P:positive regulation of protein phosphorylation; P:regulation of protein catabolic process; C:plasma membrane; P:regulation of cell commu…	0.805778	1.10901	0.883844	1.05402	0.747452	1.11394	0.0141191	1.4799	5.25081	8.50309	10.3502	7.95114	8.96107	9.5736	8.37763	10.5454	8.10662	9.32508	6.33026	10.5302	11.5531	7.40707	7.79	7.38552	8.4182	10.9241	9.13332	10.3211	9.91529	13.0848	11.0024	14.2226	14.3844
v1g199823	A7RNR5	nucleoporin ndc1 isoform 1	C:cell part	0.422709	-1.23612	0.0695586	-1.42372	0.260265	-1.27697	0.0142168	-1.46503	11.2603	7.20766	11.431	11.0813	9.30089	7.13804	8.95853	10.4501	7.74144	5.92645	6.35231	7.1058	6.5783	6.14656	8.05067	8.40601	8.96911	5.88087	6.85269	8.47004	6.87112	7.94693	5.8933	5.67533	6.74133
v1g94812	A7RVF4	protein	F:metalloendopeptidase activity; P:proteolysis; F:zinc ion binding	0.341738	-1.54924	0.450421	-1.40033	0.105167	-1.78074	0.0143337	-2.01282	1.87382	3.78995	6.10117	2.93829	13.9394	0.572215	0.965018	1.44088	4.41078	3.53576	5.38998	1.98601	0	3.95812	2.74764	1.87808	2.51917	0.779682	0.874875	1.40707	0	0.199953	0.36276	1.4415	2.71931
v1g222913	A7T688	protein scribble homolog	P:neuron migration; P:convergent extension involved in gastrulation; F:protein binding; P:apoptotic process involved in morphogenesis; P:activation of Rac GTPase activity; P:negative regulation of mitotic cell cycle; P:positive chemotaxis; P:secondary neural tube formation; C:presynaptic membrane; C:cell-cell adherens junction; P:cell proliferation; P:cell-cell adhesion; P:establishment of mitoti…	0.998584	-1.00108	0.120489	-1.41413	0.926785	-1.04	0.0143687	-1.5183	11.1902	8.65509	9.74144	9.21225	10.4403	10.5649	7.61995	9.83817	9.21925	11.3592	6.80651	7.37971	6.31949	5.51541	7.46591	9.53332	7.18019	10.5023	12.1909	7.5976	7.07227	6.82626	3.79114	7.17374	5.51158
v1g238513	A7RIF0	t-complex protein 1 subunit eta isoform 1	F:identical protein binding; C:chaperonin-containing T-complex; P:chaperone mediated protein folding independent of cofactor; F:ATP binding; F:unfolded protein binding; P:protein refolding; C:mitochondrion; C:microtubule	0.661952	-1.12978	0.153438	-1.2773	0.161008	-1.26625	0.0143811	-1.37238	50.101	42.2709	59.9682	43.0926	45.7015	39.976	55.5177	41.5249	42.2405	32.9798	38.8335	37.3527	37.1805	35.1707	37.7682	36.4883	35.4101	39.343	34.845	41.9743	35.9735	38.2329	43.4033	26.0392	29.298
v1g197895	A7RJ65	neuromedin-k receptor	P:regulation of biological quality; F:neuropeptide receptor activity; C:integral to membrane; P:G-protein coupled receptor signaling pathway; P:response to alkaloid; C:plasma membrane part; P:response to organic cyclic compound; P:positive regulation of multicellular organismal process; P:blood circulation; C:intracellular part; P:regulation of system process	0.353656	1.54072	0.381928	1.46897	0.174796	1.67397	0.0146846	2.01568	0.434434	0.59799	0.103142	0.198691	0.565562	0.696491	0.652558	0.81845	1.43166	0.796976	1.23011	1.20867	0.501829	0.944658	0.222959	1.08855	0.278754	0.84357	1.1832	1.85539	1.37282	2.19041	1.17745	1.25326	0.702101
v1g97844	A7RYB6	multidrug resistance-associated protein 1	P:transmembrane transport; F:ATPase activity, coupled to transmembrane movement of substances; P:ATP catabolic process; F:ATP binding; C:Golgi apparatus; C:nucleus; C:integral to plasma membrane	0.874283	-1.05478	0.848271	1.04882	0.284399	-1.19774	0.0146846	-1.33639	16.8129	16.3982	19.373	18.8649	14.0081	14.3758	14.6813	19.6684	16.3449	16.0386	15.9393	21.2053	17.2633	19.2056	16.452	14.2673	14.4799	12.8411	16.8511	12.5198	14.64	13.4796	11.3921	12.3304	11.5933
v1g215973	A7SQU2	unconventional prefoldin rpb5 interactor-like	P:response to virus; P:cellular response to growth factor stimulus; P:negative regulation of transcription from RNA polymerase II promoter; P:protein folding; P:regulation of apoptotic process; P:regulation of cell growth; C:prefoldin complex; C:DNA-directed RNA polymerase II, core complex; F:unfolded protein binding; F:RNA polymerase II transcription corepressor activity; P:negative regulation o…	0.282884	-1.31585	0.00277021	-1.73982	0.22163	-1.327	0.0146883	-1.51792	17.1263	14.8179	16.4967	19.4701	12.4218	13.0748	11.4661	13.4328	8.86898	13.106	6.4658	8.16826	6.02915	10.8529	11.0496	12.0156	15.0707	11.4018	8.52925	11.8958	8.24675	10.9652	11.6044	9.2225	10.8454
v1g211264	A7SF06	rieske domain-containing protein	F:2 iron, 2 sulfur cluster binding; F:oxidoreductase activity; P:oxidation-reduction process	0.236537	1.5236	0.0964473	1.67494	0.181926	1.54187	0.0148707	1.79842	2.93594	2.59795	2.43965	2.68553	3.82211	4.70693	5.73304	5.92622	3.32587	5.65531	5.08027	7.26068	3.3914	5.74565	6.40377	3.67826	5.65151	6.0572	5.19751	4.82262	8.76217	6.57909	5.47065	5.08178	5.42268
v1g220962	A7T1K0	protein	F:molecular_function; P:biological_process; C:cellular_component	0.613746	1.33764	0.489637	1.35959	0.177503	1.64556	0.0148886	1.97648	6.73129	3.64965	1.92396	2.98892	4.84945	3.63216	12.6436	7.38721	3.44585	5.41902	7.97757	13.4144	6.34121	3.35369	2.28071	7.66359	10.1199	4.06076	8.97072	13.9124	4.49742	10.3489	14.4357	13.9763	15.3296
v1g163878	A7RXK5	5 -amp-activated protein kinase subunit gamma-2	F:AMP binding; F:phosphorylase kinase regulator activity; P:intracellular protein kinase cascade; C:cytosol; F:cAMP-dependent protein kinase inhibitor activity; P:sterol biosynthetic process; C:nucleoplasm; P:glycogen metabolic process; P:ATP biosynthetic process; P:regulation of glucose import; P:cell cycle arrest; F:ATP binding; P:negative regulation of phosphorylation; F:protein kinase binding…	0.78614	1.08564	0.769741	1.07175	0.0316186	1.34136	0.0149599	1.3374	16.8753	22.3657	16.2663	16.9796	24.9346	20.291	18.1493	22.3453	19.1165	25.6951	20.4935	21.2839	22.4821	19.0078	21.3918	25.0322	28.0806	26.3781	21.8773	30.8242	27.0186	25.9037	23.326	27.1322	28.1297
v1g243825	A7S9T5	28s ribosomal protein mitochondrial isoform 1	P:apoptotic process; C:small ribosomal subunit; C:nucleolus; C:mitochondrial ribosome; F:protein binding	0.981975	-1.01624	0.756643	1.0967	0.132096	1.33993	0.0149599	1.44911	13.3786	8.19753	10.7398	10.1416	9.23762	11.2971	10.2145	11.538	8.03826	9.8173	11.4413	13.801	12.295	10.9293	8.80077	12.4459	13.2164	11.4103	15.2191	18.8435	19.4125	12.0361	16.5275	14.2723	15.2904
v1g89765	A7RQK4	poly -binding-splicing factor puf60 isoform 2	F:RNA binding; C:nucleolus; P:apoptotic process; P:regulation of transcription, DNA-dependent; P:RNA splicing; F:DNA binding; F:protein binding; F:nucleotide binding; C:cyclin-dependent protein kinase activating kinase holoenzyme complex; C:ribonucleoprotein complex; P:mRNA processing	0.690621	1.2117	0.192081	1.47025	0.161008	1.48416	0.0149599	1.69291	37.5771	24.2407	29.1819	27.1186	23.1105	30.1461	46.1298	51.8034	23.4601	26.7808	32.7735	49.0275	72.3095	30.8811	39.8652	41.8171	30.1439	39.3701	46.4348	69.5107	74.2902	40.1846	58.2499	45.7528	47.3518
v1g222487	A7T579	transmembrane protein 87b	C:integral to membrane	0.84143	-1.10211	0.661631	-1.1464	0.363166	-1.27725	0.0149599	-1.55304	11.3318	9.76199	14.3486	11.1879	8.19562	11.3425	6.70046	6.77728	13.3369	10.6911	11.5442	10.6758	9.14202	7.97881	8.30807	7.39141	7.07865	8.03308	9.60173	10.1637	7.57854	6.18036	7.0688	6.08832	6.97661
v1g170886	A7SI63	leucine-rich repeat-containing protein 69	F:molecular_function; P:biological_process; C:cellular_component	0.600429	1.19185	0.230064	1.32452	0.463266	1.22014	0.0149861	1.48868	5.47649	8.30748	5.94383	6.79847	8.31774	8.36188	6.73762	8.14162	8.91634	9.75964	9.6815	9.67397	11.4472	7.03161	10.0379	6.27306	8.81282	7.72235	10.938	9.76684	12.4528	8.27885	13.076	10.3318	10.3559
v1g244307	A7SCI8	rad52 motif-containing protein 1	F:nucleic acid binding; P:DNA recombination; F:nucleotide binding; P:DNA repair	0.793788	1.13447	0.71014	-1.14212	0.298541	-1.34224	0.0150034	-1.62005	6.54076	8.20962	9.1191	6.36479	6.7033	8.47823	7.6926	9.8879	9.74552	6.94417	6.47993	4.99033	3.8581	5.68903	10.4276	5.16081	6.66736	3.78316	5.45794	5.30341	2.73631	3.95014	5.46913	4.92465	3.98409
v1g105061	A7S518	anaphase-promoting complex subunit 7	C:cytosol; F:binding; P:negative regulation of ubiquitin-protein ligase activity involved in mitotic cell cycle; P:positive regulation of ubiquitin-protein ligase activity involved in mitotic cell cycle; P:protein K11-linked ubiquitination; P:anaphase-promoting complex-dependent proteasomal ubiquitin-dependent protein catabolic process; P:mitotic cell cycle spindle assembly checkpoint; C:nucleopl…	0.199297	-1.35651	0.156669	-1.37507	0.183785	-1.34418	0.0151236	-1.50752	9.06872	5.52653	7.06052	8.81838	7.01978	4.71538	7.26507	5.98083	4.17321	4.91607	5.34643	5.05119	4.02665	5.40066	6.37333	5.32258	6.29073	5.07656	5.96339	4.29447	4.24552	6.16372	5.53583	4.02245	3.84796
v1g183914	A7RZW7	interferon regulatory factor 2-binding partial	C:cellular_component; F:metal ion binding; C:nucleus	0.00486378	1.43747	0.25447	1.20877	0.371564	1.17099	0.0151343	1.32493	17.6116	17.4853	16.0235	16.8981	15.7125	32.0526	22.0513	22.7383	20.5468	25.0337	21.156	20.1781	21.4345	22.9239	16.497	17.0962	20.5463	22.1209	21.4674	17.4789	25.859	22.4007	23.7831	20.9858	19.7333
v1g58243	A7S9E2	eukaryotic translation initiation factor 4h	F:nucleotide binding; P:translational initiation; F:translation initiation factor activity	0.28304	-1.34015	0.294314	-1.31769	0.0847654	-1.46189	0.0152143	-1.55221	62.5721	60.0294	64.8249	61.1378	58.6255	46.6117	39.874	31.6394	55.0658	47.655	47.1272	32.8243	32.1241	56.4856	55.4679	47.5108	54.749	33.5967	29.9523	34.2607	22.6356	46.739	33.4041	39.0192	43.7768
v1g229362	A7S4D9	endothelin-converting enzyme 1	P:peptide catabolic process; P:response to stimulus; P:organ development; C:cell surface; F:metalloendopeptidase activity; C:membrane part; P:positive regulation of cellular process; P:peptide hormone processing; C:endosome; P:positive regulation of signaling; C:secretory granule; C:plasma membrane; F:binding; P:pharyngeal system development; P:regulation of macromolecule metabolic process; P:hor…	0.154792	1.44474	0.613427	1.1837	0.843887	1.09391	0.015456	1.57957	2.11214	2.01372	1.94505	2.04909	2.91631	3.14678	2.46118	4.75431	3.58569	2.6771	2.17475	3.48227	1.97156	2.95049	2.56214	2.50184	1.69748	2.67204	2.09183	3.2802	3.23607	3.01195	4.42353	4.28366	3.42826
v1g246935	A7SRH3	protein	F:receptor activity; C:integral to membrane; C:membrane; P:transmembrane transport; P:ion transport; F:ion channel activity; P:transport	0.461418	1.22613	0.258915	1.28742	0.0806602	1.39108	0.0155208	1.45627	6.13694	5.19524	6.71709	5.70867	4.46859	7.55978	8.06204	8.73423	5.09886	6.06804	5.95593	8.61739	9.77239	6.64963	6.4593	8.91357	7.25259	6.86714	7.98886	9.56808	10.299	7.18688	9.65563	8.08181	7.58865
v1g120739	A7SJP9	serine palmitoyltransferase 1	F:serine C-palmitoyltransferase activity; P:sphingomyelin biosynthetic process; C:SPOTS complex; P:cellular nitrogen compound biosynthetic process; P:alcohol biosynthetic process; F:protein binding; F:pyridoxal phosphate binding	0.260265	-1.26906	0.622018	-1.12929	0.139672	-1.31032	0.0155208	-1.41652	15.1367	14.7297	17.6921	11.183	14.9054	12.8596	8.97803	11.0724	11.5912	12.389	11.4781	10.9181	14.7949	12.406	15.1384	9.62778	13.0329	12.6234	8.98504	10.7105	9.94797	13.1184	8.41541	9.55438	9.31915
v1g126046	A7SPG5	g2 mitotic-specific cyclin-b2	P:cell cycle; C:nucleus; F:protein binding; P:cell division	0.0617868	-1.81378	0.000890781	-2.41676	0.204987	-1.55267	0.0155208	-1.86537	30.6943	24.6234	33.2101	23.3272	73.5563	10.1194	24.7731	24.1662	16.3554	8.51641	16.5272	15.1061	7.05592	7.57089	9.56141	22.346	17.6373	18.8292	10.3145	34.5157	17.3721	15.9694	21.3152	12.1	13.9616
v1g211927	A7SGH4	protein kibra isoform 2	C:cytoplasm	0.482573	1.20867	0.875732	-1.05301	0.42184	1.21029	0.0155208	1.43742	15.5381	19.0437	11.7768	16.9811	20.8046	19.1318	18.8934	26.2631	18.5177	20.3393	18.3464	14.6038	18.4744	14.3815	13.8273	23.6005	20.5557	25.728	16.0831	17.2175	21.2004	31.7589	24.0575	24.8434	22.2229
v1g149979	A7T8B4	uridine-cytidine kinase 2	F:uridine kinase activity; F:phosphotransferase activity, alcohol group as acceptor; P:phagocytosis, engulfment; F:ATP binding; P:UMP biosynthetic process; P:phosphorylation	0.989354	-1.01339	0.959659	-1.02563	0.43268	-1.28765	0.0155208	-1.64928	8.51593	7.11693	9.60369	8.51989	8.66121	7.11086	6.71562	6.30282	11.401	9.37355	11.0518	7.56851	7.78765	8.56434	6.28261	6.66819	4.7812	5.42585	5.50848	9.79189	4.48508	4.7708	6.13085	3.88976	4.42376
v1g227371	A7SPG3	cyclin-dependent kinases regulatory subunit 1	P:S phase of mitotic cell cycle; F:cyclin-dependent protein kinase regulator activity; P:cell division; F:protein binding; F:kinase activity; P:G1/S transition of mitotic cell cycle; C:nucleoplasm; P:regulation of cyclin-dependent protein kinase activity; P:cell proliferation	0.0250597	-1.87856	0.0284766	-1.84044	0.148972	-1.55818	0.0155272	-1.78394	21.1282	13.8793	24.6952	22.7243	20.5536	5.95571	16.7401	9.99797	9.56418	4.77047	15.1937	12.0579	3.93356	6.46223	10.0092	11.4026	13.9045	10.3692	8.09409	15.5603	8.15208	13.7009	9.7538	7.8589	10.0776
v1g235541	A7SJ50	Acyl-coenzyme A oxidase	F:acyl-CoA dehydrogenase activity; C:peroxisome; F:acyl-CoA oxidase activity; P:fatty acid beta-oxidation; F:flavin adenine dinucleotide binding	0.995918	-1.00252	0.42678	1.24492	0.355313	1.28228	0.0155272	1.54167	8.87693	7.56007	5.40692	9.35179	8.20896	7.45932	9.93147	9.49045	4.64022	7.90657	12.4039	11.4307	11.8805	7.4015	7.47776	9.69477	8.17061	10.7582	11.2047	12.3087	12.9831	10.6092	10.6193	15.0235	14.53
v1g201038	A7RRH3	probable rna-binding protein 18	F:nucleic acid binding; F:nucleotide binding	0.773011	-1.0794	0.939434	1.0205	0.991356	-1.00316	0.0156123	-1.30215	33.6052	32.3063	29.2543	32.6602	34.0266	31.1784	30.2867	35.1724	27.6861	26.0296	34.9485	32.0308	35.2241	34.5066	28.7445	36.7222	30.1478	29.9078	29.4915	35.267	27.2037	26.1477	23.4027	21.9023	24.5689
v1g237291	A7SIS5	S-adenosylmethionine decarboxylase proenzyme	P:spermine biosynthetic process; P:in utero embryonic development; F:adenosylmethionine decarboxylase activity; P:spermidine biosynthetic process	0.346188	1.24253	0.300993	1.24276	0.0209942	1.44897	0.0156808	1.41441	24.1841	19.3437	21.8024	19.5043	18.3581	28.6879	31.6809	26.7685	25.0318	18.3963	28.1199	29.5672	27.9096	20.7386	24.194	30.1111	23.5461	30.0279	29.538	40.5533	37.9838	27.5294	26.3109	30.0816	27.8704
v1g215774	A7SQD5	protein	P:DNA-dependent transcription, termination; F:N-acetyltransferase activity; F:phospholipid binding; F:nucleic acid binding; P:G-protein coupled receptor signaling pathway; C:integral to membrane	0.553255	1.39139	0.874793	1.10659	0.942763	1.05814	0.0158633	2.01422	0.737227	0.632588	0.0636474	0.919567	0.26175	0.214897	1.5302	0.505052	1.93256	0.737701	0.590397	0.994467	1.03224	0.408053	0.275168	0.537383	0.63072	0.325346	0.365068	1.14493	3.1062	1.35167	1.544	1.54674	1.48545
v1g180887	A7RQP2	f-box lrr-repeat protein 5 isoform 2	C:intracellular part	0.923277	-1.05545	0.343726	-1.26865	0.448399	-1.2271	0.0159707	-1.50422	9.85044	9.56388	9.57391	7.81363	9.11682	9.62347	6.38087	8.03614	11.6025	7.51067	9.97518	6.66108	7.34866	5.82338	5.76632	6.47904	6.45219	5.82783	9.22219	8.89929	5.40409	5.51843	5.3187	5.15053	7.81765
v1g123125	A7SLW7	hemagglutinin amebocyte aggregation factor-like	-	0.993198	1.0066	0.855932	1.11184	0.79384	1.16788	0.0159989	1.91816	105.907	62.6936	131.483	105.956	101.251	83.1273	97.4376	166.863	114.974	49.9887	98.2242	94.1248	99.3987	100.512	200.711	75.4645	162.809	143.524	139.114	116.339	529.117	146.681	51.5778	311.888	242.731
v1g239175	A7RLP7	predicted protein	-	0.97768	-1.03638	0.764052	-1.18542	0.716725	1.23941	0.0160754	2.02246	7.20808	2.38122	9.17269	3.42852	6.19327	3.08162	6.40968	7.44939	5.22586	4.01989	1.08853	5.70427	1.99831	3.88706	6.06685	3.46774	20.5969	10.2174	8.63789	1.13665	25.7134	9.69148	2.34434	38.0391	29.2893
v1g168581	A7SBA6	cryptochrome-1	C:cytoplasm; F:G-protein coupled photoreceptor activity; F:DNA binding; F:protein binding; P:detection of visible light; C:intracellular membrane-bounded organelle; F:DNA photolyase activity; P:rhythmic process; P:DNA repair	0.971742	1.02993	0.0427838	1.55994	0.000727158	1.85584	0.0161292	1.56092	19.7177	22.0467	25.7788	30.0061	30.6189	22.5866	24.1192	17.0386	28.8472	39.5139	43.619	44.0614	32.9563	54.7574	35.9399	56.4517	61.1222	56.4007	50.379	32.4178	29.4311	50.1294	42.058	45.0975	44.666
v1g207256	A7S5U2	predicted protein	-	0.0546155	1.94356	0.5251	1.34201	0.1386	1.71169	0.0161337	1.97617	0.127948	0.134185	0.243017	0.234072	0.111045	0.638178	0.512506	0.229569	0.878435	0.406854	0.322035	0.158211	0.197063	0.556436	0.218884	0.598449	0.255415	0.579707	0.464632	0.336273	0.539092	0.318575	0.346781	0.918669	0.590803
v1g89846	A7RQG4	long-chain-fatty-acid-- ligase 1	P:cellular process; C:intracellular membrane-bounded organelle; P:primary metabolic process; C:intracellular organelle part; C:cytoplasmic part; C:organelle membrane; F:catalytic activity	0.242814	1.41798	0.260104	1.39129	0.249353	1.38704	0.0161714	1.63061	2.39946	2.79844	4.55739	3.17869	3.33913	4.33323	4.67303	7.66027	4.02183	3.94648	4.37323	5.42241	5.35224	5.4694	3.39708	4.89275	3.53933	4.73952	5.5886	5.21895	7.55327	3.58461	7.06392	4.6465	6.34207
v1g20609	A7RRQ0	transmembrane protein 245	F:RNA binding; F:ATP binding; F:transferase activity; F:zinc ion binding; P:immune response; C:intracellular; C:integral to membrane; F:molecular_function; P:biological_process	0.796971	1.07588	0.452452	-1.14151	0.0195816	-1.34676	0.0161759	-1.31457	17.6192	12.3138	15.6134	13.8068	13.441	14.5135	18.4754	18.1825	14.0536	13.5879	11.9339	13.2523	12.272	13.0798	12.7862	9.27955	11.8094	9.42476	10.7588	12.1666	9.92966	11.1071	12.3947	10.3599	10.9858
v1g216377	A7SRM9	multidrug resistance-associated protein 1	C:membrane fraction; P:drug transport; P:bile acid and bile salt transport; C:intracellular part; P:bile acid metabolic process; F:lipid transporter activity; P:organic anion transport; F:ATPase activity, coupled to transmembrane movement of substances; P:transmembrane transport; P:ATP catabolic process; C:integral to plasma membrane; F:ATP binding; F:organic anion transmembrane transporter activ…	0.761126	-1.1312	0.537621	-1.18196	0.128427	-1.37748	0.0161759	-1.4944	5.26769	6.44521	6.99432	5.88917	6.54019	5.42163	3.16501	5.88091	6.30888	6.26348	5.03325	5.60893	4.28196	5.85445	5.05648	4.93746	5.75852	4.02515	3.71955	3.33293	4.04162	4.0805	2.51171	4.35253	4.86472
v1g245479	A7SIF2	neural proliferation differentiation and control protein 1-like	C:polytene chromosome band; C:nuclear centromeric heterochromatin; P:sleep; P:heterochromatin maintenance; F:RNA polymerase II core promoter proximal region sequence-specific DNA binding transcription factor activity involved in positive regulation of transcription; P:mucosal immune response; P:cellular response to osmotic stress; P:response to salt stress; C:polytene chromosome chromocenter; C:i…	0.589973	1.16513	0.263908	1.25474	0.0716902	1.36035	0.016209	1.40844	182.127	158.718	145.724	107.839	157.617	205.956	177.687	183.335	186.068	132.398	219.478	184.897	213.909	147.513	192.593	201.246	157.427	222.142	220.235	243.605	236.739	204.366	262.937	178.659	201.505
v1g158054	A7RFV9	coiled-coil domain-containing protein 146	-	0.467681	1.16355	0.0394807	1.3299	0.228989	1.21339	0.0162195	1.32328	6.53558	8.7105	6.89626	7.7218	7.09021	8.87713	9.16254	8.20844	8.48796	8.72577	7.71069	10.7752	10.6951	11.6849	8.99102	8.05157	9.28014	9.16541	10.7789	8.0516	10.2625	11.1536	9.5948	10.4046	8.17323
v1g236240	A7T5N0	carnitine o-palmitoyltransferase liver isoform-like	P:fatty acid beta-oxidation; C:mitochondrial outer membrane; P:regulation of fatty acid oxidation; F:carnitine O-palmitoyltransferase activity; P:carnitine shuttle	0.69443	-1.21911	0.589089	-1.23008	0.245735	-1.43915	0.0162195	-1.72652	6.14189	12.108	10.558	8.81821	14.8781	7.89403	5.69888	6.44459	11.9136	9.12801	12.9148	6.92163	5.1489	6.82978	8.93764	6.07792	6.58484	10.5674	4.91246	5.41474	2.83893	5.86536	6.11073	5.32295	6.53362
v1g158003	A7RFQ9	alpha-( )-fucosyltransferase 10	C:Golgi cisterna membrane; F:fucosyltransferase activity; P:protein glycosylation; C:integral to membrane	0.766663	1.12237	0.138864	1.35248	0.035108	1.45175	0.0162652	1.44787	4.3936	3.51866	5.15868	5.40721	3.84783	5.80586	3.93574	5.93385	5.06762	4.6309	5.93126	7.9022	4.92139	5.48902	6.72359	7.68625	6.62925	6.74751	6.43998	5.87857	7.06813	6.86204	8.11911	5.03916	6.63953
v1g229673	A7S8T2	Elongation factor Tu	F:translation elongation factor activity; C:mitochondrial inner membrane; C:mitochondrial nucleoid; P:translational elongation; P:GTP catabolic process; F:protein binding; F:GTPase activity; F:GTP binding	0.0130049	-1.29312	0.0157679	-1.27852	0.135617	-1.18631	0.0162984	-1.24176	52.6982	56.6517	56.9819	50.6704	49.442	44.3149	44.5576	35.4422	40.9168	39.9895	49.4913	35.0126	40.3227	41.7312	40.8278	49.1016	48.3533	41.3456	42.3541	42.5248	38.663	42.9726	45.8331	39.2434	47.0066
v1g170367	A7SGF5	pre-rrna-processing protein tsr1 homolog	P:ribosome biogenesis; C:nucleus	0.445771	-1.27253	0.65787	-1.14986	0.238285	-1.34256	0.0163281	-1.54805	12.1669	10.3338	13.2905	16.6155	10.6339	8.42521	10.0903	10.5154	8.47091	10.6886	9.48884	8.89965	10.9972	11.924	12.6058	9.79001	9.52953	7.4869	5.53844	13.1361	11.9535	7.89354	6.65717	5.93229	6.43574
v1g159302	A7RIW2	btb poz domain-containing protein kctd3	C:voltage-gated potassium channel complex; F:voltage-gated potassium channel activity; F:protein binding; P:potassium ion transport	0.917803	1.03827	0.769521	1.06498	0.0308519	1.30462	0.0163838	1.29601	12.4019	12.8353	10.4902	10.1959	11.635	11.377	12.1878	13.4052	11.4584	11.5323	11.4369	12.355	11.4452	14.4553	11.5443	14.4933	18.7718	16.0381	14.3314	11.8765	13.0457	15.6021	14.9693	16.0683	15.3945
v1g242480	A7S2Y8	alpha- -mannosyl-glycoprotein 4-beta-n-acetylglucosaminyltransferase c-like	F:transferase activity, transferring hexosyl groups; P:carbohydrate metabolic process; C:membrane	0.701368	1.18159	0.776857	1.1155	0.155204	1.42123	0.0163838	1.57638	3.8638	4.86257	4.89244	4.35892	3.85636	6.74512	4.48825	5.13009	5.94206	4.34743	4.2141	5.7332	4.36402	6.27324	4.09813	6.4543	6.72138	9.12816	3.92869	6.43137	5.42652	8.75454	5.4106	8.22354	8.32586
v1g196485	A7RFN1	protein	P:nucleic acid phosphodiester bond hydrolysis; F:DNA binding; F:exonuclease activity	0.955716	1.06991	0.855932	1.12098	0.772303	-1.19776	0.0164757	2.00972	0.425299	1.83988	1.81752	3.89026	2.76835	2.04554	2.55534	2.97603	2.9783	1.71648	4.81698	3.41829	1.63759	2.2195	1.30962	1.49193	0.727712	1.23875	1.85332	1.95609	5.97311	2.22377	1.44087	15.7045	9.22996
v1g195205	A7T0N3	prolyl 4-hydroxylase subunit alpha-2-like	F:L-ascorbic acid binding; F:iron ion binding; F:procollagen-proline 4-dioxygenase activity; F:oxidoreductase activity, acting on single donors with incorporation of molecular oxygen, incorporation of two atoms of oxygen; C:endoplasmic reticulum; P:oxidation-reduction process	0.374655	1.33557	0.95253	-1.03049	0.059378	1.55185	0.0164901	1.60723	3.75893	3.27115	3.18998	3.6578	2.70705	3.93209	4.99752	5.07981	5.13945	4.16682	3.12008	3.65905	4.55762	2.71294	2.21646	6.01192	3.48957	6.52247	5.22773	6.51605	5.50387	3.76361	4.44365	8.73658	6.1303
v1g120467	A7SJA3	Guanylate cyclase (Fragment)	P:protein phosphorylation; P:intracellular signal transduction; F:guanylate cyclase activity; F:protein kinase activity; C:intracellular; F:ATP binding; P:cGMP biosynthetic process	0.250707	1.39191	0.077227	1.53927	0.156239	1.43305	0.0164901	1.59613	4.7268	3.5721	5.19303	2.88243	3.13709	5.84452	6.01417	7.0841	4.27603	5.57688	6.41501	6.647	6.70912	6.52968	5.89818	7.98879	3.40958	7.37866	5.65432	5.23711	10.0229	6.92301	5.77756	5.41873	5.64908
v1g244006	A7SAN8	dysferlin-interacting protein 1-like	F:kinase activity; P:phosphorylation; F:structural molecule activity	0.132803	1.33767	0.357039	1.22309	0.450944	1.19395	0.0164901	1.41478	7.40174	10.0728	8.03338	8.9198	8.94758	12.8084	10.0945	9.23307	14.9547	12.0268	10.128	8.49865	11.9428	11.6495	11.6373	10.1269	11.0063	12.6044	10.8155	7.79671	8.91032	13.5588	14.2497	13.9188	12.0978
v1g12522	A7SIN9	pecanex-like protein 1	C:integral to membrane	0.923111	-1.05186	0.395027	-1.23122	0.75702	-1.10652	0.0164901	-1.47153	7.82916	9.49374	10.5331	9.84695	8.91825	7.67055	8.82006	8.07722	10.3471	9.09638	5.74738	7.26068	7.53643	9.50515	6.86417	7.02956	8.23306	9.02642	10.6616	6.85884	7.33045	6.57909	4.42073	6.14833	6.0252
v1g22119	A7S8V2	predicted protein	-	0.475454	1.41632	0.122712	1.71946	0.116812	1.71008	0.0164999	1.92227	4.61019	12.5162	5.36677	6.66556	16.0691	10.8085	16.9772	19.8522	15.1927	14.2958	21.8968	15.6306	34.3573	6.33816	24.4234	6.55836	15.9038	19.6364	23.654	35.9585	34.2537	19.4399	30.8346	17.2751	18.4034
v1g167183	A7S6T0	carnitine o-palmitoyltransferase mitochondrial	P:carnitine shuttle; P:regulation of fatty acid oxidation; C:mitochondrial inner membrane; P:fatty acid beta-oxidation; F:carnitine O-palmitoyltransferase activity	0.872628	-1.10764	0.893996	-1.06883	0.997657	-1.00186	0.0165022	-1.7104	7.99731	7.62768	8.73103	5.64482	7.86987	9.89367	6.50764	4.54198	5.18795	7.34714	6.1812	4.90548	5.52823	11.2828	6.85135	10.0982	11.6367	6.48056	4.11611	5.29599	3.00695	3.33962	4.01077	4.40828	4.76861
v1g208149	A7S7W2	growth hormone secretagogue receptor type 1-like	P:response to chemical stimulus; F:G-protein coupled receptor activity; C:integral to membrane; P:regulation of multicellular organismal process; P:G-protein coupled receptor signaling pathway	0.828991	1.11959	0.454903	1.24966	0.293859	1.33302	0.0165284	1.57224	9.01417	8.11939	6.62746	6.11752	7.38167	8.08048	9.08494	12.5214	5.50995	7.57484	6.22086	10.4271	12.7638	8.34619	10.5955	8.88893	11.6922	11.8571	10.137	8.97963	17.1522	13.0321	13.0037	10.7372	8.86166
v1g238149	A7RGU0	predicted protein	-	0.864029	1.07078	0.900943	1.04089	0.403908	1.20067	0.0165284	1.39869	8.69762	9.55552	8.02578	9.8884	12.6523	8.91974	11.298	11.2587	11.6333	9.30223	9.48321	10.1017	10.6299	9.28018	11.3491	9.35266	12.7131	16.0682	10.0508	10.9205	17.6554	12.2308	11.9298	13.9508	13.9508
v1g159483	A7RJG4	histone -like	C:nucleosome; C:nucleoplasm; F:DNA binding; P:nucleosome assembly; F:carbohydrate binding; P:blood coagulation; F:protein binding; C:extracellular region	0.0322812	-1.85931	0.0018102	-2.23465	0.412523	-1.372	0.0165463	-1.80295	58.9522	66.8696	96.2551	82.8731	77.554	26.7511	61.1471	34.9611	35.7874	14.268	42.4308	29.6698	12.1063	24.8282	25.6904	54.7325	60.5225	44.182	30.8725	65.7805	29.0511	58.4044	26.6299	24.0281	41.0706
v1g129727	A7SSC0	alpha-2-macroglobulin-like protein 1	F:endopeptidase inhibitor activity; P:negative regulation of endopeptidase activity	0.865274	-1.11714	0.87551	-1.08273	0.555729	-1.26759	0.0165463	-1.74719	26.0488	31.3506	29.2085	18.9469	34.7285	17.7781	13.9539	13.8524	30.5104	44.9082	29.6217	15.9109	29.4857	30.573	21.5832	22.9625	20.4061	19.501	24.2753	17.3215	18.9533	13.1279	14.4604	7.9673	15.651
v1g86872	A7RMN8	protein	P:carbohydrate metabolic process; F:cation binding; F:catalytic activity	0.145378	-1.59146	0.137169	-1.58851	0.662896	-1.21536	0.0165667	-1.77065	11.0454	10.0779	16.3636	15.3571	21.8565	6.61103	10.0874	7.61011	8.00791	9.07779	10.5641	8.74101	4.76332	5.76425	11.3373	13.2846	12.0956	14.5843	4.33191	13.9341	11.1691	5.94035	4.78984	7.4774	6.93629
v1g211642	A7SFV6	glycerol-3-phosphate dehydrogenase	F:NAD binding; F:glycerol-3-phosphate dehydrogenase [NAD+] activity; P:glycerol-3-phosphate catabolic process; C:glycerol-3-phosphate dehydrogenase complex; F:protein homodimerization activity; P:oxidation-reduction process	0.956534	-1.02964	0.487357	-1.15836	0.128427	-1.29321	0.0166487	-1.37827	25.6417	25.1555	33.4494	32.3469	26.7784	24.2439	27.2575	22.2958	31.804	32.8764	25.3542	20.5569	23.0013	29.4101	24.0057	24.1467	20.4908	20.7915	22.4091	21.4763	17.4126	26.7305	17.9471	18.6419	20.5575
v1g241461	A7RY03	eukaryotic translation initiation factor 1	C:cytoplasm; P:regulation of translational initiation; P:response to stress; F:translation initiation factor activity	0.971075	1.01539	0.940625	1.01785	0.201472	1.17665	0.0167414	1.25398	111.819	91.9568	112.817	112.286	87.1456	102.987	105.592	101.905	107.659	106.407	99.6662	120.079	86.8366	118.579	99.4842	127.76	135.511	127.42	114.217	104.568	123.411	141.696	127.001	136.647	122.072
v1g214643	A7SMR7	protein	F:peptidase activity; P:proteolysis	0.475401	1.44399	0.958684	1.03867	0.611804	1.3057	0.0167414	1.98976	0.364542	2.1505	1.21168	1.27823	1.42372	2.078	1.09515	4.25147	2.05228	2.80878	0.7646	1.05178	3.55591	1.37398	0.249452	2.4967	2.0272	2.35952	1.12523	2.39521	1.27995	5.71828	5.10479	5.46852	2.69324
v1g242464	A7S2V7	predicted protein	-	0.633836	1.3388	0.813881	-1.15178	0.878152	-1.11507	0.0167639	2.01071	0.590361	0.232177	0.911052	0.472508	0.288208	0.473237	0.886774	0.556104	2.31029	0.43321	0.185736	0.912491	0.227315	0.192557	0.151491	0.51774	0.505072	0	0.723546	0.0969738	0.518208	2.37025	3.00012	2.21401	1.43115
v1g170503	A7SGU4	shc sh2 domain-binding protein 1	F:SH2 domain binding	0.214424	-1.52642	0.1296	-1.59802	0.206146	-1.49914	0.0168324	-1.7678	13.8384	7.27392	12.0678	9.85873	11.2596	3.55543	11.8323	8.88124	4.82348	3.0757	7.78651	7.15718	3.99629	4.62937	6.55576	6.20141	8.02558	4.58614	4.92864	9.00505	6.54073	5.76472	5.77021	4.24803	4.23944
v1g243637	A7S8T8	predicted protein	-	0.722856	1.23681	0.0648698	1.78506	0.182828	1.56889	0.0168713	1.83622	3.18974	3.01071	1.81752	3.89026	3.32202	3.63651	4.08855	6.63884	3.1535	3.27691	4.28176	6.57363	15.0658	3.1443	5.45675	4.68892	4.73013	4.95499	5.32829	8.94213	8.36236	6.03596	7.78069	6.54352	6.28423
v1g216468	A7SRV0	solute carrier family 23 member 2	C:plasma membrane; P:transmembrane transport; F:transporter activity	0.445771	1.43171	0.395485	1.42077	0.345766	1.46071	0.0168829	1.89346	0.746016	0.533442	0.772875	0.372212	0.529741	0.869835	1.71143	1.09516	1.06161	0.447898	0.597436	0.838603	1.56681	0.825836	1.25302	0.54379	0.928348	0.790139	1.10826	1.96067	1.42874	0.911857	1.10288	1.98256	1.94158
v1g238308	A7RHI1	phytanoyl- dioxygenase	F:oxidoreductase activity, acting on single donors with incorporation of molecular oxygen, incorporation of two atoms of oxygen; P:oxidation-reduction process; F:oxidoreductase activity	0.991925	-1.00459	0.348674	1.15145	0.241913	1.17486	0.0169243	1.26613	11.8582	13.9309	13.1382	11.8898	13.1614	13.6491	13.4275	10.6382	12.2745	13.666	14.636	14.9448	14.049	14.5454	15.7607	14.4755	15.6077	16.2361	16.231	12.7859	13.1312	15.6711	18.748	17.4844	16.4266
v1g193603	A7SUA4	26s proteasome non-atpase regulatory subunit 1	P:regulation of protein catabolic process; F:protein binding; P:regulation of cellular amino acid metabolic process; P:positive regulation of ubiquitin-protein ligase activity involved in mitotic cell cycle; P:viral reproduction; P:negative regulation of ubiquitin-protein ligase activity involved in mitotic cell cycle; P:S phase of mitotic cell cycle; P:M/G1 transition of mitotic cell cycle; P:an…	0.40021	-1.20334	0.321025	-1.21202	0.248557	-1.23421	0.0169243	-1.36987	39.0762	30.7035	40.377	33.0084	34.2338	27.4931	38.2938	30.3818	29.3589	20.589	32.4745	28.1605	27.5687	28.0738	28.5052	31.5291	24.8103	22.8267	28.2464	34.7715	29.914	22.9469	25.7001	22.4353	26.4032
v1g104071	A7S481	chloride channel protein 2-like	P:transmembrane transport; F:voltage-gated chloride channel activity; P:lung development; C:insoluble fraction; C:integral to membrane; C:dendrite; P:chloride transport; C:actin cytoskeleton; P:cell differentiation involved in salivary gland development; P:retina development in camera-type eye; C:perikaryon	0.0638165	-1.38466	0.183101	-1.29398	0.319001	-1.22847	0.0169243	-1.40479	8.58623	9.11733	10.6003	8.44296	9.36146	5.96507	6.83555	4.96833	7.16231	7.40323	8.64431	7.69735	4.62851	5.97451	7.93186	6.88459	7.98853	7.39839	7.13244	7.6161	5.42652	7.13511	5.38151	6.60525	7.03733
v1g212694	A7SI97	Guanine nucleotide-binding protein subunit gamma	F:signal transducer activity; P:G-protein coupled receptor signaling pathway; C:heterotrimeric G-protein complex; P:GTP catabolic process; P:nervous system development; P:synaptic transmission; F:GTPase activity; P:cellular response to glucagon stimulus; P:energy reserve metabolic process	0.78075	1.09195	0.432054	1.16447	0.66165	1.11148	0.0169372	1.3514	236.435	238.253	225.449	248.622	177.907	254.174	239.63	275.569	203.407	263.78	210.947	285.719	214.506	329.776	280.965	230.903	304.122	234.227	262.075	228.05	366.465	288.555	304.927	327.034	260.543
v1g215008	A7SNL6	pre-mrna 3 -end-processing factor fip1 isoform 3	C:nuclear lumen	0.382223	-1.27593	0.0827821	-1.45951	0.189309	-1.34754	0.0169601	-1.50865	6.28038	6.2356	7.33313	6.78066	5.89746	5.28199	5.31997	5.32019	4.41078	4.75968	3.75744	3.31002	3.9643	4.11931	6.12934	4.95317	6.43005	3.39861	3.47707	5.14122	3.32575	5.15263	4.18569	3.56415	4.27864
v1g207993	A7S7I0	tumor protein p53-inducible protein 11	F:molecular_function; C:integral to membrane; C:membrane; P:biological_process; C:cellular_component; P:response to stress; P:negative regulation of cell proliferation	0.780904	-1.10662	0.881015	-1.04954	0.564678	-1.15924	0.0171629	-1.42054	72.9645	70.0531	47.4522	57.1796	60.4221	58.7682	48.4874	50.1904	47.1946	71.3379	46.3059	63.0778	47.3341	58.7353	76.3952	53.2238	54.9111	51.5569	59.6737	43.408	40.8138	52.94	41.6479	38.5998	37.0702
v1g80445	A7RGN5	solute carrier family 23 member 2-like	P:transmembrane transport; C:membrane; F:transporter activity	0.815035	1.19341	0.657388	1.24708	0.778997	1.1878	0.0171719	1.95286	0.0815538	0.577322	0.464695	0.149196	0.743187	0.522992	0.490003	0.614571	0.537514	0.538601	1.12895	0.302528	0.376822	0.425604	0.669675	0.653913	0.348858	0.712612	0.533078	0.428677	1.14538	0.974681	1.76829	1.25476	0.527205
v1g208427	A7S8I5	Ferritin	P:cellular iron ion homeostasis; F:oxidoreductase activity; F:ferric iron binding; P:iron ion transport; P:oxidation-reduction process	0.197991	-1.52463	0.607415	-1.22525	0.575182	-1.25639	0.0171905	-1.73527	946.509	414.865	681.746	607.669	256.004	244.754	480.52	392.708	422.496	185.608	361.091	571.516	605.466	477.04	249.494	459.401	385.104	516.166	352.211	482.247	285.424	324.903	306.364	227.2	323.548
v1g201105	A7RRN5	protein	F:extracellular-glutamate-gated ion channel activity; F:ionotropic glutamate receptor activity; P:ionotropic glutamate receptor signaling pathway; C:membrane	0.0921373	1.45122	0.040715	1.52081	0.0409073	1.50076	0.0172519	1.50716	5.66624	5.91923	5.38105	5.34494	5.64765	6.15076	7.76646	12.6764	6.92938	8.83558	11.2532	7.33484	11.1815	6.62253	8.54226	7.80878	10.1497	9.97102	6.26937	9.6565	8.57967	8.13427	8.5185	8.71791	10.1385
v1g219608	A7SYP6	ubiquitin-associated protein 2-like	P:binding of sperm to zona pellucida; C:Ada2/Gcn5/Ada3 transcription activator complex	0.192535	-1.38757	0.0355407	-1.55645	0.0752621	-1.46788	0.0172519	-1.53162	22.382	33.8947	27.9585	30.922	38.3264	21.3413	14.5081	16.7966	27.7744	25.7605	17.6481	17.6849	13.1595	23.991	20.7811	21.502	23.7568	22.632	17.5035	14.4009	13.3042	24.0025	18.3749	19.933	19.3833
v1g211860	A7SGC2	gamma-tubulin complex component 4	C:protein complex; P:G2/M transition of mitotic cell cycle; P:microtubule cytoskeleton organization; C:centrosome; C:spindle pole; C:cytosol	0.0781022	-1.35184	0.00635044	-1.50524	0.113032	-1.30988	0.0172519	-1.38396	7.75766	6.10186	7.63033	6.46244	7.39406	5.25619	5.24371	4.32485	5.47822	5.23517	5.05567	4.53931	3.30708	5.42208	4.19464	5.48436	5.27398	5.0436	4.90481	5.82532	4.08572	5.38077	3.66073	6.28756	4.98936
v1g132278	A7SUH9	1-aminocyclopropane-1-carboxylate synthase-like protein 2	F:pyridoxal phosphate binding; P:1-aminocyclopropane-1-carboxylate biosynthetic process; F:transferase activity, transferring nitrogenous groups; F:1-aminocyclopropane-1-carboxylate synthase activity	0.836566	1.07561	0.950648	1.02023	0.309346	-1.21661	0.0172519	-1.37515	13.4427	9.88017	12.4522	10.986	12.3362	14.3677	13.2408	10.6758	12.1643	13.0986	11.2318	12.8073	13.9159	10.1588	12.4409	9.05582	9.14398	7.70242	12.0039	10.1357	9.74934	6.99593	9.40716	8.73077	7.6318
v1g237340	A7SKP4	phosphatidylinositol 5-phosphate 4-kinase type-2 beta	C:intracellular membrane-bounded organelle; F:1-phosphatidylinositol-4-phosphate 5-kinase activity; F:protein binding; P:phosphatidylinositol phosphorylation; C:cytoplasm; C:membrane	0.553635	1.09147	0.844644	1.03285	0.404425	1.10586	0.0172519	1.20141	32.3806	32.1653	31.4949	37.8836	30.3919	37.009	36.4632	32.835	39.9298	33.5721	31.3509	37.1978	30.7275	35.3868	35.0056	39.5209	36.3709	35.7478	33.3417	37.2666	39.9758	39.1675	35.7417	42.7085	40.3698
v1g239321	A7RM96	leucine-rich repeat and wd repeat-containing protein 1	P:cellular process; F:binding; C:chromosomal part	0.194442	-1.37315	0.0971498	-1.44232	0.505834	-1.21466	0.017252	-1.51509	10.1201	8.0655	7.2558	8.70524	9.94648	6.01711	5.79864	3.89612	8.06152	7.03275	6.66305	5.63531	4.33539	5.42128	7.15438	7.25467	9.28878	6.76719	6.57123	5.46043	3.85921	6.80841	4.35953	6.65098	5.69421
v1g83881	A7RJP5	sodium potassium calcium exchanger 3	C:plasma membrane; P:transmembrane transport; P:ion transport; C:integral to membrane	0.54526	-1.34485	0.40148	-1.38932	0.882531	-1.09567	0.0172819	-1.84994	21.6802	19.5854	9.98874	26.507	10.0601	15.3715	11.8655	9.93667	14.5015	7.71826	13.2366	18.8452	7.27337	7.28144	10.1351	22.8052	16.1607	17.2977	5.14471	16.6426	4.5221	9.94105	8.43588	5.2842	9.51527
v1g205075	A7S0W1	placenta-specific gene 8	-	0.478546	-1.21727	0.510034	-1.17853	0.21363	-1.29891	0.0173406	-1.44742	629.252	789.442	641.394	807.252	587.932	653.766	445.772	485.509	545.309	662.799	593.223	572.016	406.032	776.337	544.089	605.203	653.799	470.462	531.663	341.894	422.262	494.876	443.167	467.174	487.789
v1g248322	A7T099	predicted protein	F:DNA binding	0.940501	-1.03536	0.770855	1.07355	0.369691	1.18492	0.0173406	1.34651	456.797	426.788	387.094	375.098	305.577	424.851	418.861	357.777	360.941	319.553	446.032	397.919	495.638	376.698	386.904	528.848	409.919	401.762	482.189	509.96	702.399	513.243	534.185	452.64	465.788
v1g207446	A7S691	peptidylglycine alpha-amidating monooxygenase-like	F:binding; P:metabolic process	0.761537	-1.214	0.916798	-1.06601	0.161008	-1.60299	0.0174017	-1.85385	339.756	278.359	120.419	216.616	96.0536	181.331	84.9466	82.7599	116.115	344.307	146.229	177.005	161.953	203.67	276.631	125.761	90.3388	86.6481	121.775	128.31	142.096	81.8448	92.8031	77.1532	56.7144
v1g238889	A7RK85	protein	P:metabolic process; F:catalytic activity; P:xylan catabolic process; F:hydrolase activity, hydrolyzing O-glycosyl compounds; F:hydrolase activity; P:carbohydrate metabolic process; F:cation binding; F:hydrolase activity, acting on glycosyl bonds	0.01346	2.17212	0.0420097	1.93521	0.0107454	2.13233	0.0175629	1.91517	0.868454	2.52744	0.989693	1.58877	1.13059	5.38363	6.57465	2.05684	5.79546	3.95111	4.9181	4.40283	2.27387	3.62575	4.90275	3.48171	1.41168	6.5767	4.16289	7.64625	4.26895	2.72455	1.76534	5.87918	5.13292
v1g203984	A7RYF3	cyclin-dependent kinase inhibitor 1b	C:nucleus; P:cell cycle arrest; F:cyclin-dependent protein kinase inhibitor activity	0.386383	1.42947	0.201358	1.55087	0.266784	1.47731	0.0177064	1.8011	0.977477	1.19598	2.16599	1.68887	1.97947	1.39298	3.26279	2.22151	3.75811	2.23153	3.69033	2.41734	4.51646	1.79485	2.22959	3.48337	3.06629	2.53071	2.95801	1.2845	1.83042	3.89407	4.857	3.34204	3.30991
v1g206240	A7S3J1	tripartite motif-containing protein 71	F:zinc ion binding; C:intracellular; F:metal ion binding; P:regulation of apoptotic process	0.12509	1.31775	0.221147	1.26618	0.00233824	1.52223	0.0177878	1.37917	4.00331	5.97637	5.58635	5.90383	7.12614	8.29558	6.57783	8.26762	7.94256	7.07434	6.27178	7.37474	5.91414	8.52736	8.05053	8.59801	9.99526	9.75652	7.12047	8.80366	7.34361	8.29966	8.30375	8.422	7.54502
v1g179227	A7RL62	synaptotagmin-14 isoform 5	F:protein dimerization activity; F:phospholipid binding	0.0288224	1.62157	0.235702	1.38161	0.275555	1.34447	0.0177878	1.56591	3.33258	4.15788	2.40092	2.62789	2.39364	5.03578	4.69512	6.92789	5.11249	4.55363	5.7847	4.1208	3.53984	4.09805	4.3643	4.37676	4.32584	2.90084	4.13136	5.73843	5.32603	4.37776	3.89325	5.56943	5.94304
v1g203573	A7RXE3	isoform b	F:binding	0.766663	1.10957	0.192093	1.28569	0.0752621	1.34933	0.0178574	1.39099	26.7688	21.9911	16.6652	29.3829	22.8452	26.7034	23.2319	29.7783	26.4647	25.3178	27.6985	33.4679	34.8154	29.2331	29.3081	27.4259	39.4415	34.075	29.8106	30.4865	40.9373	31.9925	35.0668	33.4062	27.1931
v1g113494	A7SCL1	protein	F:G-protein coupled receptor activity; P:G-protein coupled receptor signaling pathway; C:integral to membrane	0.905044	-1.11546	NA	-1.41292	NA	-1.79239	0.0179471	-1.99779	2.8541	2.1202	0.451741	0.870225	0.825682	1.69471	0.952689	1.87767	0.653164	0.930823	1.19725	0.980318	0.976848	0.689567	0.162752	0.794606	0.542615	0.461832	0.345479	0	0.222691	0.236878	0.644625	0.121979	0.439294
v1g233061	A7SDX4	ragulator complex protein lamtor2	C:lysosomal membrane; P:cell growth; C:Ragulator complex; P:activation of MAPKK activity; P:positive regulation of TOR signaling cascade; F:protein binding; P:cellular protein localization; P:cellular response to amino acid stimulus	0.01346	-1.50084	0.499741	-1.16538	0.184985	-1.28313	0.0179919	-1.40186	66.0935	46.873	78.5444	71.6888	46.5478	35.8997	46.8723	40.0474	42.2524	36.5736	63.1772	51.8044	43.3883	51.2042	53.7534	57.556	43.5674	46.2859	40.9201	49.8337	47.1734	44.7831	49.4332	38.6198	37.6898
v1g240878	A7RV08	protein	C:membrane	0.260089	1.25401	0.440754	1.17581	0.331461	1.21502	0.0179919	1.37742	10.7013	8.81119	10.2492	6.95614	9.66299	9.44212	15.103	13.5303	10.1295	10.8601	8.5387	13.8517	10.6606	10.2188	11.732	11.3189	10.4409	11.1855	12.1543	11.9082	13.0468	10.8507	13.6997	13.7673	13.7516
v1g135116	A7SWC4	Bicaudal C-like protein 2 (Fragment)	P:negative regulation of canonical Wnt receptor signaling pathway; F:RNA binding	0.593571	-1.23809	0.245307	-1.40254	0.493007	-1.25993	0.0179919	-1.6282	6.72517	10.5795	7.23825	10.4577	11.0898	6.46913	4.04072	5.30927	10.1578	9.21194	5.92433	5.26667	6.21477	6.43438	7.13303	8.98727	6.9043	6.31171	6.83811	6.18626	3.46323	5.35834	5.4682	4.82867	6.62475
v1g164837	A7S0A1	tribbles homolog 2	F:ubiquitin-protein ligase regulator activity; P:negative regulation of protein kinase activity; F:protein kinase activity; C:cytoplasm; C:nucleolus; P:positive regulation of proteasomal ubiquitin-dependent protein catabolic process; F:ubiquitin protein ligase binding; P:regulation of MAP kinase activity; P:negative regulation of interleukin-10 biosynthetic process; F:transcription factor binding…	0.14141	1.26516	0.0060432	1.41804	0.00234021	1.44926	0.0180263	1.32589	58.6035	57.6426	48.5687	49.1474	53.4985	85.0795	63.4811	57.389	69.2991	66.8013	82.7605	80.5738	88.7771	68.2422	65.402	72.848	78.2942	90.1359	74.7249	78.1966	90.8406	72.0888	77.2155	61.4219	58.2323
v1g84682	A7RK80	transmembrane prolyl 4-hydroxylase	F:oxidoreductase activity, acting on paired donors, with incorporation or reduction of molecular oxygen, 2-oxoglutarate as one donor, and incorporation of one atom each of oxygen into both donors; F:binding; P:oxidation-reduction process	0.36421	-1.29414	0.478333	-1.21765	0.247895	-1.3252	0.0180263	-1.52262	30.2401	18.0124	21.7477	19.3358	24.8437	15.6898	17.9929	20.5442	11.1265	20.2514	18.8432	15.9735	19.444	17.1093	20.1907	14.713	18.5872	15.9625	20.4702	13.1175	16.4935	17.7636	8.75304	12.8739	14.6412
v1g134340	A7SVP9	emopamil-binding	F:cholestenol delta-isomerase activity; P:sterol metabolic process; C:integral to membrane; C:endoplasmic reticulum	0.633836	-1.14422	0.76226	1.082	0.833583	-1.06806	0.0180341	-1.38197	52.0863	51.319	55.713	61.6863	49.9637	50.6893	38.2132	53.712	40.4277	51.6992	62.0984	40.6773	54.0444	62.4715	74.2855	56.3261	62.6205	42.8512	44.4992	45.751	37.7314	38.7017	38.6361	37.3276	39.7473
v1g154243	A7TC06	isobutyryl- mitochondrial	F:flavin adenine dinucleotide binding; F:acyl-CoA dehydrogenase activity; C:mitochondrion; P:oxidation-reduction process	0.989609	1.01538	0.886575	-1.08398	0.991342	-1.00799	0.0180843	-1.83331	14.2209	15.4565	13.2596	18.9208	29.2847	18.2394	18.6424	15.031	18.3198	22.1989	19.8488	24.6182	21.5045	8.09615	8.2273	15.0307	11.0604	9.53929	37.4639	16.9888	6.89963	9.65681	6.30707	7.55851	8.59618
v1g142815	A7T279	splicing factor 3a subunit 3	P:nuclear mRNA 3'-splice site recognition; F:zinc ion binding; F:nucleic acid binding; C:nucleolus; C:catalytic step 2 spliceosome; C:nucleoplasm	0.00910409	-1.61693	0.214977	-1.32421	0.0209942	-1.52596	0.018133	-1.47071	15.7907	13.6917	24.206	17.0597	23.956	11.03	11.654	10.8421	11.0631	11.2223	13.1436	11.2233	11.49	20.115	12.8899	13.4588	14.1476	11.8301	9.4818	10.2935	11.3505	12.9095	10.4467	13.8692	12.9752
v1g171781	A7SL40	2-aminoadipate transaminase-like	F:transferase activity, transferring nitrogenous groups; F:pyridoxal phosphate binding; P:biosynthetic process	0.514201	-1.316	0.0557555	-1.72142	0.442621	-1.32375	0.0181761	-1.73071	2.4822	3.49804	3.43768	2.74351	4.57784	3.09516	1.86424	2.22682	2.38583	2.35271	3.25389	1.79042	0.955757	1.52927	0.955428	1.76222	3.09691	1.90786	2.25347	2.85411	1.45255	2.47214	1.54173	1.67083	1.14616
v1g97222	A7RXZ2	transcription factor sox-17	P:signal transduction involved in regulation of gene expression; P:negative regulation of Wnt receptor signaling pathway involved in heart development; P:cardiogenic plate morphogenesis; F:transcription factor binding; P:spermatogenesis; P:heart looping; P:embryonic foregut morphogenesis; F:RNA polymerase II distal enhancer sequence-specific DNA binding transcription factor activity; P:regulation…	0.991925	-1.01382	NA	-1.08345	NA	1.34843	0.0181761	1.97859	0.60676	3.34077	2.30488	2.22004	3.94951	0.64851	1.45825	3.91921	3.9991	1.78098	2.29074	2.25081	3.73807	1.58325	0.622798	2.43255	4.67191	9.42548	2.64407	1.59468	8.52164	6.7984	7.4003	8.86865	6.16378
v1g98367	A7RYZ0	serine threonine-protein kinase n2-like	P:transcription, DNA-dependent; C:intracellular membrane-bounded organelle; P:cell motility; P:cellular component organization at cellular level; P:protein phosphorylation; F:protein serine/threonine kinase activity; P:signal transduction; F:Rho GTPase binding; C:cytoplasmic part; F:ATP binding	0.445785	1.10157	0.632406	1.06296	0.00375687	1.24376	0.0183208	1.18692	27.1301	25.3334	26.0402	23.4007	25.6865	28.3766	27.8361	29.8314	28.5669	26.2249	28.4213	27.9856	27.8568	27.0044	24.6207	30.2938	28.6719	31.9744	31.1366	37.558	33.1448	29.3321	28.0493	29.9855	31.3965
v1g137731	A7SYB8	potassium voltage-gated channel subfamily d member 2-like	P:regulation of ion transmembrane transport; F:A-type (transient outward) potassium channel activity; P:protein homooligomerization; C:voltage-gated potassium channel complex; P:potassium ion transmembrane transport; P:synaptic transmission	0.00809198	2.38111	0.432995	1.42128	0.0133081	2.20509	0.0183431	1.99393	0.224726	0.17676	0.106708	0.205559	0.146278	2.1617	0.945162	0.846742	1.75887	1.15434	0	0.277878	0	0.977312	1.15333	1.91451	0.769039	0.87273	0.979285	1.62421	0.473425	0.671447	0.456809	1.81522	1.55651
v1g183236	A7RXY8	wd repeat domain phosphoinositide-interacting protein 4	C:cytoplasm; P:autophagic vacuole assembly; F:small GTPase regulator activity; F:phosphatidylinositol-3,5-bisphosphate binding; F:phosphatidylinositol-3-phosphate binding	0.986377	1.01006	0.948577	-1.02109	0.143897	-1.28069	0.0183431	-1.36806	19.0721	15.9782	20.5553	13.8752	13.2805	16.0231	22.3854	16.0435	16.6629	13.149	16.7452	17.3308	15.7119	15.7399	15.661	12.9807	12.0668	11.8852	13.7229	13.289	12.8323	11.8608	13.1032	9.5538	12.534
v1g129568	A7SS72	serine incorporator 3	C:membrane	0.871156	-1.07945	0.461345	-1.20731	0.209802	-1.32072	0.0183431	-1.47516	56.2984	63.5803	55.9785	61.0883	53.1461	51.9026	33.7648	42.6334	72.3831	65.7407	45.9942	34.3664	60.0538	52.7749	43.1569	43.5697	53.0424	45.7634	38.3745	33.0441	31.1698	39.7714	33.2489	42.5263	42.4959
v1g83259	A7RIU3	nad-dependent protein deacetylase sirtuin-2	F:histone deacetylase binding; F:zinc ion binding; P:chromatin silencing at rDNA; P:proteasomal ubiquitin-dependent protein catabolic process; F:NAD+ binding; F:tubulin deacetylase activity; P:histone deacetylation; C:chromatin silencing complex; F:ubiquitin binding; C:cytoplasm; C:microtubule; F:NAD+ ADP-ribosyltransferase activity; P:regulation of exit from mitosis; F:histone acetyltransferase …	0.956534	-1.04396	0.138864	-1.48023	0.246026	-1.37648	0.0183431	-1.60997	7.47842	5.38161	5.28874	5.2396	6.21426	5.27198	4.97131	6.33788	6.68556	4.78715	2.60311	4.32848	5.39145	3.59829	3.1031	4.46535	4.49222	2.93516	3.81356	4.80913	4.02245	2.97133	5.60629	2.3257	2.79192
v1g110855	A7SAA9	dumpy cg33196-pb	F:chitin binding; P:chitin metabolic process; F:receptor activity; C:extracellular region; F:binding; C:COPI vesicle coat; P:retrograde vesicle-mediated transport, Golgi to ER; F:structural molecule activity	0.523896	-1.40068	0.38625	-1.4519	0.349728	-1.4829	0.0183431	-1.95517	3.0812	8.57563	2.70104	2.16801	7.09678	2.53324	3.70259	1.02063	4.68645	2.261	2.08792	3.22382	1.46018	3.29843	3.16264	2.85065	3.64993	3.45172	1.29105	1.5573	0.665753	1.41633	1.60597	1.27633	2.84549
v1g189433	A7SG17	zinc transporter zip14-like	P:zinc ion transport; F:metal ion transmembrane transporter activity; P:iron ion transport; P:ion transmembrane transport; C:cell part; C:membrane	0.159769	-1.42467	0.635782	-1.16266	0.417213	-1.26441	0.0183945	-1.54587	73.2809	65.5376	84.9833	48.0173	45.4066	43.492	58.2124	36.9796	38.0237	36.9696	45.667	66.4352	74.0681	44.2798	38.513	57.5574	48.6783	38.139	53.3505	46.2972	48.9857	33.2902	44.4018	28.0514	40.5074
v1g184188	A7S0L4	hig1 domain family member 2a	C:integral to membrane	0.706348	-1.14062	0.692743	-1.11583	0.0592752	-1.41245	0.0184159	-1.44443	51.226	36.4366	41.4321	60.0846	31.2699	40.6047	44.1795	38.2598	34.53	34.7122	41.332	46.0669	27.5574	42.2104	38.4916	32.6724	38.3734	26.8899	23.7646	29.9539	28.227	33.1376	25.2434	30.734	30.331
v1g239047	A7RL37	tyrosine-protein kinase fer	P:negative regulation of mast cell activation involved in immune response; P:regulation of epidermal growth factor receptor signaling pathway; C:nuclear chromatin; P:positive regulation of actin filament polymerization; P:cellular response to reactive oxygen species; P:regulation of protein phosphorylation; F:epidermal growth factor receptor binding; P:positive regulation of cell proliferation; F…	0.489458	1.2003	0.141776	1.32384	0.141842	1.31444	0.0184159	1.40907	16.681	18.9904	13.3402	16.7641	14.7154	21.6996	16.4844	23.5105	14.9183	21.5822	19.8875	24.9688	20.2829	23.4814	20.276	19.9087	21.3128	19.9245	25.3461	21.7762	32.6754	18.6901	24.8362	19.2487	22.0939
v1g239726	A7RP87	protein	-	0.1842	-1.58957	0.303664	-1.45301	0.579622	-1.27689	0.0184159	-1.80664	10.9918	6.64088	9.9847	6.92143	13.8947	4.68222	8.03994	3.42988	5.84029	4.44205	7.31727	3.64411	4.29366	3.46393	10.9553	5.66804	6.06476	3.9439	6.24765	13.5022	4.13901	5.8306	4.20962	3.61516	4.33988
v1g247015	A7SRW3	kiaa0895-like ortholog isoform 1	-	0.55059	1.20068	0.170753	1.3444	0.177788	1.32839	0.0185273	1.45561	7.35527	4.5154	7.41099	6.56385	7.2399	6.8068	10.1321	8.69075	7.09434	7.63526	8.24035	7.98579	11.7429	7.95784	9.75934	7.01237	7.90419	11.6696	9.0879	9.19403	7.93655	11.2562	9.60288	8.90147	11.5143
v1g109382	A7S8Z0	protein	C:integral to membrane; P:G-protein coupled receptor signaling pathway; F:G-protein coupled receptor activity	0.771132	1.19204	0.15469	1.5735	0.495373	1.31832	0.0185273	1.75409	2.25921	3.04629	2.60526	1.91892	2.1008	2.9321	2.32699	3.47447	3.05783	3.31565	3.45236	4.38988	7.20772	3.64933	3.31275	3.88174	1.65671	3.13347	4.21926	4.66529	7.70574	2.65186	5.68581	4.71737	4.47083
v1g202340	A7RUG4	protein	C:integral to membrane; P:G-protein coupled receptor signaling pathway; F:G-protein coupled receptor activity	0.429954	1.38698	0.581847	1.25583	0.780771	1.15775	0.0185547	1.74717	0.786541	1.7676	1.06708	1.23336	1.02395	1.44113	2.56544	1.33059	2.03658	1.81396	1.13123	1.25045	1.38447	2.05236	2.07599	1.12618	1.44195	1.63637	1.22411	1.91952	2.99836	2.01434	1.67496	2.33386	3.11302
v1g166166	A7S416	phosphoenolpyruvate carboxykinase	P:lipid metabolic process; C:intracellular membrane-bounded organelle; F:metal ion binding; P:gluconeogenesis; F:phosphoenolpyruvate carboxykinase (GTP) activity; C:cytoplasm; P:cellular metabolic process; F:GTP binding	0.172446	-1.48139	0.134047	-1.49974	0.445376	-1.29071	0.0186058	-1.63469	80.8008	63.1382	96.5932	69.1879	68.9202	45.4083	74.7503	32.8421	52.5028	33.5552	65.541	51.0606	36.896	37.2404	44.7626	63.2753	47.8401	40.1557	37.777	92.0922	54.1845	44.6361	40.1761	31.1049	42.7184
v1g241128	A7RW82	28s ribosomal protein mitochondrial-like	C:ribosome; F:structural constituent of ribosome; P:translation	0.735409	-1.09561	0.00604574	-1.41441	0.0378826	-1.31931	0.0187115	-1.31466	23.2024	16.2947	24.0019	20.3707	19.5528	18.9313	20.6622	20.8524	17.4942	16.4179	16.4245	14.9855	11.0079	15.5862	13.5026	15.6764	14.1788	15.4871	16.3624	15.7895	15.7114	15.0101	18.5288	14.6619	14.253
v1g211467	A7SFG7	protein	C:integral to membrane; P:G-protein coupled receptor signaling pathway	0.79015	1.14421	0.703624	1.14915	0.341796	1.32614	0.0187115	1.59459	8.10399	6.96266	7.5777	5.47407	8.92698	7.99533	8.24011	13.2877	6.98474	6.86163	5.4915	5.24161	13.6337	9.54285	9.59791	8.87216	13.0131	9.32058	10.3227	9.50255	16.1094	10.2442	13.0097	11.1258	13.0107
v1g243204	A7S6G9	predicted protein	-	0.944357	1.05482	0.995899	-1.00342	0.126457	1.47023	0.0187491	1.59639	1.92453	1.84489	1.82766	2.09046	2.89689	2.05695	1.87902	3.43146	1.536	2.29487	1.51371	2.15661	1.2968	2.92935	2.28405	3.25502	3.39588	4.02893	3.27597	2.29191	3.80095	4.22279	4.07505	3.28488	2.61041
bloc1s5 muted v1g246561	A7SPE8	Biogenesis of lysosome-related organelles complex 1 subunit 5	P:vesicle-mediated transport; P:otolith morphogenesis; P:developmental pigmentation	0.969907	1.01985	0.35752	1.17364	0.117561	1.25253	0.0188572	1.30788	14.2943	12.3839	15.8373	13.9279	11.0574	13.5065	12.5716	14.0503	15.6168	13.2256	16.4245	17.1629	13.0818	15.406	17.6491	17.7528	19.1414	13.8781	19.2964	15.3812	17.0207	17.5634	18.9499	19.6023	16.3575
v1g178738	A7RJH0	protein	C:Golgi apparatus; F:galactosyltransferase activity; P:protein glycosylation; C:integral to membrane	0.348832	1.24093	0.726489	1.10081	0.359417	1.22035	0.0188792	1.39854	6.7672	5.39995	5.77463	6.54888	5.49016	7.65214	7.89623	8.86889	5.65606	7.91651	5.80091	8.36777	6.94846	5.9713	6.34207	6.38939	8.05502	6.57016	8.54763	7.60394	9.22872	7.98519	9.30354	7.09211	9.69129
v1g134817	A7SW30	camp and camp-inhibited cgmp 3 -cyclic phosphodiesterase 10a	F:metal ion binding; P:metabolic process; P:signal transduction; F:3',5'-cyclic-nucleotide phosphodiesterase activity	0.780904	1.12601	0.307593	1.28898	0.371454	1.25987	0.0189256	1.49235	15.2952	12.507	13.9501	15.0296	16.0675	12.0584	20.1086	19.5634	11.3535	19.9471	13.4357	20.3172	22.741	16.5964	23.316	18.8209	19.4987	19.4812	18.0652	18.0098	32.0093	22.5671	24.2162	17.533	17.2718
v1g18746	A7SP37	low quality protein: formin-2-like	C:cell part; P:cellular process; P:cellular component organization	0.565038	1.2911	0.859768	1.09259	0.825243	1.12768	0.0190149	1.70161	6.56802	9.96326	8.46511	5.57871	11.6042	7.01996	4.51005	16.1617	13.1414	15.4917	9.44636	7.54137	7.94822	10.2013	11.0755	7.52336	11.6396	11.8426	8.68863	8.631	13.1778	17.1712	18.4372	13.7144	17.3302
v1g92927	A7RTF4	protein-tyrosine phosphatase mitochondrial 1	F:protein tyrosine phosphatase activity; F:protein tyrosine/serine/threonine phosphatase activity; F:phosphatidylinositol-4,5-bisphosphate 5-phosphatase activity; P:inositol phosphate dephosphorylation; P:peptidyl-tyrosine dephosphorylation; C:mitochondrion	0.0325852	-1.58776	0.498217	-1.21731	0.0509726	-1.52185	0.0190533	-1.5411	13.3844	11.9313	17.7951	13.0591	15.4883	8.26533	12.1521	6.08373	7.10625	9.16678	12.7263	8.09115	9.62004	13.1937	13.1276	11.03	10.4329	6.64173	9.07278	7.03535	8.77228	8.66462	10.4797	8.69476	7.69099
v1g202033	A7RTS3	predicted protein	-	0.00154865	-1.62631	0.00326192	-1.56359	0.161876	-1.28936	0.0190533	-1.39121	11.8186	9.20912	12.0629	13.1343	13.8041	5.9027	8.62739	8.79919	6.82493	5.75467	6.53306	6.82891	7.14498	8.5503	7.70939	8.41357	9.92214	9.54416	7.8215	9.86999	6.67046	7.75545	9.42999	9.34676	8.67036
v1g103663	A7S421	1-phosphatidylinositol- -bisphosphate phosphodiesterase gamma-1-like	P:angiogenesis; P:intracellular signal transduction; P:regulation of heart contraction; P:vasculogenesis; P:artery morphogenesis; F:calcium ion binding; F:phosphatidylinositol phospholipase C activity; F:signal transducer activity; P:phospholipid catabolic process; P:fin regeneration; P:regulation of angioblast cell migration involved in selective angioblast sprouting; P:hemopoietic stem cell dif…	0.940595	-1.04845	0.829087	-1.08147	0.181926	-1.3604	0.0190533	-1.51013	14.4898	19.2326	16.5556	20.2951	30.3582	18.1486	14.1472	17.0612	19.9582	24.9204	19.9443	17.9169	16.3889	19.2983	18.1262	14.0689	18.0136	14.7273	12.8257	11.0081	9.85712	15.8967	11.6588	13.7593	11.2905
v1g208897 v1g223620	A7S9M2	dynein light chain tctex-type 1-like	P:regulation of Rac GTPase activity; P:intracellular transport of viral proteins in host cell; P:neuron projection morphogenesis; P:regulation of cytoskeleton organization; P:establishment of mitotic spindle orientation; P:cell division; C:Golgi apparatus; C:microtubule; F:microtubule motor activity; C:spindle; P:mitosis; F:identical protein binding; P:regulation of G-protein coupled receptor pro…	0.662594	1.10617	0.331708	1.16845	0.522413	1.12381	0.0190533	1.28463	32.7485	27.3889	30.5753	28.1859	22.8456	28.9467	35.5338	36.5938	28.0049	29.405	35.8218	31.2676	35.7538	32.9309	31.6284	32.9614	29.0812	32.734	31.3113	34.6819	44.4411	33.5447	39.8852	35.7165	32.0298
v1g242829	A7S4P3	predicted protein	-	0.00715466	-1.96765	0.0159319	-1.82891	0.103059	-1.56695	0.0192865	-1.68624	3.70467	3.62693	4.90304	4.86675	5.59248	1.47431	4.02555	1.8244	1.4936	1.30141	2.62867	2.68031	1.33541	1.67969	2.589	3.16007	2.73113	2.10451	1.84623	3.41816	2.10335	2.97332	2.24316	1.75848	2.98451
v1g202227	A7RU67	mam domain-containing glycosylphosphatidylinositol anchor protein 1 precursor	C:anchored to plasma membrane; F:hydrolase activity	0.0691531	-1.77089	0.944733	-1.04357	0.813431	-1.14573	0.0194834	-1.80554	246.848	174.081	126.909	201.225	349.676	77.8213	85.8945	55.6814	152.71	141.392	224.884	255.824	84.1066	290.197	183.649	242.959	214.034	199.789	170.978	91.5969	52.6887	117.397	101.077	87.2635	141.658
v1g180174	A7RNH5	serine threonine-protein kinase pim-3-like	F:manganese ion binding; P:multicellular organismal development; P:negative regulation of apoptotic process; P:cell proliferation; C:cytoplasm; P:protein autophosphorylation; P:negative regulation of sequence-specific DNA binding transcription factor activity; F:protein serine/threonine kinase activity; P:positive regulation of cyclin-dependent protein kinase activity involved in G1/S; F:transcri…	0.019205	1.35543	0.247369	1.20855	0.0411856	1.30599	0.019513	1.30394	10.2767	9.46327	8.88664	6.87818	9.0278	14.913	11.044	11.9627	11.9771	11.281	10.7247	10.951	10.5519	10.4645	11.4916	12.6447	10.436	11.3564	13.1071	11.3087	10.6781	11.6704	11.5488	13.1119	11.3423
v1g245400	A7SHZ1	bone morphogenetic protein 1-like	F:peptidase activity; P:dorsal/ventral pattern formation; F:binding; P:cell adhesion	0.989609	1.00879	0.92265	1.03453	0.0533766	1.38345	0.019513	1.40126	9.50336	10.3958	8.57001	10.9208	11.1242	10.2853	7.77321	11.6923	10.0007	11.1344	10.7536	12.4917	8.30242	10.8012	9.91849	14.4875	12.2639	18.5308	13.3547	12.7507	9.14101	15.0921	16.1794	15.7889	16.004
v1g247218	A7SSX4	predicted protein	-	0.16183	-1.64159	0.000519559	-2.56741	0.137009	-1.63642	0.0196818	-1.84334	1.30089	1.42115	2.33356	1.85101	2.06989	0.849689	1.21585	1.16705	0.714504	0.795499	1.00046	0.536191	0.111311	0.188581	0.445091	1.23141	1.11295	0.912174	0.551139	0.854745	0.304506	1.24163	0.293818	0.889559	1.00114
v1g111641	A7SAZ6	ras-related protein rab-15	C:tight junction; P:small GTPase mediated signal transduction; C:cytoplasmic membrane-bounded vesicle; P:GTP catabolic process; P:neurotransmitter secretion; F:GTPase activity; P:intracellular protein transport; C:extrinsic to plasma membrane; C:Golgi apparatus; F:GTP binding	0.821597	1.10696	0.93703	1.034	0.799103	1.09983	0.0196818	1.47514	17.098	16.5521	14.239	12.5118	15.0675	12.6516	17.0691	17.274	15.17	21.8118	12.5792	11.7094	20.662	13.4988	20.2499	18.9824	16.6533	18.1325	14.3284	15.555	28.816	17.2907	22.814	24.4853	23.0777
v1g98279	A7RZ29	cub and sushi domain-containing protein 3 isoform 1	F:binding; P:cell adhesion	0.654208	1.30766	0.927929	1.06348	0.305949	-1.51247	0.0197705	-1.91991	34.8887	23.8626	17.4067	22.316	31.9252	26.0755	15.1901	18.6434	23.953	108.343	15.2716	34.7	26.6727	29.1361	36.9786	5.95469	20.1152	9.69548	19.0042	13.7873	11.5397	12.6526	10.1069	5.05669	6.53734
v1g174806	A7SVK0	dihydroxyacetone phosphate acyltransferase	P:response to stimulus; P:ether lipid biosynthetic process; P:fatty acid metabolic process; P:organ morphogenesis; P:nervous system development; F:glycerone-phosphate O-acyltransferase activity; C:peroxisomal matrix	0.137894	-1.53184	0.121066	-1.53642	0.131591	-1.50656	0.0199054	-1.65233	12.877	21.5354	24.9326	24.2436	22.1346	12.5604	7.06089	12.1129	14.9348	16.8801	13.2158	10.3574	7.50952	18.4857	13.6023	11.7785	17.4341	13.3517	9.8063	12.6501	7.72567	14.6614	7.45451	14.6187	13.2774
v1g96738	A7RXR3	coiled-coil domain-containing protein 51	C:mitochondrion; C:membrane	0.149197	-1.66824	0.304526	-1.48018	0.476363	-1.35593	0.0199687	-1.85587	5.23822	4.63519	3.10911	4.79145	6.8193	3.14924	1.96706	2.46713	2.15779	2.40239	4.53204	2.02411	1.51271	3.70183	2.35229	3.93759	3.92127	2.22499	3.9233	2.1511	0.459801	2.69001	2.66198	2.77041	1.20937
v1g238243	A7RH73	predicted protein	-	0.00737016	-2.35772	0.00267412	-2.45896	0.37825	-1.46506	0.0200766	-1.94476	43.9341	60.9222	91.9447	119.221	114.602	13.7393	36.1738	20.8456	20.779	18.627	17.4058	19.5169	5.26293	29.1551	30.3976	49.742	94.2457	33.3339	19.6769	45.1177	12.3406	65.6341	12.7896	17.0241	45.2315
v1g160731	A7RMX9	probable g-protein coupled receptor 19-like	C:integral to membrane; P:G-protein coupled receptor signaling pathway; F:G-protein coupled receptor activity	0.110556	1.29534	0.260104	1.22517	0.177514	1.24819	0.0204272	1.33487	5.18743	5.08828	6.2014	4.68918	5.3231	6.45756	7.11361	8.34386	6.13407	6.80704	6.68175	6.9426	6.95562	7.00677	5.2619	6.48373	5.48224	7.2287	8.17776	6.095	7.11407	6.8379	7.52601	6.90141	7.55224
v1g240001	A7RQM6	asparagine synthetase domain-containing protein 1	F:asparagine synthase (glutamine-hydrolyzing) activity; P:asparagine biosynthetic process	0.973905	-1.03484	0.288921	-1.42567	0.407962	-1.34619	0.0204907	-1.71664	3.54955	4.29527	2.48928	1.84818	4.0522	3.38522	2.42799	3.99759	3.14929	2.60468	2.74889	1.08039	1.42981	3.22982	1.84971	2.07983	3.27034	2.06772	2.32017	1.43521	1.38051	1.75399	1.03604	1.7644	2.21896
v1g184315	A7S0X6	zinc finger protein 420-like	F:nucleic acid binding; C:intracellular; F:zinc ion binding	0.473624	1.29678	0.120566	1.50044	0.145582	1.45885	0.0205446	1.60084	9.99488	7.59356	7.11887	7.58406	6.65371	13.1105	11.8741	10.8822	6.17582	11.0014	11.0058	16.4317	15.9187	8.19942	11.4249	11.156	8.06507	8.82169	15.5905	17.3133	13.7183	10.3503	16.623	14.0672	12.9014
v1g232922	A7S9Y0	protein	P:cell adhesion	0.0140558	-2.26233	NA	-1.70919	NA	-1.21162	0.0205446	-1.96409	6.00092	1.57336	6.64871	6.40396	8.46324	0.534487	2.40371	1.0767	1.64798	0.733918	3.77595	1.23671	0.770207	2.17479	3.59306	5.51334	2.99482	2.9131	2.72397	7.88578	1.40467	2.61477	0.677683	1.92351	1.84729
v1g244390	A7SCY2	nuclear segregation protein bfr1	C:membrane; F:transferase activity, transferring phosphorus-containing groups	0.122708	1.34185	0.113889	1.33893	0.329409	1.23103	0.0206782	1.39793	12.6357	14.1195	13.2838	7.63423	10.8652	15.1995	16.8087	19.325	14.674	14.3701	12.7329	18.6222	19.7484	13.8696	15.3147	16.0291	15.7565	10.8644	15.7466	14.8276	18.401	16.0556	16.8074	17.217	15.4582
v1g102076	A7S2P7	lanc-like protein 3	F:catalytic activity; P:metabolic process	0.905029	-1.07831	0.0474075	-1.63291	0.662683	-1.18442	0.0206782	-1.61236	7.34691	11.7301	7.08127	10.1306	8.99346	5.97724	7.64263	9.67997	10.0279	8.20751	6.07184	2.16946	5.23555	4.57806	7.42855	9.34189	7.97415	6.49421	6.57035	6.91668	5.08218	4.99641	2.82341	6.49543	6.27855
v1g15302	A7SCE7	protein	F:metalloendopeptidase activity; P:proteolysis; C:extracellular matrix; F:zinc ion binding	0.497454	-1.38476	0.877838	1.09226	0.718808	-1.21037	0.0206782	-1.84401	1960.13	1977.05	3595.83	2505.87	1426.74	1476.71	1452.47	511.17	2102.09	1768.05	3917.17	1376.84	3475.38	1751.8	2400.2	2044.24	1046.62	2707.38	1798.29	1226.06	517.222	546.027	1295.95	904.91	1585.09
v1g172604	A7SNT2	peptidyl-glycine alpha-amidating monooxygenase isoform 3	F:copper ion binding; P:peptide metabolic process; F:peptidylglycine monooxygenase activity; C:membrane; P:oxidation-reduction process	0.55059	-1.31807	0.639649	-1.21721	0.230289	-1.49084	0.020683	-1.76117	12.0748	28.2359	15.496	17.1146	29.5977	9.76641	13.072	9.48573	17.1177	22.5105	19.3025	13.8546	11.728	16.1794	18.7584	8.06813	22.7081	14.786	9.59923	6.14682	12.3751	11.5383	7.66565	9.37262	8.5391
v1g158216	A7RG79	ras-related protein rab-5c-like	C:early endosome membrane; P:small GTPase mediated signal transduction; C:endocytic vesicle; C:melanosome; P:regulation of endocytosis; P:endosome organization; P:protein transport; F:GTP binding; C:plasma membrane	0.244097	-1.2619	0.451648	-1.17228	0.216853	-1.25693	0.0206887	-1.37408	64.2402	74.7061	66.4952	70.253	69.5647	52.3682	46.6998	38.3205	74.5922	57.4037	74.7302	46.7078	53.1471	61.63	55.45	60.5247	58.6855	53.9128	48.3597	49.3079	46.4639	52.2392	54.0267	40.8496	52.9834
v1g85725	A7RLC3	probable protein	F:binding	0.398463	1.49893	0.440007	1.40854	0.746048	1.21426	0.0206887	1.94141	1.68544	1.59084	1.92074	0.616678	0.877669	5.04397	1.21521	0.725779	2.49944	4.20508	2.96948	2.91772	1.55753	1.75916	3.45999	1.01356	1.73034	2.29092	1.1017	3.9867	6.15452	4.02868	3.19766	3.63044	3.73562
v1g244107	A7SBD7	plexin-a4 isoform 2	P:axon guidance; C:integral to membrane; P:cranial nerve morphogenesis; C:intracellular; P:signal transduction; F:receptor activity	0.130524	1.18732	0.245307	1.15142	0.255038	1.14496	0.0208651	1.21918	15.2526	14.6058	13.9538	13.934	11.7732	17.1058	15.5016	18.9525	16.4582	15.027	14.3657	17.4056	15.2948	17.4761	15.7943	15.4032	16.9918	17.6166	15.272	14.5954	19.1466	17.3561	17.2726	16.065	15.5638
v1g200530	A7RQC1	3-hydroxyacyl-coa dehyrogenase	C:mitochondrial inner membrane; P:negative regulation of insulin secretion; P:response to activity; F:NAD+ binding; F:3-hydroxyacyl-CoA dehydrogenase activity; P:fatty acid beta-oxidation; P:response to insulin stimulus; C:mitochondrial matrix; P:response to drug	0.17252	-1.3947	0.0258945	-1.58393	0.096379	-1.43746	0.0208737	-1.51109	13.5437	14.1684	21.4797	18.9546	21.3344	12.5938	10.0906	11.0811	15.3983	12.3237	13.4649	7.36872	8.34391	12.0157	11.9555	10.3166	17.6124	9.86204	10.9186	10.6787	13.8857	11.9377	8.62634	11.5651	10.3814
v1g237777	A7RF30	predicted protein	-	0.669652	1.30938	0.515365	1.35617	0.189788	1.65966	0.0208737	1.96348	0.634981	2.49725	1.20604	0.871237	0.413321	2.37536	0.763038	1.53806	2.48491	2.67923	2.19751	1.37404	0.488992	2.89955	3.42177	4.77318	3.12366	2.77422	2.42117	1.87746	0.4459	6.52172	2.36637	4.7627	5.13105
v1g111827	A7SB48	protein	F:carbohydrate binding	0.0671739	-1.94389	0.00267412	-2.50461	0.129426	-1.75202	0.0210881	-1.97016	37.7501	32.1332	62.8605	37.8416	55.8766	6.63249	16.7782	15.5877	11.0771	12.902	0	8.95209	6.37171	10.3451	5.83873	16.5856	29.1995	9.53929	9.57724	14.2706	1.45255	40.5586	1.40157	3.18253	13.3718
v1g196829	A7RGH4	26s protease regulatory subunit 8-like	F:endopeptidase activity; P:regulation of cellular amino acid metabolic process; P:positive regulation of ubiquitin-protein ligase activity involved in mitotic cell cycle; P:transcription from RNA polymerase II promoter; P:viral reproduction; F:transcription cofactor activity; F:thyrotropin-releasing hormone receptor binding; ; P:negative regulation of ubiquitin-protein ligase activity involved i…	0.0130049	-1.40282	0.00576768	-1.4242	0.0354837	-1.33106	0.0211595	-1.31678	31.2504	29.3349	36.3929	35.2619	31.6258	22.4297	24.5326	16.9439	24.8065	26.0284	28.1319	18.4747	16.6878	25.4946	23.7646	25.2629	25.5648	22.5893	22.9865	25.1792	23.2263	25.9838	24.4204	23.865	25.2787
v1g199314	A7RMK4	protein fam92a1-like	F:metal ion binding; P:metabolic process; F:catalytic activity	0.738086	1.17038	0.407321	1.28456	0.052542	1.56081	0.0211789	1.57911	10.2982	12.1502	8.72261	10.5656	10.8702	10.5606	14.2146	13.4835	12.8412	12.1523	9.80745	15.6593	21.8626	9.32033	14.2843	15.9009	11.6679	15.2678	17.4351	28.1629	21.695	12.4741	17.3503	17.4504	20.4345
v1g243314	A7S745	polymerase delta-interacting protein 3 isoform 2	C:exon-exon junction complex; F:nucleic acid binding; C:nucleolus; C:nuclear speck; P:positive regulation of translation; F:protein binding; F:nucleotide binding; C:cytoplasm	0.329244	-1.24174	0.333821	-1.22471	0.375528	-1.20856	0.0211789	-1.3887	15.0763	14.7347	12.5507	12.6755	17.1214	11.6567	12.1035	9.94535	13.8479	9.65079	12.837	8.72612	12.6476	10.7137	13.1701	13.1816	9.87951	12.0213	9.36544	14.5848	8.73989	10.1593	12.6062	8.6368	10.7237
v1g244907	A7SFI9	60S ribosome subunit biogenesis protein NIP7 homolog	C:nucleolus; F:RNA binding; F:protein binding; P:ribosome assembly	0.107835	-1.51189	0.674527	-1.15537	0.591961	-1.20388	0.0213704	-1.58237	10.1127	7.78129	10.4388	12.0654	9.15828	6.34412	8.7178	7.10001	6.15804	3.2264	9.40642	7.88327	6.09468	10.1343	8.12345	6.16952	7.52321	7.47038	7.90346	11.5557	5.24884	5.41901	7.44797	5.0736	6.29371
v1g107236	A7S771	leucine--trna cytoplasmic	F:ATP binding; F:aminoacyl-tRNA ligase activity; P:tRNA aminoacylation for protein translation; C:cytoplasm	0.669573	-1.1653	0.664416	-1.13375	0.351354	-1.2595	0.021532	-1.47177	29.1191	16.6186	20.3221	21.0606	18.5133	17.5156	25.2264	19.6835	14.7288	12.8206	17.5555	17.082	19.8168	15.9031	21.8257	15.475	15.7584	14.8588	18.4436	17.6198	19.2117	11.2295	13.3984	11.8777	14.0086
v1g166669	A7S5H8	protein	F:receptor activity; F:signal transducer activity; P:G-protein coupled receptor signaling pathway; C:integral to membrane	0.26089	1.3928	0.346193	1.32462	0.665513	1.18049	0.021532	1.58222	6.51577	5.93854	4.5181	3.21653	4.71248	8.06953	6.58698	10.2434	6.73145	5.16078	8.72043	7.03378	8.12393	5.75726	5.20178	6.42692	4.51264	5.2215	8.22516	5.98005	8.86057	8.65251	11.7732	7.08113	6.30386
v1g166550	A7S526	matrix metalloproteinase-16-like	F:metalloendopeptidase activity; P:proteolysis; F:calcium ion binding; C:extracellular matrix; F:zinc ion binding	0.425355	1.25575	0.424673	1.22775	0.208174	1.32628	0.0216755	1.46712	3.87472	3.0477	3.96643	3.72837	4.52017	5.59349	4.7166	6.66323	3.2337	4.39418	3.98959	5.9734	5.11522	4.90205	3.92548	4.28701	5.89801	4.49474	5.86583	5.42238	6.78465	5.67577	7.02387	4.72277	5.01893
v1g221515	A7T2S9	protein szt2	-	0.918875	-1.08974	0.426379	-1.3705	0.597674	-1.27461	0.021761	-1.83554	1.43529	1.12894	0.96215	1.3901	0.879297	0.992618	1.31892	0.908907	1.18248	0.867358	0.531248	1.14837	0.390105	0.66091	1.03992	0.846204	0.650081	1.22955	0.55187	0.998524	0.237151	0.504519	0.915312	0.584547	0.23391
v1g131229	A7STK3	origin recognition complex subunit 1	F:nucleoside-triphosphatase activity; C:origin recognition complex; P:DNA replication; F:ATP binding; P:regulation of multicellular organism growth; C:nucleus; P:embryo development	0.77128	-1.13811	0.73492	-1.12259	0.138677	-1.41711	0.0217744	-1.53635	4.79582	4.1075	4.95928	4.38679	5.13344	3.3033	5.63492	5.04816	3.07308	3.44099	5.63297	3.03095	3.61113	3.61514	4.59441	2.88403	2.55296	3.10412	4.06363	3.2211	2.6942	2.94544	3.03291	2.78751	2.85421
v1g228964	A7RXS1	cyclin-dependent kinase 1-like	P:protein phosphorylation; F:RNA polymerase II carboxy-terminal domain kinase activity; P:regulation of mitotic cell cycle, embryonic; P:cell division; F:ATP binding; F:protein binding; P:mitosis; F:cyclin-dependent protein kinase activity; C:nucleus	0.205521	-1.62907	0.202943	-1.60643	0.520372	-1.34218	0.0217744	-1.87543	3.546	6.6242	5.61254	6.62228	12.5025	3.47416	5.3264	2.22682	2.92142	3.46943	4.64842	4.202	0.682684	2.82723	5.15628	5.183	7.45787	2.43861	5.47271	2.32989	1.45255	4.30418	2.60292	2.3869	3.00184
v1g224672	A7TAX7	agrin precursor	P:cell surface receptor signaling pathway; F:protein binding; C:basement membrane; P:cell development; P:synaptic transmission; P:receptor metabolic process; P:synapse assembly	0.704872	-1.27572	0.324876	-1.50794	0.650492	-1.27542	0.0217744	-1.92451	7.57535	3.10876	3.12786	2.1089	3.21583	1.05608	5.541	0.709145	3.39188	0.483377	4.35213	0.814527	0.507278	1.00266	0.338069	1.81561	0.14089	1.43898	1.61467	6.27581	0.462574	0.738065	0.669508	0	0.760418
v1g164094	A7RY78	protein	F:metalloendopeptidase activity; P:proteolysis; C:extracellular matrix; F:zinc ion binding	0.0231681	-2.14375	0.0693946	-1.90034	0.438227	-1.42572	0.0218012	-1.93973	25.6393	38.6313	48.5396	42.7933	41.8311	6.05013	18.406	17.5647	6.99538	8.06326	23.0471	8.44054	5.6413	12.3088	21.0194	11.347	57.117	16.3258	11.2454	17.9401	7.01477	28.4787	5.64047	8.06888	18.6041
v1g174565	A7SUS0	prefoldin subunit 4	F:chaperone binding; P:'de novo' posttranslational protein folding; F:unfolded protein binding; C:prefoldin complex; C:nucleus; C:mitochondrion	0.20363	-1.21912	0.294167	-1.18487	0.135472	-1.23355	0.0218036	-1.29198	42.2137	33.7334	40.5156	44.7751	36.5395	31.6789	37.7754	30.2159	32.1885	29.8233	37.0173	33.0403	25.9375	34.7637	34.1105	29.4817	36.1151	32.2645	30.3329	30.392	31.851	34.0479	31.9503	26.2559	27.9941
v1g85640	A7RL51	d-glucuronyl c5-epimerase	F:UDP-glucuronate 5'-epimerase activity; P:sulfur compound biosynthetic process; C:Golgi apparatus; C:integral to membrane; P:glycosaminoglycan biosynthetic process	0.916627	1.05272	0.656021	1.12253	0.123831	1.32578	0.0219549	1.39601	5.43629	7.44845	5.49575	5.37365	5.70738	6.93494	5.26824	4.62527	6.50143	7.65665	6.17926	5.42103	5.80698	8.23654	7.46997	9.49118	7.27642	8.08726	7.1642	8.06558	7.635	8.1214	9.03055	8.97118	8.50232
v1g241596	A7RYN1	transmembrane protein c10orf57 homolog	C:integral to membrane; C:membrane; F:molecular_function; P:biological_process; C:cellular_component	0.940958	1.0419	0.112262	1.35294	0.237137	1.27343	0.0219748	1.40722	23.2159	19.8685	17.0555	17.0955	16.1571	19.9755	22.8095	23.5781	16.8411	15.2145	29.0324	24.7348	28.3354	25.5267	22.1809	19.3173	30.1051	19.1376	26.8825	25.9029	30.7599	24.5397	33.0441	23.4759	24.1367
v1g232647	A7S3L6	procollagen c-endopeptidase enhancer 2	F:peptidase activator activity; P:positive regulation of peptidase activity; F:heparin binding; F:collagen binding; C:extracellular region	0.671924	-1.22643	0.348674	-1.36666	0.17474	-1.48981	0.0220156	-1.6791	13.2243	25.2393	28.9957	17.0772	33.1658	18.4992	10.2825	11.9335	26.917	23.6893	18.8448	12.264	14.3772	17.7608	17.1669	12.8645	21.962	13.7833	10.5932	13.0334	9.28641	13.2191	10.0146	13.7638	15.8046
v1g239528	A7RN62	protein inturned	P:anatomical structure development	0.669652	1.14655	0.410292	1.20375	0.233769	1.27306	0.0220254	1.40545	27.1512	22.5926	24.9373	22.387	21.7389	26.2946	28.7974	38.5608	21.0037	23.1352	24.0089	33.4154	37.3022	23.9852	26.5169	30.918	26.2459	27.887	32.588	36.461	40.818	27.4856	35.7577	31.3796	35.9828
v1g83339	A7RJ02	protein	C:membrane; P:neuropeptide signaling pathway	0.728024	1.26712	0.41524	1.4344	0.932448	1.06708	0.0220437	1.94971	1.58482	1.42463	0.645024	3.93477	0	1.45189	2.72062	1.70612	2.2383	3.98726	2.84918	3.91932	2.4409	1.57537	4.41536	3.17684	0.774778	1.31886	2.95978	0.59503	6.04146	4.90432	7.36348	2.78669	3.7635
v1g235335	A7SEA1	transcription factor sox-9	P:epidermal growth factor receptor signaling pathway; P:nucleosome assembly; F:enhancer sequence-specific DNA binding; P:cellular response to heparin; P:cAMP-mediated signaling; P:epithelial to mesenchymal transition; P:positive regulation of protein phosphorylation; P:cellular response to epidermal growth factor stimulus; P:protein complex assembly; P:somatic stem cell maintenance; F:RNA polymer…	0.573336	1.21081	0.963869	-1.02095	0.717827	1.1367	0.0220472	1.49015	4.35537	5.10749	5.1138	5.36016	4.63907	5.24752	5.70951	5.54122	5.21925	8.54202	3.08931	5.18966	4.51268	4.61474	6.50253	5.00021	6.09733	4.4592	7.16038	5.72337	7.89636	8.45856	8.47772	8.28492	5.19228
v1g238416	A7RI01	enhancer of polycomb homolog 1 isoform 1	P:histone H4 acetylation; C:nuclear membrane; P:histone H2A acetylation; P:positive regulation of transcription from RNA polymerase II promoter; C:Piccolo NuA4 histone acetyltransferase complex; F:transcription repressor activity; P:negative regulation of transcription from RNA polymerase II promoter; C:NuA4 histone acetyltransferase complex; F:transcription activator activity; F:histone acetyltr…	0.687174	1.08108	0.0594556	1.22312	0.0214008	1.25098	0.0221184	1.22246	15.793	14.8386	13.8585	12.7336	16.7479	15.4945	15.9208	18.3971	15.9379	14.3013	19.3311	20.5968	17.744	15.9076	17.2945	18.9081	18.6449	17.5236	19.2971	18.3565	18.7422	18.251	18.6699	16.3961	18.7077
v1g94898	A7RVN6	otu domain-containing protein 4	F:molecular_function; P:biological_process; C:cellular_component	0.200072	-1.57733	0.0770773	-1.7466	0.11267	-1.64768	0.0224306	-1.78839	11.005	12.3992	12.7108	11.1546	17.8115	6.67584	5.0038	3.52216	11.272	8.94853	10.1062	6.62003	3.20668	5.69141	5.49527	9.83754	4.83477	8.66313	6.48056	3.90853	2.08864	9.33113	4.43373	6.63547	6.86696
v1g237852	A7RFH0	predicted protein	-	0.513752	1.39771	0.991058	1.00905	0.323226	1.49476	0.0224306	1.88378	1.55643	1.74889	2.32272	3.86428	2.02621	4.99057	3.20625	2.87238	6.41143	1.95791	3.07795	1.64962	2.05472	2.70751	2.05401	2.00567	3.42404	4.31745	6.05573	5.8437	3.43503	5.64688	2.10921	10.2629	7.39215
v1g247580	A7SV25	dna helicase b	F:single-stranded DNA-dependent ATP-dependent DNA helicase activity; F:ATP-dependent 5'-3' DNA helicase activity; P:DNA replication, synthesis of RNA primer; C:alpha DNA polymerase:primase complex	0.569611	1.16462	0.746344	1.09032	0.558096	1.15236	0.0224306	1.36991	2.40717	3.05646	2.61259	2.35914	3.80526	3.56517	3.26453	4.0352	3.00311	2.85147	2.25035	3.69938	2.91301	3.11066	3.45911	3.03303	3.32447	3.57239	3.44661	3.02768	3.67053	3.80162	4.56694	3.9946	3.74739
v1g245809	A7SK49	steryl-sulfatase	P:response to stimulus; C:lysosome; P:steroid catabolic process; P:glycosphingolipid metabolic process; P:epidermis development; C:endosome; C:membrane fraction; F:steryl-sulfatase activity; P:small molecule metabolic process; C:endoplasmic reticulum membrane; C:Golgi apparatus; C:plasma membrane	0.476534	1.25968	0.299882	1.31721	0.572304	1.19885	0.0224306	1.51845	9.40495	6.86915	6.52148	7.44211	5.73316	7.57896	11.1222	12.2944	7.01046	8.87323	9.39342	9.87575	12.186	7.01164	10.8794	8.52857	8.62094	6.52221	9.10751	11.5743	16.8779	9.36685	12.2394	10.3358	9.168
v1g125536	A7SP07	protein	C:extracellular region; F:molecular_function; P:biological_process; C:membrane; C:Golgi apparatus; C:cellular_component	0.0638368	1.4664	0.286477	1.29711	0.171171	1.34963	0.0224437	1.46874	21.8311	22.9758	26.8644	18.0003	20.4147	36.1501	43.9692	32.4394	32.6785	23.9168	19.3475	28.5153	36.4651	27.5463	35.348	24.0379	24.7275	36.4203	34.8374	33.9408	31.0925	32.6139	30.4179	40.2117	33.2231
v1g26678	A7SAJ5	serine arginine-rich splicing factor 4	P:termination of RNA polymerase II transcription; F:nucleic acid binding; P:negative regulation of nuclear mRNA splicing, via spliceosome; P:mRNA 3'-end processing; F:nucleotide binding; P:mRNA export from nucleus; C:nucleoplasm	0.858841	-1.08466	0.233271	-1.31018	0.0329259	-1.4811	0.0226041	-1.44932	129.467	124.563	120.79	127.375	125.594	118.434	112.103	130.559	92.0419	121.719	103.37	81.8732	121.604	75.7979	86.1796	69.3278	63.8495	74.0048	73.3729	129.767	112.805	62.8852	78.0115	81.2182	85.1022
v1g208260	A7S847	vacuolar protein sorting-associated protein 11 homolog	P:vesicle-mediated transport; C:HOPS complex; P:melanocyte differentiation; P:neural retina development; F:zinc ion binding; P:liver development; C:endocytic vesicle; C:endosome; P:swim bladder development; F:protein binding; P:retinal pigment epithelium development; P:intracellular protein transport	0.97323	1.02408	0.218152	-1.31044	0.541838	-1.17798	0.0226041	-1.43735	15.5746	21.5338	25.4215	15.6931	20.434	19.1172	20.0314	21.4823	17.3424	23.2146	11.7906	14.5942	12.3686	18.0973	16.236	16.8295	22.2769	12.9947	15.1115	15.19	10.766	15.6327	11.0477	14.3214	14.1584
v1g136467	A7SX90	nad-dependent deacetylase sirtuin-1	P:cellular glucose homeostasis; P:DNA synthesis involved in DNA repair; C:nuclear inner membrane; P:single strand break repair; P:positive regulation of protein phosphorylation; P:negative regulation of fat cell differentiation; P:establishment of chromatin silencing; P:negative regulation of androgen receptor signaling pathway; P:negative regulation of phosphorylation; P:negative regulation of t…	0.359755	-1.23166	0.0961002	-1.35532	0.179876	-1.28618	0.0226943	-1.38933	14.2767	14.7387	11.016	13.6032	15.4883	10.9675	10.7224	8.8054	11.3945	12.9863	9.54475	9.19449	11.9105	9.44256	10.0747	10.8809	11.578	11.8396	8.42473	9.77132	8.14569	9.10896	7.85979	9.95321	12.9099
v1g197301	A7RHS0	dipeptidyl peptidase 4	F:exopeptidase activity; F:serine-type peptidase activity; C:lamellipodium; F:protein binding; P:cell adhesion; C:intracellular membrane-bounded organelle; C:cell projection membrane; P:response to stimulus; P:localization; P:T cell activation; P:positive regulation of cellular process; P:proteolysis; P:regulation of immune system process; C:cytoplasmic part	0.768572	-1.08543	0.927931	1.02491	0.435254	-1.14974	0.0226943	-1.29517	28.3031	29.741	25.5435	30.5594	31.3553	28.4712	20.7178	28.1593	29.8104	26.3074	35.851	27.4947	24.3886	31.3109	30.0386	28.2191	24.0559	23.7074	21.0397	28.8793	20.9923	21.9981	19.2027	23.6516	25.113
v1g93844	A7RUL3	retinoic acid receptor rxr-alpha	P:tissue development; F:zinc ion binding; F:steroid hormone receptor activity; P:regulation of transcription from RNA polymerase II promoter; P:retinoic acid receptor signaling pathway; F:9-cis retinoic acid receptor activity; P:organ development; P:steroid hormone mediated signaling pathway; F:sequence-specific DNA binding; C:nucleus	0.693886	-1.18465	0.0512717	-1.59985	0.537699	-1.22714	0.0226943	-1.57562	10.0797	5.47986	6.05314	5.83032	9.84161	6.97096	7.30312	4.46815	6.35037	5.43865	3.35776	4.0324	5.02265	3.86787	5.17307	7.27984	6.34081	4.89312	5.16756	5.45412	3.12275	3.65386	6.42806	4.56128	4.24364
v1g229609	A7S7W6	inositol-3-phosphate synthase 1-b-like	C:cytoplasm; P:phospholipid biosynthetic process; F:inositol-3-phosphate synthase activity; P:inositol biosynthetic process; F:nucleotide binding	0.561853	-1.21748	0.457581	-1.22522	0.029981	-1.54616	0.0227272	-1.49986	30.2768	40.196	65.6091	44.4791	45.9847	31.0854	34.6187	32.9893	46.1842	37.0962	38.6793	31.0848	29.5334	42.1348	39.176	22.8052	33.3596	35.8978	21.8895	25.4393	26.4154	24.1233	21.6339	37.8311	34.0612
v1g228986	A7RY73	aldo-keto reductase	F:oxidoreductase activity; P:oxidation-reduction process	0.949745	-1.03491	0.955887	1.01908	0.386372	1.19552	0.0228221	1.35744	14.0936	15.8936	15.8031	13.8235	16.5791	19.782	16.3237	14.0755	11.891	12.0864	17.3088	12.5978	16.4761	14.6214	16.7319	15.8275	21.6454	18.4641	18.6836	16.9584	23.6094	18.1375	20.9399	21.4227	21.4833
v1g238996	A7RKV3	mediator of rna polymerase ii transcription subunit 11	F:RNA polymerase II transcription cofactor activity; C:mediator complex; P:regulation of transcription from RNA polymerase II promoter; F:protein binding	0.878245	1.11076	0.218982	1.49493	0.791211	1.14646	0.0228221	1.7169	26.9808	16.0556	25.0471	25.9737	20.1276	20.629	46.7509	29.3723	16.4841	17.5	42.3473	24.8655	52.1386	41.1339	28.9387	25.2191	16.5125	23.0557	28.1825	43.0245	74.5092	29.4379	41.0823	38.3247	41.6214
v1g39783	A7RHK1	ino80 complex subunit d	C:nucleus; P:DNA recombination; P:regulation of transcription, DNA-dependent; P:DNA repair	0.453646	1.30431	0.718655	1.14672	0.103059	1.49825	0.0229697	1.57978	12.1894	24.2888	17.7497	20.0696	28.5634	24.3191	23.4362	29.744	27.4492	33.3933	20.453	26.1255	27.5349	17.6702	29.1936	30.1354	41.7135	29.1916	25.6734	36.3074	19.402	37.634	33.037	38.7587	41.2753
v1g241669	A7RYZ7	protein	F:G-protein coupled receptor activity; P:G-protein coupled receptor signaling pathway; C:integral to membrane	0.900892	1.08046	0.807621	1.10696	0.0354837	1.59323	0.0230353	1.55821	1.42209	1.3982	1.14794	1.75609	1.9439	1.06396	1.87978	1.53094	1.93316	1.8262	1.70016	1.67052	1.86173	1.91721	1.3867	2.63685	2.55495	2.89944	3.02105	1.68189	2.29685	3.13364	2.60167	2.18799	2.29828
v1g209351	A7SAQ7	contactin-associated protein 1	P:cellular process; F:protein binding; C:membrane	0.250707	1.61875	0.967739	1.03032	0.224409	1.6065	0.0230353	1.9225	0.164682	0.561304	0.260655	0.50212	0.214388	1.4081	0.329821	0.76824	0.407026	1.04732	0.207244	0.203632	0.591824	0.477457	0.338069	0.495167	0.892303	0.906023	0.777433	0.865628	0.231287	1.68115	0.743898	1.39356	0.912502
v1g71242	A7SU76	a2 protein	-	0.810278	-1.20092	NA	-1.57684	NA	-1.27603	0.0230353	-1.93303	0.503768	1.45289	2.23259	1.68961	0.437215	1.07686	0.201787	0.36155	1.10676	1.60189	0	1.0382	0.25863	0.876336	0	1.00982	0.430988	1.14123	0.914691	0.441332	0.235839	0	0.227561	0.387541	0.155077
v1g245545	A7SIV8	dnaj homolog subfamily c member 5b	P:protein folding; F:iron ion binding; P:response to stress; F:heat shock protein binding; F:unfolded protein binding; C:membrane	0.211339	-1.41981	0.00267412	-1.88801	0.180062	-1.41653	0.0231257	-1.57459	2.2314	2.39335	2.81261	3.1544	4.64786	1.69114	2.43764	2.48954	2.00549	1.57787	1.42959	1.806	0.937295	0.988059	2.04052	2.07382	1.8049	1.81192	1.76795	2.77233	1.36751	1.69707	2.14422	1.74779	2.02323
v1g213709	A7SKK2	rho gtpase-activating protein 39	C:cytoskeleton; P:regulation of small GTPase mediated signal transduction; P:axon guidance; C:nucleus; C:cytosol	0.663671	-1.19436	0.0350257	-1.63408	0.0752621	-1.51774	0.0231705	-1.56197	8.73223	10.3864	10.1131	12.0786	8.318	6.60145	5.63053	8.25418	9.47526	10.3149	4.82449	4.21369	5.57649	6.48365	6.99554	6.83089	7.6529	6.82373	4.87255	4.47804	3.58946	5.88629	6.34971	5.40683	8.4576
v1g206625	A7S4D6	protein fam189a1	C:integral to membrane	0.842271	1.06929	0.969941	-1.01219	0.0941749	1.28223	0.0231705	1.31936	17.6372	21.2741	15.9193	17.3088	17.9401	21.3239	18.5371	18.5996	16.6064	21.6207	16.6952	18.3117	17.1856	18.1134	18.6311	23.9648	27.7147	25.1612	21.7351	18.1091	17.0433	26.2718	23.274	27.7689	25.6428
v1g246782	A7SQL9	scl-interrupting locus protein	P:chordate embryonic development; C:centrosome; P:nervous system development	0.253958	-1.3495	0.00635044	-1.70951	0.105929	-1.43428	0.0231705	-1.51183	3.33137	1.84964	2.9776	2.33024	2.97631	1.60576	2.59031	2.49638	1.61447	1.41402	1.89068	1.45387	1.10667	1.42038	1.44152	1.76768	2.09565	1.52206	1.52999	2.06011	1.51371	2.09807	1.46059	1.58289	1.71924
v1g198576	A7RKV1	protein hid-1 homolog	C:plasma membrane	0.49619	-1.1778	0.504167	-1.1521	0.341005	-1.206	0.0231705	-1.3556	23.7655	30.1963	28.3977	23.9482	31.5338	25.4706	19.4573	19.1181	25.9805	25.6319	27.4429	22.4435	20.6144	20.6708	27.4093	26.1098	23.4042	24.3413	22.5476	16.3872	15.9552	20.0441	23.0928	18.8349	21.8872
v1g88887	A7RPC5	activating signal cointegrator 1 complex subunit 3	C:microtubule cytoskeleton; F:nucleic acid binding; F:ATP binding; F:ATP-dependent helicase activity	0.670963	-1.09287	0.953535	-1.01383	0.591552	-1.09694	0.0231705	-1.2488	14.4757	11.2388	13.7669	12.1186	13.5652	12.204	11.6467	13.4118	11.669	10.5461	10.5481	12.1645	12.3328	14.1103	14.8797	12.6117	12.0107	10.7224	12.1901	11.6431	10.9247	9.47674	11.7814	9.39196	10.3912
v1g196264	A7RF42	predicted protein	F:calcium ion binding; F:scavenger receptor activity; F:carbohydrate binding; C:membrane; F:chitin binding; P:cell adhesion	0.0311981	1.79123	0.492794	1.28575	0.629269	1.22926	0.0231705	1.69568	5.40631	7.65428	5.84853	10.1054	7.22173	13.9182	15.7048	11.7414	22.2703	10.9701	11.6549	10.3472	8.54389	8.34148	10.7606	5.04165	8.2048	12.1409	7.11891	14.5177	11.2243	14.6081	6.5619	22.784	14.4138
v1g239035	A7RL16	cub domain-containing protein 2	F:calcium ion binding; F:molecular_function; P:biological_process; C:extracellular region; C:cellular_component; F:metal ion binding; P:proteolysis; F:metallopeptidase activity; F:hydrolase activity; F:zinc ion binding; F:peptidase activity; F:metalloendopeptidase activity	0.749866	1.11019	0.169984	1.28446	0.639284	1.12633	0.0231842	1.35857	9.20469	7.3834	8.04902	6.41892	6.40675	7.79252	9.74681	8.0451	7.35816	9.0951	10.7809	8.33912	8.70262	9.98777	10.9447	8.76889	8.49864	7.96337	7.2478	10.2994	12.2875	8.16897	10.1272	10.7267	11.0255
v1g245523	A7SIQ2	predicted protein	-	0.0289744	-1.93817	0.00528038	-2.15481	0.386195	-1.40835	0.0231882	-1.80652	122.183	81.5906	149.068	119.859	130.172	26.2513	90.6412	55.9695	40.7785	34.4911	50.0511	41.6246	23.427	39.9065	58.6112	78.8498	100.905	59.1917	45.3657	98.9575	30.6429	110.823	37.6773	28.0063	65.7444
v1g11150	A7SSB9	murinoglobulin-1 precursor	P:negative regulation of peptidase activity; C:extracellular space; F:peptidase inhibitor activity; P:inflammatory response	0.872628	-1.10433	0.883905	1.07177	0.757444	-1.14941	0.0235432	-1.64006	20.7984	23.0338	16.9864	15.4479	19.8198	11.6483	10.1971	11.643	16.107	35.4079	20.8344	14.7105	22.5514	26.6286	19.5549	16.2596	21.8507	14.0542	14.32	14.8681	12.1515	9.44567	10.8231	9.27996	11.4476
v1g28119	A7RYE1	protein btg1-like	-	0.000445388	1.91343	0.10573	1.44289	0.497696	-1.22947	0.023719	-1.52089	38.638	52.0025	39.5473	46.3381	41.917	115.631	66.5498	59.1578	90.5457	115.301	62.1309	63.7022	64.1379	81.7762	56.845	30.9806	33.056	34.5953	49.5763	24.8228	37.3827	25.975	25.5985	25.4302	22.5988
v1g207789	A7S6Z1	protein	C:integral to membrane; P:G-protein coupled receptor signaling pathway	0.00776031	2.10605	0.173114	1.58378	0.321145	1.44408	0.0238055	1.77314	0.90856	1.1807	0.487687	0.614269	0.617111	1.77327	1.2342	1.40336	3.67756	2.14505	1.19309	1.07461	1.0343	1.82101	1.98679	1.42532	0.811096	1.5341	1.46319	1.14202	1.27603	1.20978	1.12418	2.4311	2.18884
v1g191975	A7SP82	helicase mov-10 isoform 2	P:DNA repair; F:ATP-dependent DNA helicase activity; P:mRNA cleavage involved in gene silencing by miRNA; C:cytoplasmic mRNA processing body; F:DNA binding; F:ATP binding; F:protein binding	0.992914	1.00463	0.803906	-1.09106	0.200112	-1.34444	0.0240125	-1.48286	21.6856	19.2538	24.1306	22.2405	22.6705	22.7681	21.8474	23.6402	19.4451	22.8248	19.0206	22.1424	21.7604	20.767	16.2444	16.2463	16.2571	13.5045	18.9118	14.3205	21.8425	6.38117	15.7327	14.0705	13.5029
v1g20689	A7SAM8	trna (cytosine -c )-methyltransferase isoform 1	F:RNA binding; F:tRNA (cytosine-5-)-methyltransferase activity; C:nucleolus; P:tRNA methylation; C:cytoplasm	0.671237	-1.21919	0.231975	-1.43885	0.201472	-1.44904	0.0240125	-1.64055	8.85615	13.3424	13.392	7.29074	11.7066	11.1402	6.71275	4.69366	10.776	9.74804	7.1157	8.00251	8.4988	5.21428	6.71279	8.05693	4.07976	8.466	4.52718	10.116	5.07089	5.13951	8.2164	5.34551	6.54293
v1g216577	A7SS23	lipid phosphate phosphohydrolase 1 isoform 2	P:regulation of primary metabolic process; F:phosphatidate phosphatase activity; P:dephosphorylation; P:intracellular steroid hormone receptor signaling pathway; C:membrane fraction; P:sphingolipid metabolic process; C:plasma membrane; P:cellular protein modification process	0.481773	-1.35804	0.451329	-1.32796	0.238662	-1.48304	0.0240125	-1.74437	22.2446	11.0927	28.4429	9.70824	13.4384	11.3438	11.8803	18.1561	10.0616	6.40127	14.4544	7.37086	15.6748	8.72556	13.2817	13.4063	10.5728	11.1514	5.54367	10.6991	9.18867	5.43003	11.6245	7.94108	7.65325
v1g185477	A7S4A2	Oxysterol-binding protein	P:lipid transport	0.0250655	1.28154	0.120018	1.21344	0.507841	1.1138	0.0240515	1.24304	12.452	11.2567	12.6279	11.9053	11.8094	16.9822	14.8955	13.5264	16.4326	15.5045	13.1885	15.8151	13.7111	14.408	15.9619	12.7062	11.9545	13.2382	14.1179	15.3265	16.6177	13.2994	12.8276	16.0808	16.2345
v1g239738	A7RPB4	acetyl- mitochondrial	P:cholesterol storage; P:cholesterol efflux; P:macrophage derived foam cell differentiation; F:cholesterol O-acyltransferase activity; P:ketone body biosynthetic process; P:acetoacetic acid biosynthetic process; F:cholesterol binding; C:mitochondrial matrix; C:microsome; P:cholesterol esterification; P:cholesterol metabolic process; C:mitochondrial inner membrane; C:integral to membrane; C:endopl…	0.888017	-1.05249	0.450913	-1.1555	0.575182	-1.1284	0.0242212	-1.32592	23.1869	17.5561	17.5953	20.4164	18.6191	16.2128	20.3113	20.5292	16.6034	18.7638	15.817	17.149	15.8534	18.5654	16.0148	17.8098	18.8174	12.8338	17.3517	19.0792	13.8477	11.7353	13.3617	16.1703	17.1105
v1g115889	A7SEZ9	enteropeptidase precursor (serine protease 7) partial	C:membrane; F:catalytic activity	0.74955	-1.1482	0.422492	-1.24926	0.331859	-1.29504	0.0242561	-1.51392	33.4863	28.365	27.9957	37.437	20.1201	21.719	24.0749	23.7248	19.8069	36.9636	17.2886	20.1724	30.8567	22.9023	24.6769	26.1041	22.0373	19.729	16.2136	27.0795	14.4707	19.027	23.6592	19.1552	16.6517
v1g238446	A7RI44	protein fam134c-like	C:endoplasmic reticulum	0.128889	1.29883	0.794949	-1.07166	0.00863251	-1.45987	0.0242651	-1.3539	20.1814	21.62	22.3743	15.3695	20.6854	27.2309	28.531	24.7736	28.0623	23.4535	20.111	16.0342	20.5344	17.7122	18.9339	12.6306	11.9532	13.9195	14.2262	14.5201	14.6207	16.1661	19.6764	10.116	12.7342
v1g209032	A7S9X7	transmembrane protein adipocyte-associated 1 homolog	F:molecular_function; C:integral to membrane; C:membrane; P:biological_process	0.974803	-1.02251	0.382968	-1.22684	0.0103466	-1.54072	0.0242651	-1.42297	19.8473	16.1129	19.2523	23.147	13.934	16.5158	16.1838	23.8846	14.6579	19.0373	14.7185	15.1632	17.2493	16.1531	10.9863	12.6459	12.3105	10.3917	11.506	10.9914	18.0189	11.1718	12.7757	10.6332	10.9974
v1g205856	A7S2P0	neuronal acetylcholine receptor subunit alpha-7-like	P:response to chemical stimulus; C:integral to membrane; P:regulation of multicellular organismal process; C:postsynaptic membrane; F:acetylcholine-activated cation-selective channel activity; P:neurological system process; P:ion transport; C:cell junction; P:cellular process; F:receptor activity	0.925459	-1.08568	0.402766	-1.39207	0.436546	-1.38011	0.0242651	-1.81328	2.68676	5.94364	4.9436	2.84161	5.57449	4.57667	6.25541	1.08465	4.08119	3.75829	3.90948	3.52987	2.97425	1.60662	2.15451	3.28193	1.93945	3.91279	2.56114	2.53766	1.06127	3.19851	1.93427	1.74393	1.55077
v1g199076	A7RM04	predicted protein	-	0.442494	-1.28846	0.881015	-1.06458	0.998372	1.00066	0.0244431	-1.54347	16.7801	24.6039	21.0454	34.3683	18.402	14.7182	11.3971	23.1697	19.5347	17.6001	26.7406	14.7724	18.8215	24.7481	22.2784	31.0772	25.5129	18.0624	19.7709	20.9721	12.68	14.8502	13.1001	11.7161	17.9389
[truncated: 20,235 more rows]
