# Supplementary material for: Cellular pathways during spawning induction in the starlet sea anemone Nematostella vectensis
Source: Sci Rep. 2021 Jul 29;11:15451. doi: 10.1038/s41598-021-95033-3 (PMC8322078; doi:10.1038/s41598-021-95033-3)
Supplement: Supplementary file 3 — Supplementary Table S2. [file 41598_2021_95033_MOESM3_ESM.xlsx]

## Sheet: Comments
Enrichment of up- and down-regulated GOs at 1, 2, 5 and 8 h during induction
padj- adjusted p-value of enrichment significance
NES - normalized enrichment score
leadingEdge size- number of the enriched genes
Representetive group- GO groups were grouped using REVIGO (similarity 0.5), reprasentetive GOs are marked black and subgroup GOs are marked gray

## Sheet: GO-up
GO name	GO ID	GO type	Representative group	padj - 1	NES -1	leadingEdge_size -1	padj - 2	NES -2	leadingEdge_size -2	padj - 5	NES -5	leadingEdge_size - 5	padj - 8	NES -8	leadingEdge_size -8
regulation of neurotransmitter levels	GO:0001505	Biological process	1505	0.0488124	1.5107	50	#N/A	#N/A	#N/A	#N/A	#N/A	#N/A	#N/A	#N/A	#N/A
action potential	GO:0001508	Biological process	1508	0.00993919	2.11459	46	#N/A	#N/A	#N/A	0.0175161	2.08412	37	0.0146499	1.85915	40
peptide receptor activity	GO:0001653	Molecular function	1653	0.00993919	1.62421	115	0.0174379	1.55162	130	0.0175161	1.48781	117	#N/A	#N/A	#N/A
neurotransmitter receptor activity	GO:0030594	Molecular function	1653	0.00993919	2.1114	67	#N/A	#N/A	#N/A	0.0241606	1.67016	45	0.0271689	1.64428	82
G-protein alpha-subunit binding	GO:0001965	Molecular function	1965	0.0124964	1.99329	20	#N/A	#N/A	#N/A	#N/A	#N/A	#N/A	0.0427584	1.81573	22
detection of nodal flow	GO:0003127	Biological process	3127	0.0104518	1.97492	10	#N/A	#N/A	#N/A	#N/A	#N/A	#N/A	#N/A	#N/A	#N/A
structural constituent of ribosome	GO:0003735	Molecular function	3735	#N/A	#N/A	#N/A	0.0110349	2.57257	73	#N/A	#N/A	#N/A	0.0344596	1.59645	87
guanylate cyclase activity	GO:0004383	Molecular function	4383	0.018122	1.91104	14	#N/A	#N/A	#N/A	#N/A	#N/A	#N/A	#N/A	#N/A	#N/A
phospholipase C activity	GO:0004629	Molecular function	4629	0.0497602	1.76587	12	#N/A	#N/A	#N/A	#N/A	#N/A	#N/A	#N/A	#N/A	#N/A
adrenergic receptor activity	GO:0004935	Molecular function	4935	#N/A	#N/A	#N/A	#N/A	#N/A	#N/A	0.0355806	1.70492	39	#N/A	#N/A	#N/A
histamine receptor activity	GO:0004969	Molecular function	4969	#N/A	#N/A	#N/A	0.0110349	1.97739	17	#N/A	#N/A	#N/A	#N/A	#N/A	#N/A
substance K receptor activity	GO:0016497	Molecular function	4995	0.0155286	1.89127	13	#N/A	#N/A	#N/A	#N/A	#N/A	#N/A	#N/A	#N/A	#N/A
tachykinin receptor activity	GO:0004995	Molecular function	4995	0.0271536	1.69897	26	#N/A	#N/A	#N/A	#N/A	#N/A	#N/A	#N/A	#N/A	#N/A
transmembrane receptor protein tyrosine phosphatase activity	GO:0005001	Molecular function	5001	#N/A	#N/A	#N/A	0.0110349	2.12937	11	#N/A	#N/A	#N/A	#N/A	#N/A	#N/A
extracellular matrix structural constituent	GO:0005201	Molecular function	5201	0.00993919	2.33099	53	0.0110349	1.74435	45	#N/A	#N/A	#N/A	#N/A	#N/A	#N/A
ligand-gated cation channel activity	GO:0099094	Molecular function	5237	0.00993919	2.3308	58	0.0166001	1.78642	35	#N/A	#N/A	#N/A	0.0146499	1.90863	38
extracellular ligand-gated ion channel activity	GO:0005230	Molecular function	5237	0.00993919	2.52861	49	0.0223253	1.76465	41	0.0241606	1.79736	43	0.0146499	2.04248	45
excitatory extracellular ligand-gated ion channel activity	GO:0005231	Molecular function	5237	0.00993919	2.27687	41	0.0110349	1.91174	35	#N/A	#N/A	#N/A	0.0146499	1.93338	31
transmitter-gated channel activity	GO:0022835	Molecular function	5237	0.00993919	2.39463	38	0.0360853	1.69974	29	0.0473158	1.73691	17	0.0146499	1.94591	32
transmitter-gated ion channel activity	GO:0022824	Molecular function	5237	0.00993919	2.39463	38	0.0360853	1.69974	29	0.0473158	1.73691	17	0.0146499	1.94591	32
inhibitory extracellular ligand-gated ion channel activity	GO:0005237	Molecular function	5237	0.00993919	2.20777	15	#N/A	#N/A	#N/A	0.0175161	2.18758	16	0.0285587	1.88348	14
regulation of nucleotide metabolic process	GO:0006140	Biological process	6140	0.00993919	1.60357	128	0.0110349	1.67422	140	0.0175161	1.7212	122	0.0146499	1.5371	105
positive regulation of purine nucleotide biosynthetic process	GO:1900373	Biological process	6140	0.0114205	1.661	73	0.0110349	1.7479	51	0.0241606	1.61881	54	0.0146499	1.6386	52
positive regulation of nucleotide biosynthetic process	GO:0030810	Biological process	6140	0.0114205	1.661	73	0.0110349	1.7479	51	0.0241606	1.61881	54	0.0146499	1.6386	52
positive regulation of cyclic nucleotide biosynthetic process	GO:0030804	Biological process	6140	0.0114205	1.661	73	0.0110349	1.7479	51	0.0241606	1.61881	54	0.0146499	1.6386	52
positive regulation of purine nucleotide metabolic process	GO:1900544	Biological process	6140	0.00993919	1.62686	76	0.0110349	1.76389	78	0.0241606	1.61074	56	0.0310201	1.54299	53
positive regulation of nucleotide metabolic process	GO:0045981	Biological process	6140	0.00993919	1.62686	76	0.0110349	1.76389	78	0.0241606	1.61074	56	0.0310201	1.54299	53
positive regulation of cyclic nucleotide metabolic process	GO:0030801	Biological process	6140	0.00993919	1.65981	74	0.0110349	1.72849	73	0.0241606	1.63759	55	0.0204198	1.62484	52
regulation of purine nucleotide metabolic process	GO:1900542	Biological process	6140	0.00993919	1.606	127	0.0110349	1.67373	139	0.0175161	1.72862	122	0.0204198	1.54747	121
regulation of cAMP biosynthetic process	GO:0030817	Biological process	6140	0.00993919	1.5867	98	0.0110349	1.68344	102	0.0175161	1.64378	86	0.0308822	1.48622	99
regulation of cyclic nucleotide biosynthetic process	GO:0030802	Biological process	6140	0.00993919	1.65574	108	0.0110349	1.6829	109	0.0175161	1.70339	94	0.0146499	1.58743	97
regulation of cyclic nucleotide metabolic process	GO:0030799	Biological process	6140	0.00993919	1.62115	117	0.0110349	1.65784	105	0.0175161	1.69541	103	0.0234227	1.53207	96
regulation of cAMP metabolic process	GO:0030814	Biological process	6140	0.00993919	1.5685	105	0.0110349	1.66563	97	0.0175161	1.69793	95	#N/A	#N/A	#N/A
regulation of adenylate cyclase activity	GO:0045761	Biological process	6140	0.00993919	1.66544	81	0.0169356	1.61399	67	0.0473158	1.52252	66	#N/A	#N/A	#N/A
regulation of nucleotide biosynthetic process	GO:0030808	Biological process	6140	0.00993919	1.66574	109	0.0110349	1.69853	110	0.0175161	1.69794	94	0.0146499	1.60924	89
regulation of purine nucleotide biosynthetic process	GO:1900371	Biological process	6140	0.00993919	1.66574	109	0.0110349	1.69853	110	0.0175161	1.69794	94	0.0146499	1.60924	89
translation	GO:0006412	Biological process	6412	#N/A	#N/A	#N/A	0.0241998	1.43804	110	#N/A	#N/A	#N/A	#N/A	#N/A	#N/A
peptide biosynthetic process	GO:0043043	Biological process	6412	#N/A	#N/A	#N/A	0.0241998	1.42427	115	#N/A	#N/A	#N/A	#N/A	#N/A	#N/A
neurotransmitter transport	GO:0006836	Biological process	6836	0.00993919	1.81963	51	0.0279056	1.5765	62	#N/A	#N/A	#N/A	#N/A	#N/A	#N/A
cellular calcium ion homeostasis	GO:0006874	Biological process	6874	0.00993919	1.56137	102	#N/A	#N/A	#N/A	#N/A	#N/A	#N/A	#N/A	#N/A	#N/A
divalent inorganic cation homeostasis	GO:0072507	Biological process	6874	0.0165839	1.46916	116	#N/A	#N/A	#N/A	#N/A	#N/A	#N/A	#N/A	#N/A	#N/A
cellular divalent inorganic cation homeostasis	GO:0072503	Biological process	6874	0.0459821	1.42743	106	#N/A	#N/A	#N/A	#N/A	#N/A	#N/A	#N/A	#N/A	#N/A
smooth muscle contraction	GO:0006939	Biological process	6939	0.00993919	1.70365	63	0.0228901	1.62159	37	0.0291976	1.65271	43	#N/A	#N/A	#N/A
vascular process in circulatory system	GO:0003018	Biological process	6939	0.00993919	1.75381	91	0.0110349	1.61605	57	0.0175161	1.61745	73	0.0146499	1.56991	112
regulation of blood vessel size	GO:0050880	Biological process	6939	0.00993919	1.65911	79	0.0170087	1.60883	51	0.0291976	1.52705	64	0.0342796	1.51784	102
regulation of system process	GO:0044057	Biological process	6939	0.00993919	1.68139	155	#N/A	#N/A	#N/A	0.0175161	1.4858	126	0.0461708	1.38485	174
regulation of smooth muscle contraction	GO:0006940	Biological process	6939	0.00993919	1.85069	57	0.0228901	1.69986	50	0.0175161	1.83105	40	0.0385875	1.61703	51
adenylate cyclase-modulating G-protein coupled receptor signaling pathway	GO:0007188	Biological process	7188	0.00993919	1.67238	124	0.0110349	1.64356	109	0.0175161	1.71148	90	0.026951	1.51313	126
adenylate cyclase-activating G-protein coupled receptor signaling pathway	GO:0007189	Biological process	7188	0.00993919	1.58278	90	0.0170087	1.64442	54	0.0175161	1.64948	63	0.0380403	1.49659	90
G-protein coupled receptor signaling pathway, coupled to cyclic nucleotide second messenger	GO:0007187	Biological process	7188	0.00993919	1.64706	136	0.0110349	1.60379	121	0.0175161	1.77159	110	0.0234227	1.51931	126
activation of adenylate cyclase activity	GO:0007190	Biological process	7190	#N/A	#N/A	#N/A	0.0220028	1.83679	16	#N/A	#N/A	#N/A	#N/A	#N/A	#N/A
gamma-aminobutyric acid signaling pathway	GO:0007214	Biological process	7214	0.00993919	2.02628	21	#N/A	#N/A	#N/A	#N/A	#N/A	#N/A	0.0356055	1.78833	26
neuropeptide signaling pathway	GO:0007218	Biological process	7218	0.00993919	1.72454	42	#N/A	#N/A	#N/A	#N/A	#N/A	#N/A	#N/A	#N/A	#N/A
neuron-neuron synaptic transmission	GO:0007270	Biological process	7270	0.00993919	1.76795	48	#N/A	#N/A	#N/A	#N/A	#N/A	#N/A	#N/A	#N/A	#N/A
positive regulation of synaptic transmission	GO:0050806	Biological process	7270	0.0139242	1.75742	45	#N/A	#N/A	#N/A	#N/A	#N/A	#N/A	#N/A	#N/A	#N/A
presynaptic process involved in chemical synaptic transmission	GO:0099531	Biological process	7270	0.0390474	1.56626	41	#N/A	#N/A	#N/A	#N/A	#N/A	#N/A	#N/A	#N/A	#N/A
neurotransmitter secretion	GO:0007269	Biological process	7270	0.0117731	1.67329	41	#N/A	#N/A	#N/A	#N/A	#N/A	#N/A	#N/A	#N/A	#N/A
signal release from synapse	GO:0099643	Biological process	7270	0.0117731	1.67329	41	#N/A	#N/A	#N/A	#N/A	#N/A	#N/A	#N/A	#N/A	#N/A
negative regulation of synaptic transmission	GO:0050805	Biological process	7270	0.0245569	1.71497	40	#N/A	#N/A	#N/A	#N/A	#N/A	#N/A	#N/A	#N/A	#N/A
chemical synaptic transmission, postsynaptic	GO:0099565	Biological process	7270	0.00993919	1.8324	34	#N/A	#N/A	#N/A	#N/A	#N/A	#N/A	#N/A	#N/A	#N/A
synaptic transmission, cholinergic	GO:0007271	Biological process	7271	0.00993919	2.27658	46	#N/A	#N/A	#N/A	0.0355806	1.73365	40	#N/A	#N/A	#N/A
modulation of synaptic transmission	GO:0050804	Biological process	7271	0.00993919	1.60252	131	0.0110349	1.62719	70	#N/A	#N/A	#N/A	#N/A	#N/A	#N/A
blood coagulation	GO:0007596	Biological process	7596	0.0475769	1.48546	64	#N/A	#N/A	#N/A	#N/A	#N/A	#N/A	#N/A	#N/A	#N/A
platelet activation	GO:0030168	Biological process	7596	0.0122194	1.76687	27	#N/A	#N/A	#N/A	#N/A	#N/A	#N/A	#N/A	#N/A	#N/A
phototransduction	GO:0007602	Biological process	7602	0.026599	1.65703	34	#N/A	#N/A	#N/A	#N/A	#N/A	#N/A	0.0204198	1.76785	21
cell recognition	GO:0008037	Biological process	8037	0.0276468	1.58637	54	#N/A	#N/A	#N/A	#N/A	#N/A	#N/A	#N/A	#N/A	#N/A
sulfotransferase activity	GO:0008146	Molecular function	8146	#N/A	#N/A	#N/A	#N/A	#N/A	#N/A	#N/A	#N/A	#N/A	0.0146499	2.12647	22
G-protein coupled amine receptor activity	GO:0008227	Molecular function	8528	0.00993919	1.56475	89	0.0110349	1.60924	98	0.0175161	1.66313	88	0.0146499	1.55462	123
G-protein coupled peptide receptor activity	GO:0008528	Molecular function	8528	0.00993919	1.56389	105	0.023901	1.49727	125	0.0291976	1.45192	102	#N/A	#N/A	#N/A
neuropeptide receptor activity	GO:0008188	Molecular function	8528	0.00993919	1.55499	92	0.0381033	1.43205	104	0.0291976	1.45997	99	#N/A	#N/A	#N/A
glycoprotein biosynthetic process	GO:0009101	Biological process	9101	#N/A	#N/A	#N/A	#N/A	#N/A	#N/A	#N/A	#N/A	#N/A	0.0236077	1.52399	100
cyclic nucleotide metabolic process	GO:0009187	Biological process	9187	0.00993919	1.67731	133	0.0110349	1.70717	118	0.0175161	1.71748	118	0.0146499	1.61404	106
response to pH	GO:0009268	Biological process	9268	0.00993919	2.05114	21	#N/A	#N/A	#N/A	#N/A	#N/A	#N/A	#N/A	#N/A	#N/A
cellular response to pH	GO:0071467	Biological process	9268	0.0124964	2.00283	13	#N/A	#N/A	#N/A	#N/A	#N/A	#N/A	#N/A	#N/A	#N/A
response to acidic pH	GO:0010447	Biological process	9268	0.0102543	2.04294	13	#N/A	#N/A	#N/A	#N/A	#N/A	#N/A	#N/A	#N/A	#N/A
response to hypoxia	GO:0001666	Biological process	9268	0.0412381	1.53205	50	#N/A	#N/A	#N/A	#N/A	#N/A	#N/A	#N/A	#N/A	#N/A
response to mechanical stimulus	GO:0009612	Biological process	9268	0.00993919	1.91366	89	#N/A	#N/A	#N/A	#N/A	#N/A	#N/A	#N/A	#N/A	#N/A
fertilization	GO:0009566	Biological process	9566	0.0439198	1.50471	71	#N/A	#N/A	#N/A	#N/A	#N/A	#N/A	#N/A	#N/A	#N/A
acrosome reaction	GO:0007340	Biological process	9566	0.00993919	1.97846	10	#N/A	#N/A	#N/A	#N/A	#N/A	#N/A	#N/A	#N/A	#N/A
single fertilization	GO:0007338	Biological process	9566	0.0114775	1.62189	64	#N/A	#N/A	#N/A	#N/A	#N/A	#N/A	#N/A	#N/A	#N/A
detection of mechanical stimulus	GO:0050982	Biological process	9582	0.00993919	2.27094	48	#N/A	#N/A	#N/A	0.0355806	1.6932	66	0.0146499	1.75926	44
detection of external stimulus	GO:0009581	Biological process	9582	0.00993919	2.16985	76	#N/A	#N/A	#N/A	0.0175161	1.75931	71	0.0146499	1.84051	76
detection of abiotic stimulus	GO:0009582	Biological process	9582	0.00993919	2.05221	99	#N/A	#N/A	#N/A	0.0175161	1.66389	82	0.0146499	1.75226	81
detection of chemical stimulus	GO:0009593	Biological process	9593	0.00993919	1.97348	29	#N/A	#N/A	#N/A	#N/A	#N/A	#N/A	0.0146499	1.80295	33
detection of stimulus involved in sensory perception	GO:0050906	Biological process	9593	0.00993919	1.94805	32	#N/A	#N/A	#N/A	#N/A	#N/A	#N/A	0.0393629	1.7028	31
detection of chemical stimulus involved in sensory perception	GO:0050907	Biological process	9593	0.0151715	2.00316	22	#N/A	#N/A	#N/A	#N/A	#N/A	#N/A	0.0146499	1.94498	20
detection of light stimulus	GO:0009583	Biological process	9593	0.0164405	1.7113	28	#N/A	#N/A	#N/A	#N/A	#N/A	#N/A	0.0204198	1.72278	23
response to wounding	GO:0009611	Biological process	9611	0.0283578	1.40449	88	#N/A	#N/A	#N/A	#N/A	#N/A	#N/A	#N/A	#N/A	#N/A
detection of endogenous stimulus	GO:0009726	Biological process	9726	0.0104518	1.97492	10	#N/A	#N/A	#N/A	#N/A	#N/A	#N/A	#N/A	#N/A	#N/A
photoreceptor activity	GO:0009881	Molecular function	9881	#N/A	#N/A	#N/A	#N/A	#N/A	#N/A	0.0473158	1.70203	28	0.0146499	1.77722	19
cyclase activity	GO:0009975	Molecular function	9975	0.0180877	1.89505	17	#N/A	#N/A	#N/A	#N/A	#N/A	#N/A	#N/A	#N/A	#N/A
response to zinc ion	GO:0010043	Biological process	10043	0.0398437	1.68976	21	#N/A	#N/A	#N/A	#N/A	#N/A	#N/A	#N/A	#N/A	#N/A
calcium ion transmembrane transporter activity	GO:0015085	Molecular function	15085	0.00993919	2.21732	84	#N/A	#N/A	#N/A	0.0175161	1.71698	85	0.0146499	1.80153	74
monovalent inorganic cation transmembrane transporter activity	GO:0015077	Molecular function	15085	0.00993919	2.29317	126	0.0342156	1.45496	111	0.0175161	1.69363	102	0.0146499	1.89076	119
sodium ion transmembrane transporter activity	GO:0015081	Molecular function	15085	0.00993919	2.22596	62	#N/A	#N/A	#N/A	0.0241606	1.67132	51	0.0146499	1.97822	55
sodium channel activity	GO:0005272	Molecular function	15085	0.00993919	2.38173	34	0.0437037	1.67814	23	0.0291976	1.84039	28	0.0146499	2.10735	28
calcium channel activity	GO:0005262	Molecular function	15085	0.00993919	2.19176	78	#N/A	#N/A	#N/A	0.0175161	1.68058	49	0.0204198	1.78881	69
metal ion transmembrane transporter activity	GO:0046873	Molecular function	15085	0.00993919	2.39282	185	0.0111299	1.62475	129	0.0175161	1.79037	150	0.0146499	2.0189	174
potassium ion transmembrane transporter activity	GO:0015079	Molecular function	15085	0.00993919	2.38506	72	0.0228901	1.63135	47	0.0175161	2.04017	65	0.0146499	2.06173	68
potassium channel activity	GO:0005267	Molecular function	15085	0.00993919	2.52453	70	0.0110349	1.75974	56	0.0175161	2.04553	61	0.0146499	2.18782	65
delayed rectifier potassium channel activity	GO:0005251	Molecular function	15085	0.00993919	2.19566	26	#N/A	#N/A	#N/A	0.0473158	1.78002	24	0.0146499	1.93277	24
chloride transmembrane transporter activity	GO:0015108	Molecular function	15108	0.00993919	2.38015	39	#N/A	#N/A	#N/A	0.0241606	1.83251	22	0.0146499	1.90519	33
inorganic anion transmembrane transporter activity	GO:0015103	Molecular function	15108	0.00993919	2.341	42	#N/A	#N/A	#N/A	0.0291976	1.78374	25	0.0146499	1.8584	36
anion channel activity	GO:0005253	Molecular function	15108	0.00993919	2.29309	38	#N/A	#N/A	#N/A	0.0355806	1.78174	43	0.0146499	1.98469	36
chloride channel activity	GO:0005254	Molecular function	15108	0.00993919	2.39841	38	#N/A	#N/A	#N/A	0.0291976	1.81682	21	0.0146499	1.93525	32
ion channel activity	GO:0005216	Molecular function	15108	0.00993919	2.56986	212	0.0111001	1.74191	178	0.0175161	2.02962	205	0.0146499	2.21452	198
ligand-gated anion channel activity	GO:0099095	Molecular function	15108	0.00993919	2.34545	22	#N/A	#N/A	#N/A	0.0175161	2.1243	13	0.0146499	2.02841	21
ligand-gated channel activity	GO:0022834	Molecular function	15108	0.00993919	2.59222	89	0.0110349	1.93085	69	0.0175161	1.91657	58	0.0146499	2.18573	74
cation channel activity	GO:0005261	Molecular function	15108	0.00993919	2.57872	167	0.0110349	1.7655	161	0.0175161	1.98683	156	0.0146499	2.17777	149
voltage-gated cation channel activity	GO:0022843	Molecular function	15108	0.00993919	2.51097	73	0.0452477	1.53617	59	0.0175161	1.91237	62	0.0146499	2.17783	66
gated channel activity	GO:0022836	Molecular function	15108	0.00993919	2.68705	166	0.0110349	1.83005	135	0.0175161	2.04073	152	0.0146499	2.28565	149
voltage-gated channel activity	GO:0022832	Molecular function	15108	0.00993919	2.45195	89	0.049385	1.51263	71	0.0175161	1.74281	82	0.0146499	2.08301	83
voltage-gated ion channel activity	GO:0005244	Molecular function	15108	0.00993919	2.45195	89	0.049385	1.51263	71	0.0175161	1.74281	82	0.0146499	2.08301	83
voltage-gated potassium channel activity	GO:0005249	Molecular function	15108	0.00993919	2.54281	58	#N/A	#N/A	#N/A	0.0175161	1.98573	49	0.0146499	2.25643	52
ligand-gated ion channel activity	GO:0015276	Molecular function	15276	0.00993919	2.59222	89	0.0110349	1.93085	69	0.0175161	1.91657	58	0.0146499	2.18573	74
monovalent inorganic cation transport	GO:0015672	Biological process	15672	0.00993919	1.88775	97	#N/A	#N/A	#N/A	#N/A	#N/A	#N/A	0.0410563	1.46811	96
chloride transmembrane transport	GO:1902476	Biological process	15672	0.00993919	2.1291	13	#N/A	#N/A	#N/A	0.0175161	2.20767	9	#N/A	#N/A	#N/A
inorganic anion transmembrane transport	GO:0098661	Biological process	15672	0.00993919	2.03888	13	#N/A	#N/A	#N/A	0.0175161	2.10076	9	#N/A	#N/A	#N/A
inorganic anion transport	GO:0015698	Biological process	15698	0.00993919	1.90508	28	#N/A	#N/A	#N/A	0.0423354	1.83663	18	0.0204198	1.73099	20
chloride transport	GO:0006821	Biological process	15698	0.00993919	2.01278	25	#N/A	#N/A	#N/A	0.0241606	2.01585	15	0.0204198	1.87396	23
potassium ion transmembrane transport	GO:0071805	Biological process	15698	0.00993919	2.11208	46	#N/A	#N/A	#N/A	0.0291976	1.76207	32	0.0146499	1.88055	42
cellular potassium ion transport	GO:0071804	Biological process	15698	0.00993919	2.10251	46	#N/A	#N/A	#N/A	0.0291976	1.78432	33	0.0146499	1.89248	43
potassium ion transport	GO:0006813	Biological process	15698	0.00993919	2.18999	66	#N/A	#N/A	#N/A	0.0175161	1.76697	45	0.0146499	1.83112	61
metal ion transport	GO:0030001	Biological process	15698	0.00993919	1.82141	157	#N/A	#N/A	#N/A	0.0175161	1.43174	119	0.034056	1.36692	150
acidic amino acid transport	GO:0015800	Biological process	15800	0.0383085	1.78493	11	#N/A	#N/A	#N/A	#N/A	#N/A	#N/A	#N/A	#N/A	#N/A
amine transport	GO:0015837	Biological process	15837	#N/A	#N/A	#N/A	#N/A	#N/A	#N/A	#N/A	#N/A	#N/A	0.048322	1.64596	26
protein-hormone receptor activity	GO:0016500	Molecular function	16500	0.0151715	1.90361	17	0.0110349	2.10975	14	#N/A	#N/A	#N/A	#N/A	#N/A	#N/A
glycine binding	GO:0016594	Molecular function	16594	0.00993919	2.10553	25	#N/A	#N/A	#N/A	0.0423354	1.86469	11	0.0427584	1.81956	20
transferase activity, transferring sulfur-containing groups	GO:0016782	Molecular function	16782	#N/A	#N/A	#N/A	#N/A	#N/A	#N/A	#N/A	#N/A	#N/A	0.0146499	2.02909	30
phosphorus-oxygen lyase activity	GO:0016849	Molecular function	16849	0.0124964	1.90463	18	#N/A	#N/A	#N/A	#N/A	#N/A	#N/A	#N/A	#N/A	#N/A
GABA receptor activity	GO:0016917	Molecular function	16917	0.00993919	2.20198	25	#N/A	#N/A	#N/A	#N/A	#N/A	#N/A	#N/A	#N/A	#N/A
acetylcholine receptor activity	GO:0015464	Molecular function	16917	0.026599	1.87957	18	#N/A	#N/A	#N/A	#N/A	#N/A	#N/A	#N/A	#N/A	#N/A
GABA-A receptor activity	GO:0004890	Molecular function	16917	0.00993919	2.24923	19	#N/A	#N/A	#N/A	#N/A	#N/A	#N/A	#N/A	#N/A	#N/A
NMDA glutamate receptor activity	GO:0004972	Molecular function	16917	0.0126716	1.90267	13	#N/A	#N/A	#N/A	#N/A	#N/A	#N/A	#N/A	#N/A	#N/A
glutamate receptor activity	GO:0008066	Molecular function	16917	0.00993919	2.01059	29	#N/A	#N/A	#N/A	#N/A	#N/A	#N/A	#N/A	#N/A	#N/A
ionotropic glutamate receptor activity	GO:0004970	Molecular function	16917	0.0102543	2.04581	22	#N/A	#N/A	#N/A	#N/A	#N/A	#N/A	#N/A	#N/A	#N/A
extracellular-glycine-gated chloride channel activity	GO:0016934	Molecular function	16934	0.00993919	2.10072	12	#N/A	#N/A	#N/A	0.0175161	2.00556	12	#N/A	#N/A	#N/A
ligand-gated sodium channel activity	GO:0015280	Molecular function	16934	0.00993919	2.23903	21	#N/A	#N/A	#N/A	#N/A	#N/A	#N/A	0.0321138	1.84127	16
extracellular-glycine-gated ion channel activity	GO:0016933	Molecular function	16934	0.00993919	2.10072	12	#N/A	#N/A	#N/A	0.0175161	2.00556	12	#N/A	#N/A	#N/A
extracellular-glutamate-gated ion channel activity	GO:0005234	Molecular function	16934	0.0102543	2.04696	22	0.0473112	1.81977	19	#N/A	#N/A	#N/A	#N/A	#N/A	#N/A
protein-chromophore linkage	GO:0018298	Biological process	18298	#N/A	#N/A	#N/A	#N/A	#N/A	#N/A	#N/A	#N/A	#N/A	0.0204198	1.68568	20
transmembrane receptor protein phosphatase activity	GO:0019198	Molecular function	19198	#N/A	#N/A	#N/A	0.0110349	2.12937	11	#N/A	#N/A	#N/A	#N/A	#N/A	#N/A
sensory perception of pain	GO:0019233	Biological process	19233	0.00993919	1.96431	51	#N/A	#N/A	#N/A	#N/A	#N/A	#N/A	#N/A	#N/A	#N/A
negative regulation of smooth muscle contraction	GO:0045986	Biological process	19233	0.0459821	1.73364	20	#N/A	#N/A	#N/A	#N/A	#N/A	#N/A	#N/A	#N/A	#N/A
negative regulation of muscle contraction	GO:0045932	Biological process	19233	0.0301462	1.75083	21	#N/A	#N/A	#N/A	#N/A	#N/A	#N/A	#N/A	#N/A	#N/A
circulatory system process	GO:0003013	Biological process	19233	0.00993919	1.69404	161	#N/A	#N/A	#N/A	#N/A	#N/A	#N/A	#N/A	#N/A	#N/A
blood circulation	GO:0008015	Biological process	19233	0.00993919	1.67877	157	#N/A	#N/A	#N/A	#N/A	#N/A	#N/A	#N/A	#N/A	#N/A
regulation of blood pressure	GO:0008217	Biological process	19233	0.0181115	1.61229	52	#N/A	#N/A	#N/A	#N/A	#N/A	#N/A	#N/A	#N/A	#N/A
regulation of systemic arterial blood pressure	GO:0003073	Biological process	19233	0.0189816	1.66626	41	#N/A	#N/A	#N/A	#N/A	#N/A	#N/A	#N/A	#N/A	#N/A
detection of chemical stimulus involved in sensory perception of taste	GO:0050912	Biological process	19233	0.0390474	1.77002	8	#N/A	#N/A	#N/A	#N/A	#N/A	#N/A	#N/A	#N/A	#N/A
detection of mechanical stimulus involved in sensory perception	GO:0050974	Biological process	19233	0.0287583	1.86967	14	#N/A	#N/A	#N/A	#N/A	#N/A	#N/A	#N/A	#N/A	#N/A
detection of mechanical stimulus involved in sensory perception of pain	GO:0050966	Biological process	19233	0.00993919	2.03425	11	#N/A	#N/A	#N/A	#N/A	#N/A	#N/A	#N/A	#N/A	#N/A
visual perception	GO:0007601	Biological process	19233	0.0174095	1.54393	38	#N/A	#N/A	#N/A	#N/A	#N/A	#N/A	#N/A	#N/A	#N/A
sensory perception of mechanical stimulus	GO:0050954	Biological process	19233	0.00993919	1.94229	42	#N/A	#N/A	#N/A	#N/A	#N/A	#N/A	#N/A	#N/A	#N/A
sensory perception of sound	GO:0007605	Biological process	19233	0.0211187	1.68585	29	#N/A	#N/A	#N/A	#N/A	#N/A	#N/A	#N/A	#N/A	#N/A
transmission of nerve impulse	GO:0019226	Biological process	19233	0.00993919	1.9865	31	#N/A	#N/A	#N/A	#N/A	#N/A	#N/A	#N/A	#N/A	#N/A
neuromuscular process	GO:0050905	Biological process	19233	0.0389138	1.6164	27	#N/A	#N/A	#N/A	#N/A	#N/A	#N/A	#N/A	#N/A	#N/A
neuronal action potential	GO:0019228	Biological process	19233	0.018122	1.88242	15	#N/A	#N/A	#N/A	#N/A	#N/A	#N/A	#N/A	#N/A	#N/A
rRNA binding	GO:0019843	Molecular function	19843	#N/A	#N/A	#N/A	0.0220028	1.81211	25	#N/A	#N/A	#N/A	#N/A	#N/A	#N/A
nerve development	GO:0021675	Biological process	21675	0.0216087	1.67602	29	#N/A	#N/A	#N/A	#N/A	#N/A	#N/A	#N/A	#N/A	#N/A
skeletal system development	GO:0001501	Biological process	21675	0.0444585	1.40189	59	#N/A	#N/A	#N/A	#N/A	#N/A	#N/A	#N/A	#N/A	#N/A
ion gated channel activity	GO:0022839	Molecular function	22839	0.00993919	2.02045	23	#N/A	#N/A	#N/A	#N/A	#N/A	#N/A	#N/A	#N/A	#N/A
acid-sensing ion channel activity	GO:0044736	Molecular function	22839	0.00993919	2.14978	12	#N/A	#N/A	#N/A	#N/A	#N/A	#N/A	#N/A	#N/A	#N/A
actin filament-based movement	GO:0030048	Biological process	30048	0.0394234	1.67656	20	#N/A	#N/A	#N/A	#N/A	#N/A	#N/A	#N/A	#N/A	#N/A
regulation of protein complex disassembly	GO:0043244	Biological process	30048	0.0418868	1.68217	17	#N/A	#N/A	#N/A	#N/A	#N/A	#N/A	#N/A	#N/A	#N/A
actin filament depolymerization	GO:0030042	Biological process	30048	0.0300432	1.74431	16	#N/A	#N/A	#N/A	#N/A	#N/A	#N/A	#N/A	#N/A	#N/A
regulation of protein depolymerization	GO:1901879	Biological process	30048	0.0459821	1.68631	15	#N/A	#N/A	#N/A	#N/A	#N/A	#N/A	#N/A	#N/A	#N/A
regulation of actin filament depolymerization	GO:0030834	Biological process	30048	0.0151715	1.97016	15	#N/A	#N/A	#N/A	#N/A	#N/A	#N/A	#N/A	#N/A	#N/A
extracellular matrix organization	GO:0030198	Biological process	30198	0.00993919	1.64305	63	#N/A	#N/A	#N/A	#N/A	#N/A	#N/A	#N/A	#N/A	#N/A
collagen fibril organization	GO:0030199	Biological process	30198	0.0151715	1.88526	13	#N/A	#N/A	#N/A	#N/A	#N/A	#N/A	#N/A	#N/A	#N/A
carbohydrate binding	GO:0030246	Molecular function	30246	0.00993919	1.69925	94	#N/A	#N/A	#N/A	#N/A	#N/A	#N/A	#N/A	#N/A	#N/A
stabilization of membrane potential	GO:0030322	Biological process	30322	0.0417464	1.77827	20	#N/A	#N/A	#N/A	#N/A	#N/A	#N/A	#N/A	#N/A	#N/A
excitatory postsynaptic potential	GO:0060079	Biological process	30322	0.0250586	1.73966	27	#N/A	#N/A	#N/A	#N/A	#N/A	#N/A	#N/A	#N/A	#N/A
regulation of postsynaptic membrane potential	GO:0060078	Biological process	30322	0.00993919	1.8113	33	#N/A	#N/A	#N/A	#N/A	#N/A	#N/A	#N/A	#N/A	#N/A
negative regulation of nucleotide biosynthetic process	GO:0030809	Biological process	30809	0.0228571	1.77262	24	#N/A	#N/A	#N/A	#N/A	#N/A	#N/A	#N/A	#N/A	#N/A
negative regulation of adenylate cyclase activity	GO:0007194	Biological process	30809	0.0306702	1.7879	22	#N/A	#N/A	#N/A	#N/A	#N/A	#N/A	#N/A	#N/A	#N/A
negative regulation of cAMP biosynthetic process	GO:0030818	Biological process	30809	0.0390474	1.7389	23	#N/A	#N/A	#N/A	#N/A	#N/A	#N/A	#N/A	#N/A	#N/A
negative regulation of cyclic nucleotide biosynthetic process	GO:0030803	Biological process	30809	0.0342912	1.74108	23	#N/A	#N/A	#N/A	#N/A	#N/A	#N/A	#N/A	#N/A	#N/A
negative regulation of purine nucleotide biosynthetic process	GO:1900372	Biological process	30809	0.0228571	1.77262	24	#N/A	#N/A	#N/A	#N/A	#N/A	#N/A	#N/A	#N/A	#N/A
regulation of cGMP metabolic process	GO:0030823	Biological process	30823	#N/A	#N/A	#N/A	#N/A	#N/A	#N/A	#N/A	#N/A	#N/A	0.0204198	1.8948	23
regulation of cGMP biosynthetic process	GO:0030826	Biological process	30826	#N/A	#N/A	#N/A	#N/A	#N/A	#N/A	0.0291976	1.98721	14	0.0204198	1.88661	16
positive regulation of cGMP biosynthetic process	GO:0030828	Biological process	30826	#N/A	#N/A	#N/A	#N/A	#N/A	#N/A	0.0291976	1.98655	14	0.0204198	1.90265	16
positive regulation of cGMP metabolic process	GO:0030825	Biological process	30826	#N/A	#N/A	#N/A	#N/A	#N/A	#N/A	0.0291976	1.99776	14	0.0204198	1.89193	21
positive regulation of actin filament polymerization	GO:0030838	Biological process	30838	#N/A	#N/A	#N/A	#N/A	#N/A	#N/A	#N/A	#N/A	#N/A	0.0320999	1.80904	17
positive regulation of protein polymerization	GO:0032273	Biological process	30838	#N/A	#N/A	#N/A	#N/A	#N/A	#N/A	#N/A	#N/A	#N/A	0.0204198	1.86641	18
positive regulation of supramolecular fiber organization	GO:1902905	Biological process	30838	#N/A	#N/A	#N/A	#N/A	#N/A	#N/A	#N/A	#N/A	#N/A	0.0279194	1.75848	23
regulation of cyclase activity	GO:0031279	Biological process	31279	0.00993919	1.72321	87	0.0110349	1.70509	75	0.0175161	1.61617	69	0.0380403	1.52888	82
negative regulation of cyclase activity	GO:0031280	Biological process	31280	0.0306702	1.7879	22	#N/A	#N/A	#N/A	#N/A	#N/A	#N/A	#N/A	#N/A	#N/A
negative regulation of lyase activity	GO:0051350	Biological process	31280	0.0306702	1.81816	22	#N/A	#N/A	#N/A	#N/A	#N/A	#N/A	#N/A	#N/A	#N/A
interleukin-6 production	GO:0032635	Biological process	32635	#N/A	#N/A	#N/A	0.0110349	1.95826	32	#N/A	#N/A	#N/A	#N/A	#N/A	#N/A
negative regulation of tumor necrosis factor production	GO:0032720	Biological process	32635	#N/A	#N/A	#N/A	0.0360853	1.70095	24	#N/A	#N/A	#N/A	#N/A	#N/A	#N/A
negative regulation of tumor necrosis factor superfamily cytokine production	GO:1903556	Biological process	32635	#N/A	#N/A	#N/A	0.0360853	1.70095	24	#N/A	#N/A	#N/A	#N/A	#N/A	#N/A
negative regulation of interleukin-6 production	GO:0032715	Biological process	32635	#N/A	#N/A	#N/A	0.0110349	1.97879	21	#N/A	#N/A	#N/A	#N/A	#N/A	#N/A
regulation of interleukin-6 production	GO:0032675	Biological process	32635	#N/A	#N/A	#N/A	0.0110349	1.97524	32	#N/A	#N/A	#N/A	#N/A	#N/A	#N/A
regulation of tube size	GO:0035150	Biological process	35150	0.00993919	1.70691	88	0.0170551	1.60115	55	0.0355806	1.54006	72	0.0308822	1.50507	111
epithelial to mesenchymal transition	GO:0001837	Biological process	35218	#N/A	#N/A	#N/A	#N/A	#N/A	#N/A	0.0423354	1.71424	37	#N/A	#N/A	#N/A
ionotropic glutamate receptor signaling pathway	GO:0035235	Biological process	35235	0.0156298	1.91937	15	#N/A	#N/A	#N/A	#N/A	#N/A	#N/A	#N/A	#N/A	#N/A
glutamate receptor signaling pathway	GO:0007215	Biological process	35235	0.00993919	1.89543	27	#N/A	#N/A	#N/A	#N/A	#N/A	#N/A	#N/A	#N/A	#N/A
multicellular organismal signaling	GO:0035637	Biological process	35637	0.00993919	1.98802	45	#N/A	#N/A	#N/A	#N/A	#N/A	#N/A	#N/A	#N/A	#N/A
endodermal cell differentiation	GO:0035987	Biological process	35987	0.0389138	1.71504	18	#N/A	#N/A	#N/A	#N/A	#N/A	#N/A	#N/A	#N/A	#N/A
neurotransmitter binding	GO:0042165	Molecular function	42165	0.00993919	2.3983	38	#N/A	#N/A	#N/A	#N/A	#N/A	#N/A	#N/A	#N/A	#N/A
acetylcholine binding	GO:0042166	Molecular function	42166	0.00993919	2.33174	29	#N/A	#N/A	#N/A	#N/A	#N/A	#N/A	#N/A	#N/A	#N/A
regulation of anatomical structure size	GO:0090066	Biological process	42391	0.00993919	1.54146	137	0.0241998	1.46898	117	0.0175161	1.45039	131	0.0146499	1.51846	196
regulation of membrane potential	GO:0042391	Biological process	42391	0.00993919	2.02599	107	#N/A	#N/A	#N/A	0.0175161	1.72469	81	0.0146499	1.72166	98
hormone binding	GO:0042562	Molecular function	42562	0.0390474	1.65257	32	#N/A	#N/A	#N/A	#N/A	#N/A	#N/A	#N/A	#N/A	#N/A
neuropeptide binding	GO:0042923	Molecular function	42923	#N/A	#N/A	#N/A	#N/A	#N/A	#N/A	0.0175161	1.90876	23	#N/A	#N/A	#N/A
extracellular structure organization	GO:0043062	Biological process	43062	0.00993919	1.62156	63	#N/A	#N/A	#N/A	#N/A	#N/A	#N/A	#N/A	#N/A	#N/A
amino acid import	GO:0043090	Biological process	43090	#N/A	#N/A	#N/A	#N/A	#N/A	#N/A	#N/A	#N/A	#N/A	0.0146499	2.02044	13
regulation of ion transport	GO:0043269	Biological process	43269	0.00993919	1.65527	86	#N/A	#N/A	#N/A	#N/A	#N/A	#N/A	#N/A	#N/A	#N/A
positive regulation of ion transport	GO:0043270	Biological process	43269	0.00993919	1.74681	50	#N/A	#N/A	#N/A	#N/A	#N/A	#N/A	#N/A	#N/A	#N/A
single-organism behavior	GO:0044708	Biological process	44708	0.00993919	1.57117	144	#N/A	#N/A	#N/A	0.0355806	1.41254	115	0.0146499	1.50576	101
acid secretion	GO:0046717	Biological process	46717	#N/A	#N/A	#N/A	0.0332798	1.58708	41	#N/A	#N/A	#N/A	#N/A	#N/A	#N/A
regulation of regulated secretory pathway	GO:1903305	Biological process	46717	#N/A	#N/A	#N/A	0.0360853	1.68099	34	#N/A	#N/A	#N/A	#N/A	#N/A	#N/A
gastric acid secretion	GO:0001696	Biological process	46717	#N/A	#N/A	#N/A	0.0110349	2.06805	17	#N/A	#N/A	#N/A	#N/A	#N/A	#N/A
sensory perception of sour taste	GO:0050915	Biological process	50915	0.00993919	2.21168	13	#N/A	#N/A	#N/A	#N/A	#N/A	#N/A	0.0251041	1.96195	19
learning or memory	GO:0007611	Biological process	50915	0.00993919	1.66934	99	0.0376043	1.53138	63	#N/A	#N/A	#N/A	#N/A	#N/A	#N/A
learning	GO:0007612	Biological process	50915	0.00993919	1.70255	74	0.0169153	1.72285	47	#N/A	#N/A	#N/A	#N/A	#N/A	#N/A
regulation of muscle system process	GO:0090257	Biological process	50915	0.00993919	1.68298	81	#N/A	#N/A	#N/A	0.0241606	1.59896	65	#N/A	#N/A	#N/A
regulation of muscle contraction	GO:0006937	Biological process	50915	0.00993919	1.74194	70	#N/A	#N/A	#N/A	0.0241606	1.62884	54	#N/A	#N/A	#N/A
sensory perception of chemical stimulus	GO:0007606	Biological process	50915	0.00993919	2.0839	43	#N/A	#N/A	#N/A	#N/A	#N/A	#N/A	0.0204198	1.73577	37
sensory perception of taste	GO:0050909	Biological process	50915	0.00993919	2.24396	20	#N/A	#N/A	#N/A	#N/A	#N/A	#N/A	0.0146499	2.02259	22
associative learning	GO:0008306	Biological process	50915	0.0241395	1.66215	49	0.0166001	1.81648	26	#N/A	#N/A	#N/A	#N/A	#N/A	#N/A
sensory perception of light stimulus	GO:0050953	Biological process	50953	0.0193749	1.53859	39	#N/A	#N/A	#N/A	#N/A	#N/A	#N/A	#N/A	#N/A	#N/A
protein oligomerization	GO:0051259	Biological process	51259	0.00993919	1.68824	98	#N/A	#N/A	#N/A	#N/A	#N/A	#N/A	#N/A	#N/A	#N/A
protein trimerization	GO:0070206	Biological process	51259	0.0421366	1.69941	15	#N/A	#N/A	#N/A	#N/A	#N/A	#N/A	#N/A	#N/A	#N/A
protein homotrimerization	GO:0070207	Biological process	51259	0.0102543	1.96127	14	#N/A	#N/A	#N/A	#N/A	#N/A	#N/A	#N/A	#N/A	#N/A
protein homooligomerization	GO:0051260	Biological process	51259	0.00993919	1.84697	71	#N/A	#N/A	#N/A	#N/A	#N/A	#N/A	#N/A	#N/A	#N/A
negative regulation of actin filament polymerization	GO:0030837	Biological process	51259	0.0205784	1.872	13	#N/A	#N/A	#N/A	#N/A	#N/A	#N/A	#N/A	#N/A	#N/A
negative regulation of protein polymerization	GO:0032272	Biological process	51259	0.0228931	1.78164	14	#N/A	#N/A	#N/A	#N/A	#N/A	#N/A	#N/A	#N/A	#N/A
negative regulation of actin filament depolymerization	GO:0030835	Biological process	51259	0.0102543	2.00815	12	#N/A	#N/A	#N/A	#N/A	#N/A	#N/A	#N/A	#N/A	#N/A
actin filament capping	GO:0051693	Biological process	51259	0.00993919	2.00931	12	#N/A	#N/A	#N/A	#N/A	#N/A	#N/A	#N/A	#N/A	#N/A
regulation of lyase activity	GO:0051339	Biological process	51339	0.00993919	1.73196	88	0.0110349	1.72416	77	0.0175161	1.62763	70	0.0342796	1.52712	83
epinephrine binding	GO:0051379	Molecular function	51379	0.0329895	1.84494	16	#N/A	#N/A	#N/A	#N/A	#N/A	#N/A	#N/A	#N/A	#N/A
detection of stimulus	GO:0051606	Biological process	51606	0.00993919	2.03062	115	#N/A	#N/A	#N/A	0.0175161	1.57098	91	0.0146499	1.69985	106
regulation of amine transport	GO:0051952	Biological process	51952	#N/A	#N/A	#N/A	#N/A	#N/A	#N/A	#N/A	#N/A	#N/A	0.0248208	1.73895	26
positive regulation of amine transport	GO:0051954	Biological process	51952	#N/A	#N/A	#N/A	#N/A	#N/A	#N/A	#N/A	#N/A	#N/A	0.0353217	1.80209	22
calcium ion homeostasis	GO:0055074	Biological process	55074	0.00993919	1.5973	106	#N/A	#N/A	#N/A	0.0473158	1.43746	77	#N/A	#N/A	#N/A
reflex	GO:0060004	Biological process	60004	0.0397801	1.81163	12	#N/A	#N/A	#N/A	0.0241606	1.97444	12	#N/A	#N/A	#N/A
synaptic transmission, glycinergic	GO:0060012	Biological process	60012	0.00993919	2.14277	11	#N/A	#N/A	#N/A	0.0175161	2.02223	14	0.0204198	1.94367	14
ammonium ion binding	GO:0070405	Molecular function	70405	0.00993919	2.08096	42	#N/A	#N/A	#N/A	0.0241606	1.83834	40	#N/A	#N/A	#N/A
divalent metal ion transport	GO:0070838	Biological process	70838	0.00993919	1.59714	89	#N/A	#N/A	#N/A	#N/A	#N/A	#N/A	#N/A	#N/A	#N/A
divalent inorganic cation transport	GO:0072511	Biological process	70838	0.00993919	1.58282	89	#N/A	#N/A	#N/A	#N/A	#N/A	#N/A	#N/A	#N/A	#N/A
calcium ion transport	GO:0006816	Biological process	70838	0.00993919	1.75425	83	#N/A	#N/A	#N/A	#N/A	#N/A	#N/A	#N/A	#N/A	#N/A
inorganic ion transmembrane transport	GO:0098660	Biological process	70838	0.00993919	1.87355	96	#N/A	#N/A	#N/A	#N/A	#N/A	#N/A	#N/A	#N/A	#N/A
ion transmembrane transport	GO:0034220	Biological process	70838	0.00993919	1.81302	152	#N/A	#N/A	#N/A	#N/A	#N/A	#N/A	#N/A	#N/A	#N/A
cation transmembrane transport	GO:0098655	Biological process	70838	0.00993919	1.80212	96	#N/A	#N/A	#N/A	#N/A	#N/A	#N/A	#N/A	#N/A	#N/A
inorganic cation transmembrane transport	GO:0098662	Biological process	70838	0.00993919	1.72795	84	#N/A	#N/A	#N/A	#N/A	#N/A	#N/A	#N/A	#N/A	#N/A
protein localization to endoplasmic reticulum	GO:0070972	Biological process	70972	#N/A	#N/A	#N/A	0.0360853	1.83785	21	#N/A	#N/A	#N/A	#N/A	#N/A	#N/A
cellular response to zinc ion	GO:0071294	Biological process	71294	0.00993919	2.02006	15	#N/A	#N/A	#N/A	0.0241606	2.00221	16	0.0251041	1.9867	16
cellular response to ethanol	GO:0071361	Biological process	71361	0.0403125	1.81224	12	#N/A	#N/A	#N/A	#N/A	#N/A	#N/A	#N/A	#N/A	#N/A
response to amino acid	GO:0043200	Biological process	71361	0.0447364	1.64258	23	#N/A	#N/A	#N/A	#N/A	#N/A	#N/A	#N/A	#N/A	#N/A
cellular response to amino acid stimulus	GO:0071230	Biological process	71361	0.0468669	1.66378	19	#N/A	#N/A	#N/A	#N/A	#N/A	#N/A	#N/A	#N/A	#N/A
cellular response to organonitrogen compound	GO:0071417	Biological process	71361	0.00993919	1.5585	69	#N/A	#N/A	#N/A	#N/A	#N/A	#N/A	#N/A	#N/A	#N/A
cellular response to nitrogen compound	GO:1901699	Biological process	71361	0.00993919	1.50288	90	#N/A	#N/A	#N/A	#N/A	#N/A	#N/A	#N/A	#N/A	#N/A
protein localization to extracellular region	GO:0071692	Biological process	71692	0.0308281	1.8309	10	#N/A	#N/A	#N/A	#N/A	#N/A	#N/A	#N/A	#N/A	#N/A
maintenance of protein location in extracellular region	GO:0071694	Biological process	71694	0.0308281	1.8309	10	#N/A	#N/A	#N/A	#N/A	#N/A	#N/A	#N/A	#N/A	#N/A
sequestering of TGFbeta in extracellular matrix	GO:0035583	Biological process	71694	0.0308281	1.8309	10	#N/A	#N/A	#N/A	#N/A	#N/A	#N/A	#N/A	#N/A	#N/A
stem cell proliferation	GO:0072089	Biological process	72089	0.0391013	1.64187	27	#N/A	#N/A	#N/A	#N/A	#N/A	#N/A	#N/A	#N/A	#N/A
divalent inorganic cation transmembrane transporter activity	GO:0072509	Molecular function	72509	0.00993919	1.975	90	#N/A	#N/A	#N/A	#N/A	#N/A	#N/A	0.0204198	1.63096	83
anion:cation symporter activity	GO:0015296	Molecular function	72509	0.0151715	1.8965	15	#N/A	#N/A	#N/A	#N/A	#N/A	#N/A	0.0204198	1.89968	14
solute:sodium symporter activity	GO:0015370	Molecular function	72509	0.0315893	1.73444	20	#N/A	#N/A	#N/A	#N/A	#N/A	#N/A	0.0279194	1.85992	16
anion transmembrane transporter activity	GO:0008509	Molecular function	72509	0.00993919	1.58054	89	#N/A	#N/A	#N/A	#N/A	#N/A	#N/A	0.0234227	1.43046	90
purine-containing compound biosynthetic process	GO:0072522	Biological process	72522	0.0161562	1.44396	135	0.0176207	1.48747	144	0.0175161	1.4997	116	#N/A	#N/A	#N/A
cAMP metabolic process	GO:0046058	Biological process	72522	0.00993919	1.55501	110	0.0110349	1.64646	118	0.0175161	1.68674	102	0.0472725	1.45474	113
cyclic purine nucleotide metabolic process	GO:0052652	Biological process	72522	0.00993919	1.68046	118	0.0110349	1.68962	122	0.0175161	1.73875	105	0.0146499	1.63052	109
cyclic nucleotide biosynthetic process	GO:0009190	Biological process	72522	0.00993919	1.68309	119	0.0110349	1.68743	122	0.0175161	1.71752	105	0.0146499	1.62595	109
cAMP biosynthetic process	GO:0006171	Biological process	72522	0.00993919	1.5613	101	0.0110349	1.65849	105	0.0175161	1.64208	91	0.026951	1.51668	106
purine nucleotide biosynthetic process	GO:0006164	Biological process	72522	0.0204081	1.43444	129	0.0342156	1.46694	138	0.0175161	1.50819	112	#N/A	#N/A	#N/A
purine ribonucleotide biosynthetic process	GO:0009152	Biological process	72522	0.0184005	1.43644	128	0.0239481	1.4778	138	0.0175161	1.50302	111	#N/A	#N/A	#N/A
cGMP metabolic process	GO:0046068	Biological process	72522	0.0100653	1.81314	28	0.0271681	1.80421	28	0.0473158	1.73637	24	0.0146499	1.95873	28
cGMP biosynthetic process	GO:0006182	Biological process	72522	0.0123915	1.83861	22	0.0393013	1.76438	19	0.0175161	1.95996	20	0.0204198	1.89415	22
extracellular regulation of signal transduction	GO:1900115	Biological process	1900115	0.0308281	1.8309	10	#N/A	#N/A	#N/A	#N/A	#N/A	#N/A	#N/A	#N/A	#N/A
extracellular negative regulation of signal transduction	GO:1900116	Biological process	1900116	0.0308281	1.8309	10	#N/A	#N/A	#N/A	#N/A	#N/A	#N/A	#N/A	#N/A	#N/A
sequestering of extracellular ligand from receptor	GO:0035581	Biological process	1900116	0.0308281	1.8309	10	#N/A	#N/A	#N/A	#N/A	#N/A	#N/A	#N/A	#N/A	#N/A
positive regulation of blood circulation	GO:1903524	Biological process	1903524	#N/A	#N/A	#N/A	0.0110349	1.7669	35	#N/A	#N/A	#N/A	#N/A	#N/A	#N/A
positive regulation of vasoconstriction	GO:0045907	Biological process	1903524	#N/A	#N/A	#N/A	0.0110349	1.9387	28	#N/A	#N/A	#N/A	#N/A	#N/A	#N/A

## Sheet: GO-down
GO name	GO ID	GO type	representative group	padj - 1	NES -1	leadingEdge_size -1	padj - 2	NES -2	leadingEdge_size -2	padj - 5	NES -5	leadingEdge_size - 5	padj - 8	NES -8	leadingEdge_size -8
chromatin binding	GO:0003682	Molecular function	3682	#N/A	#N/A	#N/A	0.0110349	-1.53319	87	#N/A	#N/A	#N/A	#N/A	#N/A	#N/A
mRNA binding	GO:0003729	Molecular function	3729	0.0102002	-2.10415	47	0.0110349	-1.81945	46	#N/A	#N/A	#N/A	0.0498097	-1.60528	44
threonine-type endopeptidase activity	GO:0004298	Molecular function	4298	0.00993919	-2.24477	15	0.0342156	-1.8645	13	#N/A	#N/A	#N/A	0.0296123	-1.94608	13
monooxygenase activity	GO:0004497	Molecular function	4497	#N/A	#N/A	#N/A	#N/A	#N/A	#N/A	0.0291976	-1.70939	42	0.0266189	-1.58884	36
nuclease activity	GO:0004518	Molecular function	4518	0.0113735	-1.60601	63	0.0110349	-1.67309	79	0.0423354	-1.53366	69	0.0146499	-1.6144	67
exonuclease activity, active with either ribo- or deoxyribonucleic acids and producing 5'-phosphomonoesters	GO:0016796	Molecular function	4518	0.0324923	-1.68522	18	#N/A	#N/A	#N/A	#N/A	#N/A	#N/A	0.0487522	-1.76784	17
3'-5' exonuclease activity	GO:0008408	Molecular function	4518	0.0264089	-1.77581	20	#N/A	#N/A	#N/A	#N/A	#N/A	#N/A	0.0342796	-1.7933	20
exonuclease activity	GO:0004527	Molecular function	4518	0.00993919	-1.78168	30	0.0156437	-1.77309	25	#N/A	#N/A	#N/A	#N/A	#N/A	#N/A
ribonuclease activity	GO:0004540	Molecular function	4518	0.0421366	-1.67454	31	#N/A	#N/A	#N/A	#N/A	#N/A	#N/A	0.0146499	-1.93276	30
hydrolase activity, hydrolyzing O-glycosyl compounds	GO:0004553	Molecular function	4553	#N/A	#N/A	#N/A	#N/A	#N/A	#N/A	0.0241606	-1.68892	42	0.0146499	-1.79787	50
aminoacyl-tRNA ligase activity	GO:0004812	Molecular function	4812	0.0447364	-1.77316	22	#N/A	#N/A	#N/A	#N/A	#N/A	#N/A	0.0461174	-1.85248	18
ligase activity, forming carbon-nitrogen bonds	GO:0016879	Molecular function	4812	0.0488124	-1.65568	16	0.0301385	-1.75465	18	#N/A	#N/A	#N/A	0.0262105	-1.8244	22
ligase activity, forming carbon-oxygen bonds	GO:0016875	Molecular function	4812	0.0447364	-1.77316	22	#N/A	#N/A	#N/A	#N/A	#N/A	#N/A	0.0461174	-1.85248	18
signal sequence binding	GO:0005048	Molecular function	5048	#N/A	#N/A	#N/A	#N/A	#N/A	#N/A	0.0291976	-1.9659	15	#N/A	#N/A	#N/A
nucleocytoplasmic transporter activity	GO:0005487	Molecular function	5487	0.0247891	-1.91274	12	0.020892	-1.8852	12	0.0423354	-1.91362	14	#N/A	#N/A	#N/A
iron ion binding	GO:0005506	Molecular function	5506	#N/A	#N/A	#N/A	0.0393013	-1.49367	69	#N/A	#N/A	#N/A	0.0266189	-1.51944	56
polysaccharide metabolic process	GO:0005976	Biological process	5976	#N/A	#N/A	#N/A	#N/A	#N/A	#N/A	#N/A	#N/A	#N/A	0.0210973	-1.80008	37
chitin metabolic process	GO:0006030	Biological process	6030	#N/A	#N/A	#N/A	#N/A	#N/A	#N/A	#N/A	#N/A	#N/A	0.0146499	-1.9786	16
aminoglycan catabolic process	GO:0006026	Biological process	6030	#N/A	#N/A	#N/A	#N/A	#N/A	#N/A	#N/A	#N/A	#N/A	0.0297965	-1.75001	20
cellular aldehyde metabolic process	GO:0006081	Biological process	6081	0.0276468	-1.73578	27	#N/A	#N/A	#N/A	#N/A	#N/A	#N/A	#N/A	#N/A	#N/A
generation of precursor metabolites and energy	GO:0006091	Biological process	6091	0.0113735	-1.7324	57	#N/A	#N/A	#N/A	#N/A	#N/A	#N/A	#N/A	#N/A	#N/A
citrate metabolic process	GO:0006101	Biological process	6101	0.0447364	-1.78718	20	#N/A	#N/A	#N/A	#N/A	#N/A	#N/A	#N/A	#N/A	#N/A
pyrimidine nucleoside metabolic process	GO:0006213	Biological process	6213	#N/A	#N/A	#N/A	#N/A	#N/A	#N/A	#N/A	#N/A	#N/A	0.0296123	-1.90138	12
pyrimidine ribonucleotide metabolic process	GO:0009218	Biological process	6213	#N/A	#N/A	#N/A	#N/A	#N/A	#N/A	#N/A	#N/A	#N/A	0.0458047	-1.89634	11
pyrimidine nucleotide biosynthetic process	GO:0006221	Biological process	6213	#N/A	#N/A	#N/A	#N/A	#N/A	#N/A	#N/A	#N/A	#N/A	0.048322	-1.85838	13
pyrimidine nucleobase metabolic process	GO:0006206	Biological process	6213	0.020284	-1.94014	12	#N/A	#N/A	#N/A	0.0241606	-2.05321	13	0.0261831	-1.96207	12
nucleobase biosynthetic process	GO:0046112	Biological process	6213	0.0124964	-1.95973	12	#N/A	#N/A	#N/A	0.0423354	-1.92372	15	0.0146499	-2.05432	12
DNA replication	GO:0006260	Biological process	6260	0.0119806	-1.97074	103	0.0110349	-1.99217	92	0.0175161	-1.7994	97	0.0146499	-1.71648	86
DNA-dependent DNA replication	GO:0006261	Biological process	6261	0.0103629	-2.11693	56	0.0110349	-1.97149	58	0.0175161	-1.86628	60	0.039802	-1.55824	52
DNA replication initiation	GO:0006270	Biological process	6261	0.00993919	-2.0855	12	0.0110349	-2.0082	11	#N/A	#N/A	#N/A	#N/A	#N/A	#N/A
DNA-dependent DNA replication maintenance of fidelity	GO:0045005	Biological process	6261	#N/A	#N/A	#N/A	0.0490249	-1.75413	13	#N/A	#N/A	#N/A	#N/A	#N/A	#N/A
DNA modification	GO:0006304	Biological process	6304	#N/A	#N/A	#N/A	0.0376043	-1.68303	22	#N/A	#N/A	#N/A	#N/A	#N/A	#N/A
double-strand break repair	GO:0006302	Biological process	6304	0.010717	-1.60795	65	0.0293721	-1.54717	79	#N/A	#N/A	#N/A	#N/A	#N/A	#N/A
DNA repair	GO:0006281	Biological process	6304	0.0141473	-1.5613	154	0.0110349	-1.72894	205	0.0175161	-1.79282	135	0.0146499	-1.60077	136
DNA recombination	GO:0006310	Biological process	6304	0.0114205	-1.76709	82	0.0110349	-1.92737	97	0.0175161	-1.79739	84	0.0146499	-1.53736	62
DNA biosynthetic process	GO:0071897	Biological process	6304	0.0151715	-1.65429	46	0.0204477	-1.6633	58	0.0241606	-1.79206	48	#N/A	#N/A	#N/A
mitotic recombination	GO:0006312	Biological process	6312	0.0459821	-1.67541	16	#N/A	#N/A	#N/A	#N/A	#N/A	#N/A	#N/A	#N/A	#N/A
double-strand break repair via homologous recombination	GO:0000724	Biological process	6312	0.0320073	-1.62087	34	0.0342156	-1.69923	41	0.0291976	-1.70219	38	#N/A	#N/A	#N/A
recombinational repair	GO:0000725	Biological process	6312	0.0189533	-1.64425	35	0.0301385	-1.71317	42	0.0241606	-1.73549	39	#N/A	#N/A	#N/A
DNA-templated transcription, elongation	GO:0006354	Biological process	6354	#N/A	#N/A	#N/A	#N/A	#N/A	#N/A	#N/A	#N/A	#N/A	0.0487522	-1.68634	22
RNA localization	GO:0006403	Biological process	6403	0.010717	-2.12684	79	0.0110349	-1.92814	69	0.0175161	-1.84878	59	0.0146499	-1.75464	67
protein import	GO:0017038	Biological process	6403	#N/A	#N/A	#N/A	#N/A	#N/A	#N/A	#N/A	#N/A	#N/A	0.021103	-1.5019	69
regulation of translation	GO:0006417	Biological process	6417	0.0177794	-1.51654	55	#N/A	#N/A	#N/A	#N/A	#N/A	#N/A	#N/A	#N/A	#N/A
protein folding	GO:0006457	Biological process	6457	0.0107008	-1.66364	58	#N/A	#N/A	#N/A	#N/A	#N/A	#N/A	#N/A	#N/A	#N/A
protein deacetylation	GO:0006476	Biological process	6476	#N/A	#N/A	#N/A	0.0301385	-1.80896	14	#N/A	#N/A	#N/A	#N/A	#N/A	#N/A
histone deacetylation	GO:0016575	Biological process	6476	#N/A	#N/A	#N/A	0.020892	-1.85341	13	#N/A	#N/A	#N/A	#N/A	#N/A	#N/A
protein deacylation	GO:0035601	Biological process	6476	#N/A	#N/A	#N/A	0.0413821	-1.78646	14	#N/A	#N/A	#N/A	#N/A	#N/A	#N/A
fatty acid metabolic process	GO:0006631	Biological process	6631	0.0389138	-1.41049	115	0.0390599	-1.44974	93	0.0175161	-1.52067	99	0.0146499	-1.60717	65
neutral lipid metabolic process	GO:0006638	Biological process	6638	#N/A	#N/A	#N/A	#N/A	#N/A	#N/A	0.0241606	-1.7513	24	0.0210973	-1.91722	21
glycerolipid catabolic process	GO:0046503	Biological process	6638	#N/A	#N/A	#N/A	#N/A	#N/A	#N/A	0.0355806	-1.98201	13	0.0146499	-2.12311	12
isoprenoid metabolic process	GO:0006720	Biological process	6638	#N/A	#N/A	#N/A	#N/A	#N/A	#N/A	0.0175161	-1.85904	36	0.0427584	-1.70742	31
terpenoid metabolic process	GO:0006721	Biological process	6638	#N/A	#N/A	#N/A	#N/A	#N/A	#N/A	0.0241606	-1.79242	32	0.0297965	-1.71248	26
lipid catabolic process	GO:0016042	Biological process	6638	#N/A	#N/A	#N/A	#N/A	#N/A	#N/A	#N/A	#N/A	#N/A	0.0266189	-1.4649	54
cellular lipid catabolic process	GO:0044242	Biological process	6638	#N/A	#N/A	#N/A	#N/A	#N/A	#N/A	#N/A	#N/A	#N/A	0.0146499	-1.59841	42
diterpenoid metabolic process	GO:0016101	Biological process	6638	#N/A	#N/A	#N/A	#N/A	#N/A	#N/A	0.0423354	-1.78948	33	#N/A	#N/A	#N/A
retinoid metabolic process	GO:0001523	Biological process	6638	#N/A	#N/A	#N/A	0.0253779	-1.77284	21	0.0175161	-1.94787	31	0.0342796	-1.76719	22
triglyceride metabolic process	GO:0006641	Biological process	6641	#N/A	#N/A	#N/A	#N/A	#N/A	#N/A	#N/A	#N/A	#N/A	0.0487522	-1.68247	14
acylglycerol metabolic process	GO:0006639	Biological process	6641	#N/A	#N/A	#N/A	#N/A	#N/A	#N/A	0.0241606	-1.7513	24	0.0210973	-1.91722	21
coenzyme metabolic process	GO:0006732	Biological process	6732	0.0184005	-1.45186	82	#N/A	#N/A	#N/A	#N/A	#N/A	#N/A	#N/A	#N/A	#N/A
autophagy	GO:0006914	Biological process	6914	#N/A	#N/A	#N/A	#N/A	#N/A	#N/A	#N/A	#N/A	#N/A	0.0146499	-1.56073	90
macroautophagy	GO:0016236	Biological process	6914	#N/A	#N/A	#N/A	#N/A	#N/A	#N/A	#N/A	#N/A	#N/A	0.0210973	-1.59858	48
nucleus organization	GO:0006997	Biological process	6997	0.00993919	-2.2213	38	0.0110349	-1.897	33	0.0175161	-1.76109	38	0.0210973	-1.8224	35
mitochondrion organization	GO:0007005	Biological process	7005	0.0124964	-1.58999	86	#N/A	#N/A	#N/A	#N/A	#N/A	#N/A	0.0363295	-1.38554	98
centrosome cycle	GO:0007098	Biological process	7005	0.0276468	-1.6852	33	0.0156437	-1.88181	22	#N/A	#N/A	#N/A	#N/A	#N/A	#N/A
mitotic spindle organization	GO:0007052	Biological process	7005	0.00993919	-1.93814	18	0.0110349	-2.10699	25	#N/A	#N/A	#N/A	#N/A	#N/A	#N/A
mitotic spindle assembly	GO:0090307	Biological process	7005	0.00993919	-1.90926	12	0.0110349	-2.12133	17	#N/A	#N/A	#N/A	#N/A	#N/A	#N/A
DNA conformation change	GO:0071103	Biological process	7005	0.010717	-1.68998	48	0.0110349	-1.79038	51	#N/A	#N/A	#N/A	#N/A	#N/A	#N/A
DNA packaging	GO:0006323	Biological process	7005	0.0102002	-1.72251	35	0.0110349	-1.91284	37	#N/A	#N/A	#N/A	#N/A	#N/A	#N/A
chromatin assembly or disassembly	GO:0006333	Biological process	7005	0.0142258	-1.73698	31	0.0110349	-1.89211	31	#N/A	#N/A	#N/A	#N/A	#N/A	#N/A
chromatin organization	GO:0006325	Biological process	7005	0.0146858	-1.43761	161	0.0110349	-1.67226	127	#N/A	#N/A	#N/A	#N/A	#N/A	#N/A
centriole assembly	GO:0098534	Biological process	7005	#N/A	#N/A	#N/A	0.0156437	-1.87894	14	#N/A	#N/A	#N/A	#N/A	#N/A	#N/A
centriole replication	GO:0007099	Biological process	7005	#N/A	#N/A	#N/A	0.020892	-1.88306	14	#N/A	#N/A	#N/A	#N/A	#N/A	#N/A
microtubule cytoskeleton organization	GO:0000226	Biological process	7005	#N/A	#N/A	#N/A	0.0156437	-1.48299	87	#N/A	#N/A	#N/A	#N/A	#N/A	#N/A
covalent chromatin modification	GO:0016569	Biological process	7005	#N/A	#N/A	#N/A	0.0156437	-1.49502	115	#N/A	#N/A	#N/A	#N/A	#N/A	#N/A
histone modification	GO:0016570	Biological process	7005	#N/A	#N/A	#N/A	0.0156437	-1.48762	92	#N/A	#N/A	#N/A	#N/A	#N/A	#N/A
microtubule organizing center organization	GO:0031023	Biological process	7005	0.014158	-1.7677	44	0.0110349	-1.91786	30	0.0291976	-1.66712	35	0.0390262	-1.69526	34
spindle organization	GO:0007051	Biological process	7005	0.0100642	-1.98414	47	0.0110349	-2.19536	36	0.0175161	-1.85808	36	0.0494424	-1.63239	33
spindle assembly	GO:0051225	Biological process	7005	0.00993919	-2.02729	21	0.0110349	-2.1832	23	0.0423354	-1.70927	21	0.0262105	-1.74837	27
chromosome segregation	GO:0007059	Biological process	7059	0.0114775	-2.06323	85	0.0110349	-2.19615	84	0.0175161	-1.63017	63	0.0146499	-1.63068	68
mitotic nuclear division	GO:0007067	Biological process	7067	0.0139242	-1.98422	132	0.0110349	-2.12427	151	0.0175161	-1.65908	144	0.0146499	-1.57128	145
meiotic nuclear division	GO:0007126	Biological process	7126	0.0102543	-1.87584	44	0.0110349	-2.02898	52	0.0241606	-1.75756	67	0.0210973	-1.69314	48
DNA-dependent ATPase activity	GO:0008094	Molecular function	8094	0.00993919	-1.75434	38	0.0110349	-1.85093	25	0.0291976	-1.70902	34	0.0488204	-1.64924	38
helicase activity	GO:0004386	Molecular function	8094	#N/A	#N/A	#N/A	0.0156437	-1.57915	77	#N/A	#N/A	#N/A	0.0266189	-1.56649	83
NADH dehydrogenase (ubiquinone) activity	GO:0008137	Molecular function	8137	0.00993919	-2.28863	19	#N/A	#N/A	#N/A	#N/A	#N/A	#N/A	#N/A	#N/A	#N/A
NADH dehydrogenase (quinone) activity	GO:0050136	Molecular function	8137	0.00993919	-2.28863	19	#N/A	#N/A	#N/A	#N/A	#N/A	#N/A	#N/A	#N/A	#N/A
oxidoreductase activity, acting on NAD(P)H, quinone or similar compound as acceptor	GO:0016655	Molecular function	8137	0.00993919	-2.31207	22	#N/A	#N/A	#N/A	#N/A	#N/A	#N/A	#N/A	#N/A	#N/A
NADH dehydrogenase activity	GO:0003954	Molecular function	8137	0.00993919	-2.2725	19	#N/A	#N/A	#N/A	#N/A	#N/A	#N/A	#N/A	#N/A	#N/A
methyltransferase activity	GO:0008168	Molecular function	8168	#N/A	#N/A	#N/A	0.01991	-1.51707	66	#N/A	#N/A	#N/A	#N/A	#N/A	#N/A
RNA splicing	GO:0008380	Biological process	8380	0.0126118	-1.44755	92	#N/A	#N/A	#N/A	#N/A	#N/A	#N/A	#N/A	#N/A	#N/A
RNA splicing, via transesterification reactions	GO:0000375	Biological process	8380	0.0471979	-1.38317	63	#N/A	#N/A	#N/A	#N/A	#N/A	#N/A	#N/A	#N/A	#N/A
translation	GO:0006412	Biological process	8380	0.0248109	-1.35987	121	#N/A	#N/A	#N/A	#N/A	#N/A	#N/A	#N/A	#N/A	#N/A
tRNA aminoacylation	GO:0043039	Biological process	8380	0.0390474	-1.74579	22	#N/A	#N/A	#N/A	#N/A	#N/A	#N/A	#N/A	#N/A	#N/A
tRNA aminoacylation for protein translation	GO:0006418	Biological process	8380	0.0390474	-1.74579	22	#N/A	#N/A	#N/A	#N/A	#N/A	#N/A	#N/A	#N/A	#N/A
mRNA processing	GO:0006397	Biological process	8380	0.0137225	-1.46241	106	0.0414298	-1.39465	133	#N/A	#N/A	#N/A	#N/A	#N/A	#N/A
tRNA processing	GO:0008033	Biological process	8380	#N/A	#N/A	#N/A	0.0342156	-1.70289	39	0.0291976	-1.72569	42	#N/A	#N/A	#N/A
rRNA metabolic process	GO:0016072	Biological process	8380	#N/A	#N/A	#N/A	#N/A	#N/A	#N/A	#N/A	#N/A	#N/A	0.0266189	-1.55986	64
mRNA polyadenylation	GO:0006378	Biological process	8380	#N/A	#N/A	#N/A	#N/A	#N/A	#N/A	#N/A	#N/A	#N/A	0.0146499	-1.99903	13
tRNA modification	GO:0006400	Biological process	8380	#N/A	#N/A	#N/A	#N/A	#N/A	#N/A	0.0355806	-1.828	18	#N/A	#N/A	#N/A
ncRNA processing	GO:0034470	Biological process	8380	0.0122776	-1.47092	101	#N/A	#N/A	#N/A	0.0175161	-1.68591	96	0.0146499	-1.61745	113
ncRNA metabolic process	GO:0034660	Biological process	8380	0.0227176	-1.3976	143	#N/A	#N/A	#N/A	0.0175161	-1.55304	132	0.0146499	-1.58504	149
tRNA metabolic process	GO:0006399	Biological process	8380	0.0156298	-1.63663	66	0.0437037	-1.55594	57	0.0175161	-1.84033	47	0.0146499	-1.76172	61
protein transporter activity	GO:0008565	Molecular function	8565	0.00993919	-2.0492	37	#N/A	#N/A	#N/A	#N/A	#N/A	#N/A	#N/A	#N/A	#N/A
serine family amino acid biosynthetic process	GO:0009070	Biological process	9070	#N/A	#N/A	#N/A	#N/A	#N/A	#N/A	0.0241606	-2.03049	10	#N/A	#N/A	#N/A
carboxylic acid biosynthetic process	GO:0046394	Biological process	9070	#N/A	#N/A	#N/A	0.0426696	-1.45841	70	#N/A	#N/A	#N/A	#N/A	#N/A	#N/A
organic acid biosynthetic process	GO:0016053	Biological process	9070	#N/A	#N/A	#N/A	0.0426696	-1.45841	70	#N/A	#N/A	#N/A	#N/A	#N/A	#N/A
nucleobase metabolic process	GO:0009112	Biological process	9112	0.00993919	-1.96557	27	0.0376782	-1.74711	18	0.0241606	-1.78086	28	0.0146499	-1.89811	24
nucleoside monophosphate metabolic process	GO:0009123	Biological process	9112	0.0107008	-1.8098	60	#N/A	#N/A	#N/A	#N/A	#N/A	#N/A	#N/A	#N/A	#N/A
purine ribonucleoside monophosphate metabolic process	GO:0009167	Biological process	9112	0.0156793	-1.63145	53	#N/A	#N/A	#N/A	#N/A	#N/A	#N/A	#N/A	#N/A	#N/A
purine nucleoside monophosphate metabolic process	GO:0009126	Biological process	9112	0.0156793	-1.62659	53	#N/A	#N/A	#N/A	#N/A	#N/A	#N/A	#N/A	#N/A	#N/A
ribonucleoside monophosphate metabolic process	GO:0009161	Biological process	9112	0.0106447	-1.75344	58	#N/A	#N/A	#N/A	#N/A	#N/A	#N/A	#N/A	#N/A	#N/A
purine ribonucleoside monophosphate biosynthetic process	GO:0009168	Biological process	9112	0.0211187	-1.80562	19	#N/A	#N/A	#N/A	#N/A	#N/A	#N/A	#N/A	#N/A	#N/A
purine nucleoside monophosphate biosynthetic process	GO:0009127	Biological process	9112	0.0211187	-1.80562	19	#N/A	#N/A	#N/A	#N/A	#N/A	#N/A	#N/A	#N/A	#N/A
nucleoside monophosphate biosynthetic process	GO:0009124	Biological process	9112	0.00993919	-2.10541	27	0.0342156	-1.81161	22	0.0175161	-1.86389	25	0.0146499	-1.93539	18
ribonucleoside monophosphate biosynthetic process	GO:0009156	Biological process	9112	0.00993919	-1.99882	24	#N/A	#N/A	#N/A	0.0473158	-1.78768	23	0.0297965	-1.82967	16
embryonic pattern specification	GO:0009880	Biological process	9880	#N/A	#N/A	#N/A	0.0408532	-1.68313	23	#N/A	#N/A	#N/A	#N/A	#N/A	#N/A
meiotic chromosome segregation	GO:0045132	Biological process	9880	0.0300432	-1.73692	17	0.0110349	-1.91445	21	#N/A	#N/A	#N/A	#N/A	#N/A	#N/A
spermatogenesis	GO:0007283	Biological process	9880	0.0123841	-1.5543	80	0.0110349	-1.64076	82	#N/A	#N/A	#N/A	#N/A	#N/A	#N/A
male gamete generation	GO:0048232	Biological process	9880	0.0123841	-1.56231	81	0.0110349	-1.64794	83	#N/A	#N/A	#N/A	#N/A	#N/A	#N/A
cellular process involved in reproduction in multicellular organism	GO:0022412	Biological process	9880	#N/A	#N/A	#N/A	0.0397508	-1.51191	64	#N/A	#N/A	#N/A	#N/A	#N/A	#N/A
gamete generation	GO:0007276	Biological process	9880	#N/A	#N/A	#N/A	0.0110349	-1.59968	116	#N/A	#N/A	#N/A	#N/A	#N/A	#N/A
developmental process involved in reproduction	GO:0003006	Biological process	9880	#N/A	#N/A	#N/A	0.0193207	-1.49616	121	#N/A	#N/A	#N/A	#N/A	#N/A	#N/A
sex differentiation	GO:0007548	Biological process	9880	#N/A	#N/A	#N/A	0.0110349	-1.66063	40	#N/A	#N/A	#N/A	#N/A	#N/A	#N/A
meiotic cell cycle	GO:0051321	Biological process	9880	0.0107598	-1.99075	60	0.0110349	-2.15137	70	0.0175161	-1.76652	75	0.0146499	-1.75404	59
meiotic cell cycle process	GO:1903046	Biological process	9880	0.0102543	-1.88331	47	0.0110349	-2.0154	55	0.0291976	-1.73207	68	0.0210973	-1.6691	49
meiosis I	GO:0007127	Biological process	9880	0.00993919	-1.87103	27	0.0110349	-1.87339	33	0.0175161	-1.79444	42	0.0461937	-1.6531	26
male meiosis	GO:0007140	Biological process	9880	0.00993919	-2.03216	16	0.0156437	-1.9401	17	#N/A	#N/A	#N/A	0.048322	-1.86568	20
regulation of catabolic process	GO:0009894	Biological process	9894	#N/A	#N/A	#N/A	#N/A	#N/A	#N/A	#N/A	#N/A	#N/A	0.0146499	-1.4963	122
posttranscriptional regulation of gene expression	GO:0010608	Biological process	10608	0.0120206	-1.61467	73	#N/A	#N/A	#N/A	#N/A	#N/A	#N/A	#N/A	#N/A	#N/A
heme-copper terminal oxidase activity	GO:0015002	Molecular function	15002	0.0156793	-1.94069	10	#N/A	#N/A	#N/A	#N/A	#N/A	#N/A	#N/A	#N/A	#N/A
peptide transporter activity	GO:0015197	Molecular function	15197	0.00993919	-2.08164	41	0.0253779	-1.72503	30	#N/A	#N/A	#N/A	#N/A	#N/A	#N/A
nucleobase-containing compound transport	GO:0015931	Biological process	15931	0.0107008	-1.82219	66	0.0110349	-1.67612	60	0.0175161	-1.73982	75	#N/A	#N/A	#N/A
gene silencing	GO:0016458	Biological process	16458	#N/A	#N/A	#N/A	0.0110349	-1.83373	54	#N/A	#N/A	#N/A	0.0210973	-1.58991	45
nuclear-transcribed mRNA catabolic process, exonucleolytic	GO:0000291	Biological process	16458	0.0402262	-1.85233	12	#N/A	#N/A	#N/A	#N/A	#N/A	#N/A	#N/A	#N/A	#N/A
nuclear-transcribed mRNA catabolic process, nonsense-mediated decay	GO:0000184	Biological process	16458	0.0320073	-1.79269	22	#N/A	#N/A	#N/A	#N/A	#N/A	#N/A	#N/A	#N/A	#N/A
nuclear-transcribed mRNA catabolic process, deadenylation-dependent decay	GO:0000288	Biological process	16458	0.00993919	-1.94244	27	#N/A	#N/A	#N/A	#N/A	#N/A	#N/A	#N/A	#N/A	#N/A
chromatin silencing	GO:0006342	Biological process	16458	#N/A	#N/A	#N/A	0.0376043	-1.76744	17	#N/A	#N/A	#N/A	#N/A	#N/A	#N/A
oxidoreductase activity, acting on CH-OH group of donors	GO:0016614	Molecular function	16614	0.0347321	-1.50352	56	#N/A	#N/A	#N/A	#N/A	#N/A	#N/A	#N/A	#N/A	#N/A
oxidoreductase activity, acting on NAD(P)H	GO:0016651	Molecular function	16651	0.00993919	-1.85616	36	#N/A	#N/A	#N/A	#N/A	#N/A	#N/A	#N/A	#N/A	#N/A
oxidoreductase activity, acting on a heme group of donors	GO:0016675	Molecular function	16675	0.0156793	-1.94069	10	#N/A	#N/A	#N/A	#N/A	#N/A	#N/A	#N/A	#N/A	#N/A
oxidoreductase activity, acting on a heme group of donors, oxygen as acceptor	GO:0016676	Molecular function	16676	0.0156793	-1.94069	10	#N/A	#N/A	#N/A	#N/A	#N/A	#N/A	#N/A	#N/A	#N/A
cytochrome-c oxidase activity	GO:0004129	Molecular function	16676	0.0156793	-1.94069	10	#N/A	#N/A	#N/A	#N/A	#N/A	#N/A	#N/A	#N/A	#N/A
oxidoreductase activity, acting on paired donors, with incorporation or reduction of molecular oxygen, reduced flavin or flavoprotein as one donor, and incorporation of one atom of oxygen	GO:0016712	Molecular function	16712	#N/A	#N/A	#N/A	#N/A	#N/A	#N/A	0.0355806	-1.8908	13	#N/A	#N/A	#N/A
aromatase activity	GO:0070330	Molecular function	16712	#N/A	#N/A	#N/A	#N/A	#N/A	#N/A	0.0355806	-1.8908	13	#N/A	#N/A	#N/A
oxidoreductase activity, acting on CH or CH2 groups	GO:0016725	Molecular function	16725	#N/A	#N/A	#N/A	#N/A	#N/A	#N/A	#N/A	#N/A	#N/A	0.048322	-1.88136	10
transferase activity, transferring one-carbon groups	GO:0016741	Molecular function	16741	#N/A	#N/A	#N/A	0.0110349	-1.64939	73	0.0291976	-1.49293	79	#N/A	#N/A	#N/A
hydrolase activity, acting on carbon-nitrogen (but not peptide) bonds	GO:0016810	Molecular function	16810	#N/A	#N/A	#N/A	0.0156437	-1.669	24	#N/A	#N/A	#N/A	#N/A	#N/A	#N/A
aldehyde-lyase activity	GO:0016832	Molecular function	16832	0.0357348	-1.76116	11	#N/A	#N/A	#N/A	#N/A	#N/A	#N/A	#N/A	#N/A	#N/A
isomerase activity	GO:0016853	Molecular function	16853	0.0318047	-1.54458	65	#N/A	#N/A	#N/A	#N/A	#N/A	#N/A	#N/A	#N/A	#N/A
ligase activity, forming aminoacyl-tRNA and related compounds	GO:0016876	Molecular function	16876	0.0447364	-1.77316	22	#N/A	#N/A	#N/A	#N/A	#N/A	#N/A	0.0461174	-1.85248	18
structural constituent of nuclear pore	GO:0017056	Molecular function	17056	0.00993919	-2.08279	12	0.0110349	-1.97318	17	0.0241606	-1.99754	13	#N/A	#N/A	#N/A
serine hydrolase activity	GO:0017171	Molecular function	17171	#N/A	#N/A	#N/A	#N/A	#N/A	#N/A	#N/A	#N/A	#N/A	0.0146499	-1.73416	73
peptidyl-lysine modification	GO:0018205	Biological process	18205	#N/A	#N/A	#N/A	0.0110349	-1.58833	71	#N/A	#N/A	#N/A	#N/A	#N/A	#N/A
antigen processing and presentation of exogenous antigen	GO:0019884	Biological process	19884	0.0298622	-1.75992	20	0.0253779	-1.81632	26	#N/A	#N/A	#N/A	#N/A	#N/A	#N/A
antigen processing and presentation of peptide antigen	GO:0048002	Biological process	19884	#N/A	#N/A	#N/A	0.0110349	-1.90346	27	#N/A	#N/A	#N/A	0.0487375	-1.74232	21
antigen processing and presentation of exogenous peptide antigen via MHC class II	GO:0019886	Biological process	19884	#N/A	#N/A	#N/A	0.0301385	-1.81421	15	#N/A	#N/A	#N/A	#N/A	#N/A	#N/A
antigen processing and presentation of peptide antigen via MHC class II	GO:0002495	Biological process	19884	#N/A	#N/A	#N/A	0.0301385	-1.81765	16	#N/A	#N/A	#N/A	#N/A	#N/A	#N/A
antigen processing and presentation of exogenous peptide antigen	GO:0002478	Biological process	19884	0.0295738	-1.74723	19	0.0110349	-1.91573	26	#N/A	#N/A	#N/A	0.0461708	-1.7718	18
cerebellum morphogenesis	GO:0021587	Biological process	21587	#N/A	#N/A	#N/A	0.0253839	-1.87192	14	#N/A	#N/A	#N/A	#N/A	#N/A	#N/A
hindbrain morphogenesis	GO:0021575	Biological process	21587	#N/A	#N/A	#N/A	0.041303	-1.79137	14	#N/A	#N/A	#N/A	#N/A	#N/A	#N/A
gliogenesis	GO:0042063	Biological process	21587	#N/A	#N/A	#N/A	0.0467956	-1.5283	39	#N/A	#N/A	#N/A	#N/A	#N/A	#N/A
lipid modification	GO:0030258	Biological process	30258	#N/A	#N/A	#N/A	#N/A	#N/A	#N/A	#N/A	#N/A	#N/A	0.0210973	-1.68348	52
membrane disassembly	GO:0030397	Biological process	30397	0.019744	-1.9326	11	0.0342156	-1.85478	10	#N/A	#N/A	#N/A	#N/A	#N/A	#N/A
mitotic nuclear envelope disassembly	GO:0007077	Biological process	30397	0.00993919	-2.04194	10	#N/A	#N/A	#N/A	#N/A	#N/A	#N/A	#N/A	#N/A	#N/A
mitochondrial respiratory chain complex assembly	GO:0033108	Biological process	30397	0.00993919	-2.05855	14	#N/A	#N/A	#N/A	#N/A	#N/A	#N/A	#N/A	#N/A	#N/A
mitochondrial membrane organization	GO:0007006	Biological process	30397	0.0300655	-1.73385	26	#N/A	#N/A	#N/A	#N/A	#N/A	#N/A	#N/A	#N/A	#N/A
nuclear envelope disassembly	GO:0051081	Biological process	30397	0.019744	-1.9326	11	0.0342156	-1.85478	10	#N/A	#N/A	#N/A	#N/A	#N/A	#N/A
nuclear envelope organization	GO:0006998	Biological process	30397	0.00993919	-2.06651	22	#N/A	#N/A	#N/A	0.0291976	-1.83511	20	#N/A	#N/A	#N/A
mitochondrion disassembly	GO:0061726	Biological process	30397	#N/A	#N/A	#N/A	#N/A	#N/A	#N/A	#N/A	#N/A	#N/A	0.0342796	-1.69467	23
organelle disassembly	GO:1903008	Biological process	30397	#N/A	#N/A	#N/A	#N/A	#N/A	#N/A	#N/A	#N/A	#N/A	0.0263008	-1.78251	27
mitophagy	GO:0000422	Biological process	30397	#N/A	#N/A	#N/A	#N/A	#N/A	#N/A	#N/A	#N/A	#N/A	0.0342796	-1.69467	23
positive regulation of BMP signaling pathway	GO:0030513	Biological process	30513	#N/A	#N/A	#N/A	#N/A	#N/A	#N/A	#N/A	#N/A	#N/A	0.0458047	-1.86843	11
anaphase-promoting complex-dependent catabolic process	GO:0031145	Biological process	31145	0.00993919	-2.20495	10	0.0156437	-1.89942	17	#N/A	#N/A	#N/A	#N/A	#N/A	#N/A
proteasome-mediated ubiquitin-dependent protein catabolic process	GO:0043161	Biological process	31145	#N/A	#N/A	#N/A	#N/A	#N/A	#N/A	#N/A	#N/A	#N/A	0.0266189	-1.45913	74
proteasomal protein catabolic process	GO:0010498	Biological process	31145	#N/A	#N/A	#N/A	#N/A	#N/A	#N/A	#N/A	#N/A	#N/A	0.0266189	-1.44101	78
ubiquitin-dependent protein catabolic process	GO:0006511	Biological process	31145	#N/A	#N/A	#N/A	#N/A	#N/A	#N/A	#N/A	#N/A	#N/A	0.0146499	-1.44419	145
modification-dependent protein catabolic process	GO:0019941	Biological process	31145	#N/A	#N/A	#N/A	#N/A	#N/A	#N/A	#N/A	#N/A	#N/A	0.0146499	-1.42948	145
modification-dependent macromolecule catabolic process	GO:0043632	Biological process	31145	#N/A	#N/A	#N/A	#N/A	#N/A	#N/A	#N/A	#N/A	#N/A	0.0146499	-1.47538	131
ubiquitin-dependent ERAD pathway	GO:0030433	Biological process	31145	#N/A	#N/A	#N/A	#N/A	#N/A	#N/A	#N/A	#N/A	#N/A	0.0386522	-1.73966	21
ERAD pathway	GO:0036503	Biological process	31145	#N/A	#N/A	#N/A	#N/A	#N/A	#N/A	#N/A	#N/A	#N/A	0.0487522	-1.69218	31
polysaccharide catabolic process	GO:0000272	Biological process	31145	#N/A	#N/A	#N/A	#N/A	#N/A	#N/A	#N/A	#N/A	#N/A	0.0262105	-1.79995	22
regulation of cellular catabolic process	GO:0031329	Biological process	31329	#N/A	#N/A	#N/A	#N/A	#N/A	#N/A	#N/A	#N/A	#N/A	0.0146499	-1.60514	95
positive regulation of cellular catabolic process	GO:0031331	Biological process	31329	#N/A	#N/A	#N/A	#N/A	#N/A	#N/A	#N/A	#N/A	#N/A	0.0146499	-1.62556	54
positive regulation of catabolic process	GO:0009896	Biological process	31329	#N/A	#N/A	#N/A	#N/A	#N/A	#N/A	#N/A	#N/A	#N/A	0.0146499	-1.57045	61
methylation	GO:0032259	Biological process	32259	#N/A	#N/A	#N/A	0.0246731	-1.55967	57	#N/A	#N/A	#N/A	#N/A	#N/A	#N/A
mitochondrial translation	GO:0032543	Biological process	32543	0.00993919	-2.16241	31	#N/A	#N/A	#N/A	#N/A	#N/A	#N/A	#N/A	#N/A	#N/A
mitochondrial translational elongation	GO:0070125	Biological process	32543	0.00993919	-2.05648	18	#N/A	#N/A	#N/A	#N/A	#N/A	#N/A	#N/A	#N/A	#N/A
regulation of DNA-templated transcription, elongation	GO:0032784	Biological process	32784	0.0459821	-1.67304	22	#N/A	#N/A	#N/A	#N/A	#N/A	#N/A	0.0461708	-1.76038	16
monocarboxylic acid metabolic process	GO:0032787	Biological process	32787	0.0139242	-1.46342	159	0.023901	-1.41646	144	0.0291976	-1.47902	154	0.0146499	-1.45015	129
amino acid activation	GO:0043038	Biological process	32787	0.0448878	-1.73906	22	#N/A	#N/A	#N/A	#N/A	#N/A	#N/A	#N/A	#N/A	#N/A
protein deacetylase activity	GO:0033558	Molecular function	33558	#N/A	#N/A	#N/A	0.0301385	-1.83651	14	#N/A	#N/A	#N/A	#N/A	#N/A	#N/A
histone deacetylase activity	GO:0004407	Molecular function	33558	#N/A	#N/A	#N/A	0.0342156	-1.78006	13	#N/A	#N/A	#N/A	#N/A	#N/A	#N/A
regulation of cellular amide metabolic process	GO:0034248	Biological process	34248	0.011687	-1.49214	57	#N/A	#N/A	#N/A	#N/A	#N/A	#N/A	#N/A	#N/A	#N/A
piRNA metabolic process	GO:0034587	Biological process	34587	#N/A	#N/A	#N/A	0.0110349	-2.02069	12	#N/A	#N/A	#N/A	#N/A	#N/A	#N/A
cellular response to heat	GO:0034605	Biological process	34605	0.0309709	-1.72012	20	#N/A	#N/A	#N/A	#N/A	#N/A	#N/A	#N/A	#N/A	#N/A
cellular response to unfolded protein	GO:0034620	Biological process	34620	#N/A	#N/A	#N/A	#N/A	#N/A	#N/A	#N/A	#N/A	#N/A	0.0342796	-1.70062	31
xenobiotic metabolic process	GO:0006805	Biological process	34620	#N/A	#N/A	#N/A	0.0450001	-1.75588	18	#N/A	#N/A	#N/A	#N/A	#N/A	#N/A
cellular response to xenobiotic stimulus	GO:0071466	Biological process	34620	#N/A	#N/A	#N/A	0.0450001	-1.75588	18	#N/A	#N/A	#N/A	#N/A	#N/A	#N/A
endoplasmic reticulum unfolded protein response	GO:0030968	Biological process	34620	#N/A	#N/A	#N/A	#N/A	#N/A	#N/A	#N/A	#N/A	#N/A	0.04617	-1.73304	28
modification of morphology or physiology of other organism	GO:0035821	Biological process	35821	#N/A	#N/A	#N/A	#N/A	#N/A	#N/A	0.0355806	-1.67495	33	0.0146499	-1.85318	30
multi-organism cellular localization	GO:1902581	Biological process	35821	0.00993919	-2.14778	13	0.0110349	-1.93995	15	#N/A	#N/A	#N/A	#N/A	#N/A	#N/A
intracellular transport of virus	GO:0075733	Biological process	35821	0.00993919	-2.14778	13	0.0110349	-1.93995	15	#N/A	#N/A	#N/A	#N/A	#N/A	#N/A
multi-organism transport	GO:0044766	Biological process	35821	0.00993919	-2.02387	12	0.0156437	-1.82892	14	#N/A	#N/A	#N/A	#N/A	#N/A	#N/A
transport of virus	GO:0046794	Biological process	35821	0.00993919	-2.07663	13	0.020892	-1.86203	15	#N/A	#N/A	#N/A	#N/A	#N/A	#N/A
viral life cycle	GO:0019058	Biological process	35821	0.0269455	-1.53026	40	#N/A	#N/A	#N/A	#N/A	#N/A	#N/A	0.0210973	-1.66932	49
interaction with host	GO:0051701	Biological process	35821	#N/A	#N/A	#N/A	#N/A	#N/A	#N/A	#N/A	#N/A	#N/A	0.0146499	-1.86465	30
modulation by virus of host process	GO:0019054	Biological process	35821	#N/A	#N/A	#N/A	#N/A	#N/A	#N/A	#N/A	#N/A	#N/A	0.0296123	-1.96959	10
symbiosis, encompassing mutualism through parasitism	GO:0044403	Biological process	35821	#N/A	#N/A	#N/A	#N/A	#N/A	#N/A	#N/A	#N/A	#N/A	0.0146499	-1.51107	105
viral process	GO:0016032	Biological process	35821	#N/A	#N/A	#N/A	#N/A	#N/A	#N/A	#N/A	#N/A	#N/A	0.0146499	-1.50391	98
modulation by symbiont of host cellular process	GO:0044068	Biological process	35821	#N/A	#N/A	#N/A	#N/A	#N/A	#N/A	#N/A	#N/A	#N/A	0.0146499	-2.00129	10
modification of morphology or physiology of other organism involved in symbiotic interaction	GO:0051817	Biological process	35821	#N/A	#N/A	#N/A	#N/A	#N/A	#N/A	#N/A	#N/A	#N/A	0.0146499	-1.81218	26
ribosome biogenesis	GO:0042254	Biological process	42254	0.011687	-1.61901	76	#N/A	#N/A	#N/A	0.0291976	-1.54628	98	0.0146499	-1.56554	78
ribonucleoprotein complex subunit organization	GO:0071826	Biological process	42254	0.0107598	-1.59	50	#N/A	#N/A	#N/A	#N/A	#N/A	#N/A	#N/A	#N/A	#N/A
ribonucleoprotein complex assembly	GO:0022618	Biological process	42254	0.038377	-1.53382	47	#N/A	#N/A	#N/A	#N/A	#N/A	#N/A	#N/A	#N/A	#N/A
protein-DNA complex assembly	GO:0065004	Biological process	42254	0.0102002	-1.93121	39	0.0110349	-1.91304	40	#N/A	#N/A	#N/A	#N/A	#N/A	#N/A
protein-DNA complex subunit organization	GO:0071824	Biological process	42254	0.0103629	-1.92402	45	0.0110349	-1.81241	46	#N/A	#N/A	#N/A	#N/A	#N/A	#N/A
nucleosome assembly	GO:0006334	Biological process	42254	0.0137011	-1.81076	23	0.0110349	-2.03313	23	#N/A	#N/A	#N/A	#N/A	#N/A	#N/A
chromatin assembly	GO:0031497	Biological process	42254	0.00993919	-1.7366	25	0.0110349	-1.98648	26	#N/A	#N/A	#N/A	#N/A	#N/A	#N/A
nucleosome organization	GO:0034728	Biological process	42254	0.00995809	-1.82412	30	0.0110349	-1.83412	28	#N/A	#N/A	#N/A	#N/A	#N/A	#N/A
maturation of SSU-rRNA	GO:0030490	Biological process	42254	#N/A	#N/A	#N/A	#N/A	#N/A	#N/A	#N/A	#N/A	#N/A	0.0427584	-1.79134	20
ribonucleoprotein complex biogenesis	GO:0022613	Biological process	42254	0.0126905	-1.68518	132	#N/A	#N/A	#N/A	0.0175161	-1.52425	145	0.0146499	-1.5972	121
pigment metabolic process	GO:0042440	Biological process	42440	#N/A	#N/A	#N/A	0.0253779	-1.81177	21	#N/A	#N/A	#N/A	#N/A	#N/A	#N/A
hormone metabolic process	GO:0042445	Biological process	42445	#N/A	#N/A	#N/A	0.0368924	-1.58734	44	#N/A	#N/A	#N/A	#N/A	#N/A	#N/A
ATPase activity, coupled	GO:0042623	Molecular function	42623	#N/A	#N/A	#N/A	#N/A	#N/A	#N/A	0.0241606	-1.45699	128	0.045588	-1.36719	130
macromolecule methylation	GO:0043414	Biological process	43414	#N/A	#N/A	#N/A	0.024872	-1.54353	51	#N/A	#N/A	#N/A	#N/A	#N/A	#N/A
negative regulation of neuron apoptotic process	GO:0043524	Biological process	43524	#N/A	#N/A	#N/A	0.0156437	-1.75787	28	#N/A	#N/A	#N/A	#N/A	#N/A	#N/A
negative regulation of neuron death	GO:1901215	Biological process	43524	#N/A	#N/A	#N/A	0.0408848	-1.68325	30	#N/A	#N/A	#N/A	#N/A	#N/A	#N/A
RNA polyadenylation	GO:0043631	Biological process	43631	#N/A	#N/A	#N/A	#N/A	#N/A	#N/A	#N/A	#N/A	#N/A	0.0146499	-2.05129	14
multi-organism metabolic process	GO:0044033	Biological process	44033	0.0496632	-1.67373	32	#N/A	#N/A	#N/A	#N/A	#N/A	#N/A	0.0146499	-1.88278	27
multi-organism localization	GO:1902579	Biological process	44033	0.00993919	-2.02387	12	0.0156437	-1.82892	14	#N/A	#N/A	#N/A	#N/A	#N/A	#N/A
multi-organism cellular process	GO:0044764	Biological process	44033	0.0497602	-1.32362	87	#N/A	#N/A	#N/A	#N/A	#N/A	#N/A	0.0146499	-1.526	107
interspecies interaction between organisms	GO:0044419	Biological process	44419	#N/A	#N/A	#N/A	#N/A	#N/A	#N/A	#N/A	#N/A	#N/A	0.0146499	-1.45574	107
DNA methylation or demethylation	GO:0044728	Biological process	44728	#N/A	#N/A	#N/A	0.020892	-1.84549	20	#N/A	#N/A	#N/A	#N/A	#N/A	#N/A
DNA methylation involved in gamete generation	GO:0043046	Biological process	44728	#N/A	#N/A	#N/A	0.0110349	-2.01615	11	#N/A	#N/A	#N/A	#N/A	#N/A	#N/A
cell cycle phase transition	GO:0044770	Biological process	44770	0.0124964	-1.59212	124	0.0110349	-1.64453	114	#N/A	#N/A	#N/A	0.0314464	-1.39089	91
cell cycle G2/M phase transition	GO:0044839	Biological process	44839	0.0417464	-1.55339	32	#N/A	#N/A	#N/A	#N/A	#N/A	#N/A	#N/A	#N/A	#N/A
mitotic cell cycle phase transition	GO:0044772	Biological process	44839	0.0124964	-1.59539	85	0.0110349	-1.65184	110	#N/A	#N/A	#N/A	#N/A	#N/A	#N/A
sister chromatid cohesion	GO:0007062	Biological process	44839	0.0306702	-1.69694	25	0.0156437	-1.92832	27	#N/A	#N/A	#N/A	#N/A	#N/A	#N/A
metaphase/anaphase transition of cell cycle	GO:0044784	Biological process	44839	0.0124964	-1.95357	16	0.0110349	-2.14702	14	#N/A	#N/A	#N/A	#N/A	#N/A	#N/A
metaphase/anaphase transition of mitotic cell cycle	GO:0007091	Biological process	44839	0.0124964	-1.95357	16	0.0110349	-2.14702	14	#N/A	#N/A	#N/A	#N/A	#N/A	#N/A
mitotic sister chromatid segregation	GO:0000070	Biological process	44839	0.0102002	-1.98628	39	0.0110349	-2.08794	47	#N/A	#N/A	#N/A	#N/A	#N/A	#N/A
chromosome separation	GO:0051304	Biological process	44839	0.00993919	-2.24955	24	0.0110349	-2.41943	24	0.0291976	-1.84364	31	0.0146499	-1.95181	25
nuclear chromosome segregation	GO:0098813	Biological process	44839	0.0109995	-2.16654	65	0.0110349	-2.23056	75	0.0291976	-1.61228	56	0.0146499	-1.67209	60
sister chromatid segregation	GO:0000819	Biological process	44839	0.0103629	-2.10545	53	0.0110349	-2.17389	63	#N/A	#N/A	#N/A	0.0210973	-1.60622	50
cellular respiration	GO:0045333	Biological process	45333	0.00993919	-2.41067	35	#N/A	#N/A	#N/A	#N/A	#N/A	#N/A	0.0299613	-1.72806	36
electron transport chain	GO:0022900	Biological process	45333	0.00993919	-2.43143	27	#N/A	#N/A	#N/A	#N/A	#N/A	#N/A	#N/A	#N/A	#N/A
respiratory electron transport chain	GO:0022904	Biological process	45333	0.00993919	-2.39696	21	#N/A	#N/A	#N/A	#N/A	#N/A	#N/A	#N/A	#N/A	#N/A
mitochondrial ATP synthesis coupled electron transport	GO:0042775	Biological process	45333	0.00993919	-2.18471	16	#N/A	#N/A	#N/A	#N/A	#N/A	#N/A	#N/A	#N/A	#N/A
oxidative phosphorylation	GO:0006119	Biological process	45333	0.00993919	-2.20081	22	#N/A	#N/A	#N/A	#N/A	#N/A	#N/A	#N/A	#N/A	#N/A
ATP synthesis coupled electron transport	GO:0042773	Biological process	45333	0.00993919	-2.36671	21	#N/A	#N/A	#N/A	#N/A	#N/A	#N/A	#N/A	#N/A	#N/A
aerobic respiration	GO:0009060	Biological process	45333	0.00993919	-2.06438	29	#N/A	#N/A	#N/A	#N/A	#N/A	#N/A	#N/A	#N/A	#N/A
tricarboxylic acid cycle	GO:0006099	Biological process	45333	0.0415455	-1.77958	19	#N/A	#N/A	#N/A	#N/A	#N/A	#N/A	#N/A	#N/A	#N/A
energy derivation by oxidation of organic compounds	GO:0015980	Biological process	45333	0.0102543	-2.03375	45	#N/A	#N/A	#N/A	#N/A	#N/A	#N/A	0.0146499	-1.80397	51
pyrimidine nucleoside biosynthetic process	GO:0046134	Biological process	46134	#N/A	#N/A	#N/A	#N/A	#N/A	#N/A	#N/A	#N/A	#N/A	0.0419152	-1.89719	10
pyrimidine ribonucleoside biosynthetic process	GO:0046132	Biological process	46134	#N/A	#N/A	#N/A	#N/A	#N/A	#N/A	#N/A	#N/A	#N/A	0.0380403	-1.92724	10
pyrimidine ribonucleoside metabolic process	GO:0046131	Biological process	46134	#N/A	#N/A	#N/A	#N/A	#N/A	#N/A	#N/A	#N/A	#N/A	0.0380403	-1.94878	11
pigment biosynthetic process	GO:0046148	Biological process	46148	#N/A	#N/A	#N/A	0.0342156	-1.7803	19	#N/A	#N/A	#N/A	#N/A	#N/A	#N/A
icosanoid biosynthetic process	GO:0046456	Biological process	46456	#N/A	#N/A	#N/A	0.0110349	-2.05483	13	#N/A	#N/A	#N/A	#N/A	#N/A	#N/A
cofactor binding	GO:0048037	Molecular function	48037	0.0124964	-1.51612	105	0.028327	-1.42741	120	0.0175161	-1.47126	111	0.0211722	-1.49124	77
coenzyme binding	GO:0050662	Molecular function	50662	#N/A	#N/A	#N/A	#N/A	#N/A	#N/A	#N/A	#N/A	#N/A	0.0266189	-1.50796	63
tRNA transport	GO:0051031	Biological process	51031	0.00993919	-2.12017	12	0.0110349	-2.01663	10	0.0473158	-1.95291	10	#N/A	#N/A	#N/A
establishment of RNA localization	GO:0051236	Biological process	51031	0.0103629	-2.02144	64	0.0110349	-1.81714	56	0.0175161	-1.74354	48	0.0210973	-1.64168	55
RNA transport	GO:0050658	Biological process	51031	0.0103629	-2.00785	63	0.0110349	-1.82949	56	0.0175161	-1.74773	48	0.0210973	-1.63007	54
nucleic acid transport	GO:0050657	Biological process	51031	0.0103629	-2.00785	63	0.0110349	-1.82949	56	0.0175161	-1.74773	48	0.0210973	-1.63007	54
mRNA-containing ribonucleoprotein complex export from nucleus	GO:0071427	Biological process	51031	0.00993919	-2.0571	20	0.0110349	-2.04234	29	0.0175161	-1.94401	29	0.0262105	-1.8754	23
RNA export from nucleus	GO:0006405	Biological process	51031	0.00993919	-1.96377	27	0.0110349	-2.02768	38	0.0175161	-1.97873	42	0.0342796	-1.75287	29
mRNA export from nucleus	GO:0006406	Biological process	51031	0.00993919	-2.0571	20	0.0110349	-2.04234	29	0.0175161	-1.94401	29	0.0262105	-1.8754	23
ribonucleoprotein complex export from nucleus	GO:0071426	Biological process	51031	0.00993919	-1.94977	38	0.0110349	-1.9929	34	0.0175161	-1.863	36	0.0262105	-1.74531	25
protein export from nucleus	GO:0006611	Biological process	51031	0.00995809	-1.8907	27	0.0110349	-1.84331	41	0.0175161	-1.83984	44	0.0342796	-1.72538	31
mRNA transport	GO:0051028	Biological process	51031	0.0102002	-1.86786	32	0.0110349	-1.8071	45	0.0241606	-1.70031	39	#N/A	#N/A	#N/A
regulation of DNA metabolic process	GO:0051052	Biological process	51052	0.0119806	-1.51058	84	0.0459298	-1.4464	94	#N/A	#N/A	#N/A	#N/A	#N/A	#N/A
unfolded protein binding	GO:0051082	Molecular function	51082	0.0306702	-1.74842	23	#N/A	#N/A	#N/A	#N/A	#N/A	#N/A	#N/A	#N/A	#N/A
'de novo' posttranslational protein folding	GO:0051084	Biological process	51084	0.00993919	-1.96788	12	#N/A	#N/A	#N/A	#N/A	#N/A	#N/A	#N/A	#N/A	#N/A
'de novo' protein folding	GO:0006458	Biological process	51084	0.00993919	-2.19516	18	#N/A	#N/A	#N/A	#N/A	#N/A	#N/A	0.0380403	-1.89752	17
cofactor metabolic process	GO:0051186	Biological process	51186	0.0123915	-1.59385	96	#N/A	#N/A	#N/A	#N/A	#N/A	#N/A	#N/A	#N/A	#N/A
cofactor biosynthetic process	GO:0051188	Biological process	51188	0.0103629	-1.69889	53	#N/A	#N/A	#N/A	#N/A	#N/A	#N/A	#N/A	#N/A	#N/A
NAD binding	GO:0051287	Molecular function	51287	#N/A	#N/A	#N/A	#N/A	#N/A	#N/A	0.0355806	-1.8251	31	#N/A	#N/A	#N/A
centrosome organization	GO:0051297	Biological process	51297	0.0141504	-1.72154	41	0.0110349	-1.94718	35	0.0473158	-1.67565	32	0.0342796	-1.70326	31
mitotic sister chromatid separation	GO:0051306	Biological process	51306	0.00993919	-1.95492	16	0.0110349	-2.1496	14	#N/A	#N/A	#N/A	#N/A	#N/A	#N/A
mitotic sister chromatid cohesion	GO:0007064	Biological process	51306	#N/A	#N/A	#N/A	0.0301385	-1.81236	13	#N/A	#N/A	#N/A	#N/A	#N/A	#N/A
iron-sulfur cluster binding	GO:0051536	Molecular function	51536	0.00993919	-1.74615	33	#N/A	#N/A	#N/A	#N/A	#N/A	#N/A	0.0427584	-1.71724	41
4 iron, 4 sulfur cluster binding	GO:0051539	Molecular function	51536	0.0298622	-1.72764	18	#N/A	#N/A	#N/A	#N/A	#N/A	#N/A	#N/A	#N/A	#N/A
metal cluster binding	GO:0051540	Molecular function	51540	0.00993919	-1.74615	33	#N/A	#N/A	#N/A	#N/A	#N/A	#N/A	0.0427584	-1.71724	41
protein phosphatase 2A binding	GO:0051721	Molecular function	51721	#N/A	#N/A	#N/A	#N/A	#N/A	#N/A	0.0473158	-1.97655	11	#N/A	#N/A	#N/A
regulation of chromosome segregation	GO:0051983	Biological process	51983	0.00993919	-2.01852	26	0.0110349	-2.12271	28	0.0291976	-1.85161	27	#N/A	#N/A	#N/A
positive regulation of chromosome segregation	GO:0051984	Biological process	51984	#N/A	#N/A	#N/A	0.0156437	-1.97799	11	#N/A	#N/A	#N/A	#N/A	#N/A	#N/A
regulation of mitotic sister chromatid separation	GO:0010965	Biological process	51984	0.0124964	-1.95357	16	0.0110349	-2.14702	14	#N/A	#N/A	#N/A	#N/A	#N/A	#N/A
regulation of metaphase/anaphase transition of cell cycle	GO:1902099	Biological process	51984	0.00993919	-2.00802	16	0.0110349	-2.13921	17	#N/A	#N/A	#N/A	#N/A	#N/A	#N/A
regulation of mitotic sister chromatid segregation	GO:0033047	Biological process	51984	0.00993919	-2.00687	21	0.0110349	-2.21166	20	#N/A	#N/A	#N/A	#N/A	#N/A	#N/A
regulation of mitotic metaphase/anaphase transition	GO:0030071	Biological process	51984	0.00993919	-2.00802	16	0.0110349	-2.13921	17	#N/A	#N/A	#N/A	#N/A	#N/A	#N/A
regulation of sister chromatid segregation	GO:0033045	Biological process	51984	0.00993919	-1.98328	22	0.0110349	-2.15112	22	#N/A	#N/A	#N/A	#N/A	#N/A	#N/A
oxidation-reduction process	GO:0055114	Biological process	55114	0.0125948	-1.97058	120	0.0156437	-1.46421	125	0.0175161	-1.74546	137	0.0146499	-1.87295	131
threonine-type peptidase activity	GO:0070003	Molecular function	70003	0.00993919	-2.24477	15	0.0342156	-1.8645	13	#N/A	#N/A	#N/A	0.0296123	-1.94608	13
endopeptidase activity	GO:0004175	Molecular function	70003	0.0149412	-1.41116	159	#N/A	#N/A	#N/A	0.0291976	-1.4273	171	0.0146499	-1.77647	175
metalloendopeptidase activity	GO:0004222	Molecular function	70003	#N/A	#N/A	#N/A	0.0110349	-1.5565	72	#N/A	#N/A	#N/A	0.0146499	-1.57549	74
metallopeptidase activity	GO:0008237	Molecular function	70003	#N/A	#N/A	#N/A	0.0156437	-1.48453	110	#N/A	#N/A	#N/A	0.0146499	-1.49451	91
serine-type endopeptidase activity	GO:0004252	Molecular function	70003	#N/A	#N/A	#N/A	#N/A	#N/A	#N/A	#N/A	#N/A	#N/A	0.0146499	-1.80718	64
serine-type peptidase activity	GO:0008236	Molecular function	70003	#N/A	#N/A	#N/A	#N/A	#N/A	#N/A	#N/A	#N/A	#N/A	0.0146499	-1.72091	72
ribonucleoprotein complex localization	GO:0071166	Biological process	71166	0.00993919	-1.98567	40	0.0110349	-1.98918	37	0.0175161	-1.83254	37	0.0210973	-1.78054	26
tRNA-containing ribonucleoprotein complex export from nucleus	GO:0071431	Biological process	71166	0.00993919	-2.06014	11	#N/A	#N/A	#N/A	#N/A	#N/A	#N/A	#N/A	#N/A	#N/A
tRNA export from nucleus	GO:0006409	Biological process	71166	0.00993919	-2.06014	11	#N/A	#N/A	#N/A	#N/A	#N/A	#N/A	#N/A	#N/A	#N/A
establishment of protein localization to organelle	GO:0072594	Biological process	71166	0.0496222	-1.35161	132	#N/A	#N/A	#N/A	#N/A	#N/A	#N/A	0.0146499	-1.48846	119
nuclear import	GO:0051170	Biological process	71166	#N/A	#N/A	#N/A	#N/A	#N/A	#N/A	#N/A	#N/A	#N/A	0.0210973	-1.58046	63
nuclear transport	GO:0051169	Biological process	71166	0.0269455	-1.44215	99	0.0110349	-1.59209	86	#N/A	#N/A	#N/A	0.0146499	-1.58731	98
nucleocytoplasmic transport	GO:0006913	Biological process	71166	0.0122191	-1.48173	97	0.0110349	-1.6122	85	#N/A	#N/A	#N/A	0.0146499	-1.64183	105
nuclear export	GO:0051168	Biological process	71166	0.0102002	-1.8104	30	0.0110349	-1.81856	45	0.0175161	-1.89816	52	0.0390262	-1.6751	36
protein localization to nucleus	GO:0034504	Biological process	71166	0.0459821	-1.44092	83	0.0110349	-1.60315	83	#N/A	#N/A	#N/A	0.0266189	-1.50147	80
cellular response to calcium ion	GO:0071277	Biological process	71277	#N/A	#N/A	#N/A	#N/A	#N/A	#N/A	0.0473158	-1.89453	13	#N/A	#N/A	#N/A
pyrimidine-containing compound metabolic process	GO:0072527	Biological process	72527	0.0390474	-1.69124	22	#N/A	#N/A	#N/A	#N/A	#N/A	#N/A	#N/A	#N/A	#N/A
nucleic acid phosphodiester bond hydrolysis	GO:0090305	Biological process	90305	#N/A	#N/A	#N/A	#N/A	#N/A	#N/A	0.0241606	-1.70288	47	0.0266189	-1.68646	53
macromolecule deacylation	GO:0098732	Biological process	98732	#N/A	#N/A	#N/A	0.0413821	-1.78646	14	#N/A	#N/A	#N/A	#N/A	#N/A	#N/A
regulation of cellular response to heat	GO:1900034	Biological process	1900034	0.0124964	-1.9643	13	#N/A	#N/A	#N/A	#N/A	#N/A	#N/A	#N/A	#N/A	#N/A
regulation of cellular response to oxidative stress	GO:1900407	Biological process	1900034	#N/A	#N/A	#N/A	#N/A	#N/A	#N/A	#N/A	#N/A	#N/A	0.0487375	-1.86204	15
carbohydrate derivative catabolic process	GO:1901136	Biological process	1901136	#N/A	#N/A	#N/A	#N/A	#N/A	#N/A	#N/A	#N/A	#N/A	0.0146499	-1.7202	56
organic acid catabolic process	GO:0016054	Biological process	1901136	0.0406009	-1.44704	76	#N/A	#N/A	#N/A	#N/A	#N/A	#N/A	#N/A	#N/A	#N/A
carboxylic acid catabolic process	GO:0046395	Biological process	1901136	0.0406009	-1.44704	76	#N/A	#N/A	#N/A	#N/A	#N/A	#N/A	#N/A	#N/A	#N/A
ncRNA catabolic process	GO:0034661	Biological process	1901136	#N/A	#N/A	#N/A	#N/A	#N/A	#N/A	#N/A	#N/A	#N/A	0.0146499	-2.0162	12
nucleobase-containing compound catabolic process	GO:0034655	Biological process	1901136	0.0114205	-1.74022	92	0.0110349	-1.862	80	0.0175161	-1.65481	83	0.0146499	-1.79693	87
RNA catabolic process	GO:0006401	Biological process	1901136	0.0102543	-2.15128	68	0.0110349	-2.02004	57	0.0175161	-1.85576	62	0.0146499	-2.09194	63
mRNA catabolic process	GO:0006402	Biological process	1901136	0.0102002	-2.10986	57	0.0110349	-1.85815	46	0.0175161	-1.71848	52	0.0146499	-1.89733	52
nuclear-transcribed mRNA catabolic process	GO:0000956	Biological process	1901136	0.00995809	-2.09079	52	0.0110349	-1.82412	42	0.0291976	-1.68693	47	0.0146499	-1.82143	46
aromatic compound catabolic process	GO:0019439	Biological process	1901136	0.0123841	-1.71694	103	0.0110349	-1.74913	100	0.0241606	-1.49015	103	0.021112	-1.51913	97
organic cyclic compound catabolic process	GO:1901361	Biological process	1901136	0.0124964	-1.64502	109	0.0110349	-1.65373	102	0.0473158	-1.43334	109	0.0211707	-1.47779	89
cellular nitrogen compound catabolic process	GO:0044270	Biological process	1901136	0.0123841	-1.72747	102	0.0110349	-1.71381	96	0.0241606	-1.48032	103	0.0146499	-1.56134	99
heterocycle catabolic process	GO:0046700	Biological process	1901136	0.0123841	-1.68815	94	0.0110349	-1.72942	96	0.0241606	-1.47782	102	0.021112	-1.52324	96
fatty acid derivative biosynthetic process	GO:1901570	Biological process	1901570	#N/A	#N/A	#N/A	0.0110349	-2.05483	13	#N/A	#N/A	#N/A	#N/A	#N/A	#N/A
organic hydroxy compound transmembrane transporter activity	GO:1901618	Molecular function	1901618	0.0321894	-1.75493	14	#N/A	#N/A	#N/A	#N/A	#N/A	#N/A	#N/A	#N/A	#N/A
hydrogen ion transmembrane transporter activity	GO:0015078	Molecular function	1901618	0.00993919	-1.94915	24	#N/A	#N/A	#N/A	#N/A	#N/A	#N/A	#N/A	#N/A	#N/A
regulation of organelle assembly	GO:1902115	Biological process	1902115	#N/A	#N/A	#N/A	0.0207791	-1.74329	29	#N/A	#N/A	#N/A	#N/A	#N/A	#N/A
mitotic cell cycle checkpoint	GO:0007093	Biological process	1902115	0.0292868	-1.6007	30	0.0252271	-1.72153	35	#N/A	#N/A	#N/A	#N/A	#N/A	#N/A
cell cycle checkpoint	GO:0000075	Biological process	1902115	0.0314447	-1.53721	43	0.0156437	-1.61678	48	#N/A	#N/A	#N/A	#N/A	#N/A	#N/A
regulation of G2/M transition of mitotic cell cycle	GO:0010389	Biological process	1902115	0.00993919	-1.95441	17	0.0156437	-1.97546	16	#N/A	#N/A	#N/A	#N/A	#N/A	#N/A
regulation of cell cycle G2/M phase transition	GO:1902749	Biological process	1902115	0.00993919	-1.94521	18	0.0156437	-1.96529	17	#N/A	#N/A	#N/A	#N/A	#N/A	#N/A
positive regulation of mitotic cell cycle	GO:0045931	Biological process	1902115	0.0278934	-1.65188	23	0.0253779	-1.74654	25	#N/A	#N/A	#N/A	#N/A	#N/A	#N/A
negative regulation of cell cycle	GO:0045786	Biological process	1902115	#N/A	#N/A	#N/A	0.0390599	-1.45995	79	#N/A	#N/A	#N/A	#N/A	#N/A	#N/A
positive regulation of cell cycle	GO:0045787	Biological process	1902115	#N/A	#N/A	#N/A	0.0156437	-1.65738	59	#N/A	#N/A	#N/A	#N/A	#N/A	#N/A
positive regulation of nuclear division	GO:0051785	Biological process	1902115	#N/A	#N/A	#N/A	0.0156437	-1.84792	14	#N/A	#N/A	#N/A	#N/A	#N/A	#N/A
spindle checkpoint	GO:0031577	Biological process	1902115	#N/A	#N/A	#N/A	0.0156437	-1.87767	12	#N/A	#N/A	#N/A	#N/A	#N/A	#N/A
negative regulation of mitotic nuclear division	GO:0045839	Biological process	1902115	#N/A	#N/A	#N/A	0.0301385	-1.86949	13	#N/A	#N/A	#N/A	#N/A	#N/A	#N/A
DNA replication checkpoint	GO:0000076	Biological process	1902115	#N/A	#N/A	#N/A	0.0415055	-1.85251	11	#N/A	#N/A	#N/A	#N/A	#N/A	#N/A
regulation of centrosome cycle	GO:0046605	Biological process	1902115	#N/A	#N/A	#N/A	0.0490249	-1.77367	11	#N/A	#N/A	#N/A	#N/A	#N/A	#N/A
negative regulation of mitotic cell cycle	GO:0045930	Biological process	1902115	0.0211187	-1.57028	60	0.0110349	-1.82349	46	#N/A	#N/A	#N/A	0.0352237	-1.58085	46
regulation of mitotic cell cycle phase transition	GO:1901990	Biological process	1902115	0.0107008	-1.77363	50	0.0110349	-1.81846	69	#N/A	#N/A	#N/A	0.0210973	-1.60494	56
regulation of cell cycle phase transition	GO:1901987	Biological process	1902115	0.0108082	-1.73444	76	0.0110349	-1.78866	71	#N/A	#N/A	#N/A	0.0210973	-1.61767	59
regulation of cell cycle process	GO:0010564	Biological process	1902115	0.0125948	-1.75886	127	0.0110349	-1.83586	93	#N/A	#N/A	#N/A	0.02668	-1.44584	97
regulation of mitotic nuclear division	GO:0007088	Biological process	1902115	0.00993919	-2.03133	31	0.0110349	-2.17603	33	0.0291976	-1.7284	39	#N/A	#N/A	#N/A
regulation of nuclear division	GO:0051783	Biological process	1902115	0.00995809	-2.00497	47	0.0110349	-2.09573	50	0.0291976	-1.6682	42	#N/A	#N/A	#N/A
regulation of mitotic cell cycle	GO:0007346	Biological process	1902115	0.0126118	-1.67793	88	0.0110349	-1.8373	118	#N/A	#N/A	#N/A	0.0146499	-1.53384	115
multi-organism intracellular transport	GO:1902583	Biological process	1902583	0.00993919	-2.14778	13	0.0110349	-1.93995	15	#N/A	#N/A	#N/A	#N/A	#N/A	#N/A
microtubule cytoskeleton organization involved in mitosis	GO:1902850	Biological process	1902850	0.00993919	-1.94342	18	0.0110349	-2.11042	25	#N/A	#N/A	#N/A	#N/A	#N/A	#N/A
regulation of ubiquitin protein ligase activity	GO:1904666	Biological process	1904666	0.00993919	-2.16391	10	0.0110349	-2.11142	12	#N/A	#N/A	#N/A	#N/A	#N/A	#N/A
positive regulation of ubiquitin-protein transferase activity	GO:0051443	Biological process	1904666	0.0446213	-1.74838	10	#N/A	#N/A	#N/A	#N/A	#N/A	#N/A	#N/A	#N/A	#N/A
regulation of ubiquitin-protein transferase activity	GO:0051438	Biological process	1904666	0.0390474	-1.76116	11	0.0376043	-1.81727	13	#N/A	#N/A	#N/A	#N/A	#N/A	#N/A
negative regulation of transferase activity	GO:0051348	Biological process	1904666	#N/A	#N/A	#N/A	0.0368924	-1.60862	54	#N/A	#N/A	#N/A	#N/A	#N/A	#N/A
regulation of DNA biosynthetic process	GO:2000278	Biological process	2000278	0.0183861	-1.75608	28	#N/A	#N/A	#N/A	0.0241606	-1.82409	30	#N/A	#N/A	#N/A
positive regulation of DNA metabolic process	GO:0051054	Biological process	2000278	0.0389138	-1.555	42	#N/A	#N/A	#N/A	#N/A	#N/A	#N/A	#N/A	#N/A	#N/A
